# Supplementary material for: A chromatin-remodeling-independent role for ATRX in protecting centromeric cohesion
Source: EMBO J. 2025 May 28;44(14):4037–64. doi: 10.1038/s44318-025-00465-6 (PMC12264150; doi:10.1038/s44318-025-00465-6)
Supplement: Supplementary file 3 — Dataset EV1 [file 44318_2025_465_MOESM3_ESM.xlsx]

## Sheet: Legend
Dataset EV1. HEK-293T cells transiently expressing Myc-Pds5B were subjected to immunoprecipitation with the anti-Myc beads, then the binding proteins were analyzed by mass spectrometry.

## Sheet: Sheet1
Checked	Protein FDR Confidence: Combined	Master	Accession	Description	Exp. q-value: Combined	Sum PEP Score	Coverage [%]	# Peptides	# PSMs	# Unique Peptides	# AAs	MW [kDa]	calc. pI	Score Sequest HT: Sequest HT	# Peptides (by Search Engine): Sequest HT	# Protein Groups
FALSE	High	Master Protein	Q9NTI5	Sister chromatid cohesion protein PDS5 homolog B OS=Homo sapiens OX=9606 GN=PDS5B PE=1 SV=1	0	600.162	52	87	238	79	1447	164.6	8.47	543.38	87	1
	Checked	Confidence	Sequence	Modifications	Qvality PEP	Qvality q-value	# Protein Groups	# Proteins	# PSMs	Master Protein Accessions	# Missed Cleavages	Theo. MH+ [Da]	Confidence (by Search Engine): Sequest HT	Percolator q-Value (by Search Engine): Sequest HT	Percolator PEP (by Search Engine): Sequest HT	XCorr (by Search Engine): Sequest HT
	FALSE	High	AESPESSAIESTQSTPQK		7.08135e-08	0.000148582	1	1	2	Q9NTI5	0	1876.88	High	0.0001676	5.342e-08	3.22
		Checked	Protein Group ID	# Proteins	# Unique Peptides	# Peptides	# PSMs	Group Description
		FALSE	944	1	79	87	238	[Master Protein] Sister chromatid cohesion protein PDS5 homolog B OS=Homo sapiens OX=9606 GN=PDS5B PE=1 SV=1
	FALSE	High	AESPESSAIESTQSTPQK	1xPhospho [S/T]	3.55386e-08	0.000148582	1	1	4	Q9NTI5	0	1956.84	High	0.0001676	2.663e-08	4.6
		Checked	Protein Group ID	# Proteins	# Unique Peptides	# Peptides	# PSMs	Group Description
		FALSE	944	1	79	87	238	[Master Protein] Sister chromatid cohesion protein PDS5 homolog B OS=Homo sapiens OX=9606 GN=PDS5B PE=1 SV=1
	FALSE	High	ALNEMWK		0.0267424	0.000964204	2	2	1	Q9NTI5; Q29RF7	0	891.439	High	0.0008703	0.02416	1.87
		Checked	Protein Group ID	# Proteins	# Unique Peptides	# Peptides	# PSMs	Group Description
		FALSE	944	1	79	87	238	[Master Protein] Sister chromatid cohesion protein PDS5 homolog B OS=Homo sapiens OX=9606 GN=PDS5B PE=1 SV=1
		FALSE	1823	1	2	10	16	[Master Protein] Sister chromatid cohesion protein PDS5 homolog A OS=Homo sapiens OX=9606 GN=PDS5A PE=1 SV=1
	FALSE	High	CQNLLR	1xCarbamidomethyl [C1]	0.0800626	0.00551828	1	1	1	Q9NTI5	0	803.419	High	0.004822	0.07343	1.11
		Checked	Protein Group ID	# Proteins	# Unique Peptides	# Peptides	# PSMs	Group Description
		FALSE	944	1	79	87	238	[Master Protein] Sister chromatid cohesion protein PDS5 homolog B OS=Homo sapiens OX=9606 GN=PDS5B PE=1 SV=1
	FALSE	High	DAQGPDDAKMNEK	1xOxidation [M10]	0.000774448	0.000148582	1	1	1	Q9NTI5	1	1434.62	High	0.0001676	0.0006621	1.98
		Checked	Protein Group ID	# Proteins	# Unique Peptides	# Peptides	# PSMs	Group Description
		FALSE	944	1	79	87	238	[Master Protein] Sister chromatid cohesion protein PDS5 homolog B OS=Homo sapiens OX=9606 GN=PDS5B PE=1 SV=1
	FALSE	High	DDSDLVR		0.00911063	0.000148582	1	1	2	Q9NTI5	0	819.384	High	0.0001676	0.00808	1.41
		Checked	Protein Group ID	# Proteins	# Unique Peptides	# Peptides	# PSMs	Group Description
		FALSE	944	1	79	87	238	[Master Protein] Sister chromatid cohesion protein PDS5 homolog B OS=Homo sapiens OX=9606 GN=PDS5B PE=1 SV=1
	FALSE	High	DKLLHIYYQNSIDDR		0.000217291	0.000148582	1	1	1	Q9NTI5	1	1892.95	High	0.0001676	0.0001826	2.12
		Checked	Protein Group ID	# Proteins	# Unique Peptides	# Peptides	# PSMs	Group Description
		FALSE	944	1	79	87	238	[Master Protein] Sister chromatid cohesion protein PDS5 homolog B OS=Homo sapiens OX=9606 GN=PDS5B PE=1 SV=1
	FALSE	High	DIFMFITR		0.111691	0.00724011	1	1	1	Q9NTI5	0	1042.54	High	0.006314	0.1031	2.08
		Checked	Protein Group ID	# Proteins	# Unique Peptides	# Peptides	# PSMs	Group Description
		FALSE	944	1	79	87	238	[Master Protein] Sister chromatid cohesion protein PDS5 homolog B OS=Homo sapiens OX=9606 GN=PDS5B PE=1 SV=1
	FALSE	High	DIFMFITR	1xOxidation [M4]	0.0141647	0.000148582	1	1	1	Q9NTI5	0	1058.53	High	0.0001676	0.01265	1.8
		Checked	Protein Group ID	# Proteins	# Unique Peptides	# Peptides	# PSMs	Group Description
		FALSE	944	1	79	87	238	[Master Protein] Sister chromatid cohesion protein PDS5 homolog B OS=Homo sapiens OX=9606 GN=PDS5B PE=1 SV=1
	FALSE	High	DLLDLIKQPK		0.00924153	0.000148582	1	1	1	Q9NTI5	1	1182.71	High	0.0001676	0.008179	1.72
		Checked	Protein Group ID	# Proteins	# Unique Peptides	# Peptides	# PSMs	Group Description
		FALSE	944	1	79	87	238	[Master Protein] Sister chromatid cohesion protein PDS5 homolog B OS=Homo sapiens OX=9606 GN=PDS5B PE=1 SV=1
	FALSE	High	DILLVNDHLLNFVR		4.77063e-08	0.000148582	1	1	2	Q9NTI5	0	1680.94	High	0.0001676	3.583e-08	4.73
		Checked	Protein Group ID	# Proteins	# Unique Peptides	# Peptides	# PSMs	Group Description
		FALSE	944	1	79	87	238	[Master Protein] Sister chromatid cohesion protein PDS5 homolog B OS=Homo sapiens OX=9606 GN=PDS5B PE=1 SV=1
	FALSE	High	DLTEYLK		0.0516686	0.0028537	2	2	1	Q9NTI5; Q29RF7	0	881.461	High	0.002511	0.04688	1.67
		Checked	Protein Group ID	# Proteins	# Unique Peptides	# Peptides	# PSMs	Group Description
		FALSE	944	1	79	87	238	[Master Protein] Sister chromatid cohesion protein PDS5 homolog B OS=Homo sapiens OX=9606 GN=PDS5B PE=1 SV=1
		FALSE	1823	1	2	10	16	[Master Protein] Sister chromatid cohesion protein PDS5 homolog A OS=Homo sapiens OX=9606 GN=PDS5A PE=1 SV=1
	FALSE	High	DLTEYLKVR		0.00560471	0.000148582	2	2	1	Q9NTI5; Q29RF7	1	1136.63	High	0.0001676	0.004946	1.93
		Checked	Protein Group ID	# Proteins	# Unique Peptides	# Peptides	# PSMs	Group Description
		FALSE	944	1	79	87	238	[Master Protein] Sister chromatid cohesion protein PDS5 homolog B OS=Homo sapiens OX=9606 GN=PDS5B PE=1 SV=1
		FALSE	1823	1	2	10	16	[Master Protein] Sister chromatid cohesion protein PDS5 homolog A OS=Homo sapiens OX=9606 GN=PDS5A PE=1 SV=1
	FALSE	High	DSELASQNKPLWQCYLGR	1xCarbamidomethyl [C14]	7.37998e-06	0.000148582	1	1	1	Q9NTI5	0	2165.04	High	0.0001676	5.951e-06	2.62
		Checked	Protein Group ID	# Proteins	# Unique Peptides	# Peptides	# PSMs	Group Description
		FALSE	944	1	79	87	238	[Master Protein] Sister chromatid cohesion protein PDS5 homolog B OS=Homo sapiens OX=9606 GN=PDS5B PE=1 SV=1
	FALSE	High	EAMMGLAQIYK		0.000540867	0.000148582	2	2	2	Q9NTI5; Q29RF7	0	1254.62	High	0.0001676	0.000462	2.42
		Checked	Protein Group ID	# Proteins	# Unique Peptides	# Peptides	# PSMs	Group Description
		FALSE	944	1	79	87	238	[Master Protein] Sister chromatid cohesion protein PDS5 homolog B OS=Homo sapiens OX=9606 GN=PDS5B PE=1 SV=1
		FALSE	1823	1	2	10	16	[Master Protein] Sister chromatid cohesion protein PDS5 homolog A OS=Homo sapiens OX=9606 GN=PDS5A PE=1 SV=1
	FALSE	High	EAMMGLAQIYK	1xOxidation [M3]	0.00060671	0.000148582	2	2	2	Q9NTI5; Q29RF7	0	1270.62	High	0.0001676	0.0005177	2.58
		Checked	Protein Group ID	# Proteins	# Unique Peptides	# Peptides	# PSMs	Group Description
		FALSE	944	1	79	87	238	[Master Protein] Sister chromatid cohesion protein PDS5 homolog B OS=Homo sapiens OX=9606 GN=PDS5B PE=1 SV=1
		FALSE	1823	1	2	10	16	[Master Protein] Sister chromatid cohesion protein PDS5 homolog A OS=Homo sapiens OX=9606 GN=PDS5A PE=1 SV=1
	FALSE	High	EDILENEDEQNSPPK		3.99738e-07	0.000148582	1	1	1	Q9NTI5	0	1756.79	High	0.0001676	3.092e-07	2.49
		Checked	Protein Group ID	# Proteins	# Unique Peptides	# Peptides	# PSMs	Group Description
		FALSE	944	1	79	87	238	[Master Protein] Sister chromatid cohesion protein PDS5 homolog B OS=Homo sapiens OX=9606 GN=PDS5B PE=1 SV=1
	FALSE	High	EDILENEDEQNSPPKK		0.000281392	0.000148582	1	1	1	Q9NTI5	1	1884.88	High	0.0001676	0.0002377	2.97
		Checked	Protein Group ID	# Proteins	# Unique Peptides	# Peptides	# PSMs	Group Description
		FALSE	944	1	79	87	238	[Master Protein] Sister chromatid cohesion protein PDS5 homolog B OS=Homo sapiens OX=9606 GN=PDS5B PE=1 SV=1
	FALSE	High	ETQFAQIFEPLHK		5.99248e-06	0.000148582	1	1	3	Q9NTI5	0	1587.82	High	0.0001676	4.805e-06	3.21
		Checked	Protein Group ID	# Proteins	# Unique Peptides	# Peptides	# PSMs	Group Description
		FALSE	944	1	79	87	238	[Master Protein] Sister chromatid cohesion protein PDS5 homolog B OS=Homo sapiens OX=9606 GN=PDS5B PE=1 SV=1
	FALSE	High	FASHCLMNHPDLAK	1xCarbamidomethyl [C5]	0.000104454	0.000148582	2	2	1	Q9NTI5; Q29RF7	0	1640.77	High	0.0001676	8.734e-05	1.71
		Checked	Protein Group ID	# Proteins	# Unique Peptides	# Peptides	# PSMs	Group Description
		FALSE	944	1	79	87	238	[Master Protein] Sister chromatid cohesion protein PDS5 homolog B OS=Homo sapiens OX=9606 GN=PDS5B PE=1 SV=1
		FALSE	1823	1	2	10	16	[Master Protein] Sister chromatid cohesion protein PDS5 homolog A OS=Homo sapiens OX=9606 GN=PDS5A PE=1 SV=1
	FALSE	High	FASHCLMNHPDLAK	1xCarbamidomethyl [C5]; 1xOxidation [M7]	6.21157e-06	0.000148582	2	2	3	Q9NTI5; Q29RF7	0	1656.76	High	0.0001676	4.997e-06	2.56
		Checked	Protein Group ID	# Proteins	# Unique Peptides	# Peptides	# PSMs	Group Description
		FALSE	944	1	79	87	238	[Master Protein] Sister chromatid cohesion protein PDS5 homolog B OS=Homo sapiens OX=9606 GN=PDS5B PE=1 SV=1
		FALSE	1823	1	2	10	16	[Master Protein] Sister chromatid cohesion protein PDS5 homolog A OS=Homo sapiens OX=9606 GN=PDS5A PE=1 SV=1
	FALSE	High	FFTQPDK		0.0361053	0.00158281	1	1	8	Q9NTI5	0	882.436	High	0.001406	0.03266	1.29
		Checked	Protein Group ID	# Proteins	# Unique Peptides	# Peptides	# PSMs	Group Description
		FALSE	944	1	79	87	238	[Master Protein] Sister chromatid cohesion protein PDS5 homolog B OS=Homo sapiens OX=9606 GN=PDS5B PE=1 SV=1
	FALSE	High	FNDIHVPIR		0.00123488	0.000148582	1	1	3	Q9NTI5	0	1110.61	High	0.0001676	0.001067	2.61
		Checked	Protein Group ID	# Proteins	# Unique Peptides	# Peptides	# PSMs	Group Description
		FALSE	944	1	79	87	238	[Master Protein] Sister chromatid cohesion protein PDS5 homolog B OS=Homo sapiens OX=9606 GN=PDS5B PE=1 SV=1
	FALSE	High	FTQVLEDDEK		0.000150656	0.000148582	1	1	1	Q9NTI5	0	1223.58	High	0.0001676	0.0001267	2.46
		Checked	Protein Group ID	# Proteins	# Unique Peptides	# Peptides	# PSMs	Group Description
		FALSE	944	1	79	87	238	[Master Protein] Sister chromatid cohesion protein PDS5 homolog B OS=Homo sapiens OX=9606 GN=PDS5B PE=1 SV=1
	FALSE	High	FTQVLEDDEKIR		4.41228e-05	0.000148582	1	1	2	Q9NTI5	1	1492.76	High	0.0001676	3.623e-05	2.76
		Checked	Protein Group ID	# Proteins	# Unique Peptides	# Peptides	# PSMs	Group Description
		FALSE	944	1	79	87	238	[Master Protein] Sister chromatid cohesion protein PDS5 homolog B OS=Homo sapiens OX=9606 GN=PDS5B PE=1 SV=1
	FALSE	High	FTQVLEDDEKIRK		0.000127718	0.000148582	1	1	2	Q9NTI5	2	1620.86	High	0.0001676	0.000107	2.14
		Checked	Protein Group ID	# Proteins	# Unique Peptides	# Peptides	# PSMs	Group Description
		FALSE	944	1	79	87	238	[Master Protein] Sister chromatid cohesion protein PDS5 homolog B OS=Homo sapiens OX=9606 GN=PDS5B PE=1 SV=1
	FALSE	High	GHTASESDEQQWPEEK		0.0108877	0.000148582	1	1	1	Q9NTI5	0	1857.79	High	0.0001676	0.009697	1.31
		Checked	Protein Group ID	# Proteins	# Unique Peptides	# Peptides	# PSMs	Group Description
		FALSE	944	1	79	87	238	[Master Protein] Sister chromatid cohesion protein PDS5 homolog B OS=Homo sapiens OX=9606 GN=PDS5B PE=1 SV=1
	FALSE	High	GHTASESDEQQWPEEKR		5.854e-12	0.000148582	1	1	1	Q9NTI5	1	2013.89	High	0.0001676	3.896e-12	6
		Checked	Protein Group ID	# Proteins	# Unique Peptides	# Peptides	# PSMs	Group Description
		FALSE	944	1	79	87	238	[Master Protein] Sister chromatid cohesion protein PDS5 homolog B OS=Homo sapiens OX=9606 GN=PDS5B PE=1 SV=1
	FALSE	High	GRPPKPLGGGTPK		0.00242394	0.000148582	1	1	2	Q9NTI5	0	1261.74	High	0.0001676	0.002105	1.69
		Checked	Protein Group ID	# Proteins	# Unique Peptides	# Peptides	# PSMs	Group Description
		FALSE	944	1	79	87	238	[Master Protein] Sister chromatid cohesion protein PDS5 homolog B OS=Homo sapiens OX=9606 GN=PDS5B PE=1 SV=1
	FALSE	High	HDVIVSIVTAAK		1.30616e-09	0.000148582	1	1	7	Q9NTI5	0	1252.73	High	0.0001676	9.351e-10	4.19
		Checked	Protein Group ID	# Proteins	# Unique Peptides	# Peptides	# PSMs	Group Description
		FALSE	944	1	79	87	238	[Master Protein] Sister chromatid cohesion protein PDS5 homolog B OS=Homo sapiens OX=9606 GN=PDS5B PE=1 SV=1
	FALSE	High	HQVKDLLDLIK		0.0292916	0.000964204	1	1	1	Q9NTI5	1	1321.78	High	0.0008703	0.02643	2.08
		Checked	Protein Group ID	# Proteins	# Unique Peptides	# Peptides	# PSMs	Group Description
		FALSE	944	1	79	87	238	[Master Protein] Sister chromatid cohesion protein PDS5 homolog B OS=Homo sapiens OX=9606 GN=PDS5B PE=1 SV=1
	FALSE	High	KDILLVNDHLLNFVR		2.83428e-12	0.000148582	1	1	4	Q9NTI5	1	1809.04	High	0.0001676	1.858e-12	5.45
		Checked	Protein Group ID	# Proteins	# Unique Peptides	# Peptides	# PSMs	Group Description
		FALSE	944	1	79	87	238	[Master Protein] Sister chromatid cohesion protein PDS5 homolog B OS=Homo sapiens OX=9606 GN=PDS5B PE=1 SV=1
	FALSE	High	KEAMMGLAQIYK		0.0633455	0.00380534	2	2	2	Q9NTI5; Q29RF7	1	1382.72	High	0.003334	0.05775	1.84
		Checked	Protein Group ID	# Proteins	# Unique Peptides	# Peptides	# PSMs	Group Description
		FALSE	944	1	79	87	238	[Master Protein] Sister chromatid cohesion protein PDS5 homolog B OS=Homo sapiens OX=9606 GN=PDS5B PE=1 SV=1
		FALSE	1823	1	2	10	16	[Master Protein] Sister chromatid cohesion protein PDS5 homolog A OS=Homo sapiens OX=9606 GN=PDS5A PE=1 SV=1
	FALSE	High	KEAMMGLAQIYK	2xOxidation [M4; M5]	0.000485642	0.000148582	2	2	2	Q9NTI5; Q29RF7	1	1414.71	High	0.0001676	0.0004146	1.77
		Checked	Protein Group ID	# Proteins	# Unique Peptides	# Peptides	# PSMs	Group Description
		FALSE	944	1	79	87	238	[Master Protein] Sister chromatid cohesion protein PDS5 homolog B OS=Homo sapiens OX=9606 GN=PDS5B PE=1 SV=1
		FALSE	1823	1	2	10	16	[Master Protein] Sister chromatid cohesion protein PDS5 homolog A OS=Homo sapiens OX=9606 GN=PDS5A PE=1 SV=1
	FALSE	High	KFTQVLEDDEK		0.10338	0.00700897	1	1	1	Q9NTI5	1	1351.67	High	0.006116	0.09523	2.08
		Checked	Protein Group ID	# Proteins	# Unique Peptides	# Peptides	# PSMs	Group Description
		FALSE	944	1	79	87	238	[Master Protein] Sister chromatid cohesion protein PDS5 homolog B OS=Homo sapiens OX=9606 GN=PDS5B PE=1 SV=1
	FALSE	High	KFTQVLEDDEKIR		0.000279379	0.000148582	1	1	1	Q9NTI5	2	1620.86	High	0.0001676	0.0002364	3.04
		Checked	Protein Group ID	# Proteins	# Unique Peptides	# Peptides	# PSMs	Group Description
		FALSE	944	1	79	87	238	[Master Protein] Sister chromatid cohesion protein PDS5 homolog B OS=Homo sapiens OX=9606 GN=PDS5B PE=1 SV=1
	FALSE	High	KMVENIK	1xOxidation [M2]	0.00646655	0.000148582	1	1	1	Q9NTI5	1	877.481	High	0.0001676	0.005723	1.27
		Checked	Protein Group ID	# Proteins	# Unique Peptides	# Peptides	# PSMs	Group Description
		FALSE	944	1	79	87	238	[Master Protein] Sister chromatid cohesion protein PDS5 homolog B OS=Homo sapiens OX=9606 GN=PDS5B PE=1 SV=1
	FALSE	High	KQLEVLVSPTCSCK	2xCarbamidomethyl [C11; C13]	2.01155e-06	0.000148582	1	1	2	Q9NTI5	1	1648.84	High	0.0001676	1.59e-06	4.2
		Checked	Protein Group ID	# Proteins	# Unique Peptides	# Peptides	# PSMs	Group Description
		FALSE	944	1	79	87	238	[Master Protein] Sister chromatid cohesion protein PDS5 homolog B OS=Homo sapiens OX=9606 GN=PDS5B PE=1 SV=1
	FALSE	High	KSGPPAPEEEEEEERQSGNTEQK		4.15472e-06	0.000148582	1	1	1	Q9NTI5	2	2585.16	High	0.0001676	3.321e-06	3.76
		Checked	Protein Group ID	# Proteins	# Unique Peptides	# Peptides	# PSMs	Group Description
		FALSE	944	1	79	87	238	[Master Protein] Sister chromatid cohesion protein PDS5 homolog B OS=Homo sapiens OX=9606 GN=PDS5B PE=1 SV=1
	FALSE	High	KTPVTEQEEK		0.00169338	0.000148582	1	1	1	Q9NTI5	1	1188.61	High	0.0001676	0.00147	2.06
		Checked	Protein Group ID	# Proteins	# Unique Peptides	# Peptides	# PSMs	Group Description
		FALSE	944	1	79	87	238	[Master Protein] Sister chromatid cohesion protein PDS5 homolog B OS=Homo sapiens OX=9606 GN=PDS5B PE=1 SV=1
	FALSE	High	KYALQSAAGK		8.76818e-06	0.000148582	1	1	2	Q9NTI5	1	1036.58	High	0.0001676	7.078e-06	3.77
		Checked	Protein Group ID	# Proteins	# Unique Peptides	# Peptides	# PSMs	Group Description
		FALSE	944	1	79	87	238	[Master Protein] Sister chromatid cohesion protein PDS5 homolog B OS=Homo sapiens OX=9606 GN=PDS5B PE=1 SV=1
	FALSE	High	LAAGSAIVK		0.00311533	0.000148582	1	1	1	Q9NTI5	0	829.514	High	0.0001676	0.002716	2.84
		Checked	Protein Group ID	# Proteins	# Unique Peptides	# Peptides	# PSMs	Group Description
		FALSE	944	1	79	87	238	[Master Protein] Sister chromatid cohesion protein PDS5 homolog B OS=Homo sapiens OX=9606 GN=PDS5B PE=1 SV=1
	FALSE	High	IAPVHIDTESISALIK		7.97199e-12	0.000148582	1	1	4	Q9NTI5	0	1706.97	High	0.0001676	5.335e-12	3.98
		Checked	Protein Group ID	# Proteins	# Unique Peptides	# Peptides	# PSMs	Group Description
		FALSE	944	1	79	87	238	[Master Protein] Sister chromatid cohesion protein PDS5 homolog B OS=Homo sapiens OX=9606 GN=PDS5B PE=1 SV=1
	FALSE	High	IAPVHIDTESISALIKQVNK		0.008363	0.000148582	1	1	1	Q9NTI5	1	2176.23	High	0.0001676	0.007401	1.18
		Checked	Protein Group ID	# Proteins	# Unique Peptides	# Peptides	# PSMs	Group Description
		FALSE	944	1	79	87	238	[Master Protein] Sister chromatid cohesion protein PDS5 homolog B OS=Homo sapiens OX=9606 GN=PDS5B PE=1 SV=1
	FALSE	High	IFAQYMVPHNLETTER		0.00684711	0.000148582	1	1	1	Q9NTI5	0	1948.96	High	0.0001676	0.006065	1.82
		Checked	Protein Group ID	# Proteins	# Unique Peptides	# Peptides	# PSMs	Group Description
		FALSE	944	1	79	87	238	[Master Protein] Sister chromatid cohesion protein PDS5 homolog B OS=Homo sapiens OX=9606 GN=PDS5B PE=1 SV=1
	FALSE	High	IFAQYMVPHNLETTER	1xOxidation [M6]	2.28297e-07	0.000148582	1	1	1	Q9NTI5	0	1964.95	High	0.0001676	1.748e-07	3.24
		Checked	Protein Group ID	# Proteins	# Unique Peptides	# Peptides	# PSMs	Group Description
		FALSE	944	1	79	87	238	[Master Protein] Sister chromatid cohesion protein PDS5 homolog B OS=Homo sapiens OX=9606 GN=PDS5B PE=1 SV=1
	FALSE	High	LGMDDLTK		0.006195	0.000148582	1	1	1	Q9NTI5	0	892.444	High	0.0001676	0.005448	1.94
		Checked	Protein Group ID	# Proteins	# Unique Peptides	# Peptides	# PSMs	Group Description
		FALSE	944	1	79	87	238	[Master Protein] Sister chromatid cohesion protein PDS5 homolog B OS=Homo sapiens OX=9606 GN=PDS5B PE=1 SV=1
	FALSE	High	LGMDDLTK	1xOxidation [M3]	0.00773133	0.000148582	1	1	1	Q9NTI5	0	908.439	High	0.0001676	0.006817	2.54
		Checked	Protein Group ID	# Proteins	# Unique Peptides	# Peptides	# PSMs	Group Description
		FALSE	944	1	79	87	238	[Master Protein] Sister chromatid cohesion protein PDS5 homolog B OS=Homo sapiens OX=9606 GN=PDS5B PE=1 SV=1
	FALSE	High	LKDIFMFITR		0.0549398	0.00327455	1	1	2	Q9NTI5	1	1283.72	High	0.002874	0.05003	1.47
		Checked	Protein Group ID	# Proteins	# Unique Peptides	# Peptides	# PSMs	Group Description
		FALSE	944	1	79	87	238	[Master Protein] Sister chromatid cohesion protein PDS5 homolog B OS=Homo sapiens OX=9606 GN=PDS5B PE=1 SV=1
	FALSE	High	LKDIFMFITR	1xOxidation [M6]	0.100735	0.0067599	1	1	1	Q9NTI5	1	1299.71	High	0.005901	0.09274	1.5
		Checked	Protein Group ID	# Proteins	# Unique Peptides	# Peptides	# PSMs	Group Description
		FALSE	944	1	79	87	238	[Master Protein] Sister chromatid cohesion protein PDS5 homolog B OS=Homo sapiens OX=9606 GN=PDS5B PE=1 SV=1
	FALSE	High	LKEDILENEDEQNSPPK		7.22893e-11	0.000148582	1	1	3	Q9NTI5	1	1997.97	High	0.0001676	4.957e-11	3.06
		Checked	Protein Group ID	# Proteins	# Unique Peptides	# Peptides	# PSMs	Group Description
		FALSE	944	1	79	87	238	[Master Protein] Sister chromatid cohesion protein PDS5 homolog B OS=Homo sapiens OX=9606 GN=PDS5B PE=1 SV=1
	FALSE	High	LKEDILENEDEQNSPPK	1xPhospho [S14]	1.61442e-05	0.000148582	1	1	1	Q9NTI5	1	2077.93	High	0.0001676	1.308e-05	3.48
		Checked	Protein Group ID	# Proteins	# Unique Peptides	# Peptides	# PSMs	Group Description
		FALSE	944	1	79	87	238	[Master Protein] Sister chromatid cohesion protein PDS5 homolog B OS=Homo sapiens OX=9606 GN=PDS5B PE=1 SV=1
	FALSE	High	LKEDILENEDEQNSPPKK	1xPhospho [S14]	5.93356e-07	0.000148582	1	1	1	Q9NTI5	2	2206.03	High	0.0001676	4.6e-07	3.99
		Checked	Protein Group ID	# Proteins	# Unique Peptides	# Peptides	# PSMs	Group Description
		FALSE	944	1	79	87	238	[Master Protein] Sister chromatid cohesion protein PDS5 homolog B OS=Homo sapiens OX=9606 GN=PDS5B PE=1 SV=1
	FALSE	High	LLHIYYQNSIDDR		1.24885e-07	0.000148582	1	1	13	Q9NTI5	0	1649.83	High	0.0001676	9.476e-08	3.63
		Checked	Protein Group ID	# Proteins	# Unique Peptides	# Peptides	# PSMs	Group Description
		FALSE	944	1	79	87	238	[Master Protein] Sister chromatid cohesion protein PDS5 homolog B OS=Homo sapiens OX=9606 GN=PDS5B PE=1 SV=1
	FALSE	High	LLTTILHSDGDLTEQGK		5.78082e-14	0.000148582	1	1	14	Q9NTI5	0	1840.97	High	0.0001676	3.615e-14	5.03
		Checked	Protein Group ID	# Proteins	# Unique Peptides	# Peptides	# PSMs	Group Description
		FALSE	944	1	79	87	238	[Master Protein] Sister chromatid cohesion protein PDS5 homolog B OS=Homo sapiens OX=9606 GN=PDS5B PE=1 SV=1
	FALSE	High	LPLEYMAICALCAK	2xCarbamidomethyl [C9; C12]	6.6979e-10	0.000148582	1	1	5	Q9NTI5	0	1652.82	High	0.0001676	4.74e-10	4.17
		Checked	Protein Group ID	# Proteins	# Unique Peptides	# Peptides	# PSMs	Group Description
		FALSE	944	1	79	87	238	[Master Protein] Sister chromatid cohesion protein PDS5 homolog B OS=Homo sapiens OX=9606 GN=PDS5B PE=1 SV=1
	FALSE	High	LPLEYMAICALCAK	2xCarbamidomethyl [C9; C12]; 1xOxidation [M6]	1.21565e-09	0.000148582	1	1	4	Q9NTI5	0	1668.82	High	0.0001676	8.687e-10	4.6
		Checked	Protein Group ID	# Proteins	# Unique Peptides	# Peptides	# PSMs	Group Description
		FALSE	944	1	79	87	238	[Master Protein] Sister chromatid cohesion protein PDS5 homolog B OS=Homo sapiens OX=9606 GN=PDS5B PE=1 SV=1
	FALSE	High	LQVVKLLAK		0.137643	0.00998477	1	1	1	Q9NTI5	1	1011.69	High	0.00882	0.1277	1.01
		Checked	Protein Group ID	# Proteins	# Unique Peptides	# Peptides	# PSMs	Group Description
		FALSE	944	1	79	87	238	[Master Protein] Sister chromatid cohesion protein PDS5 homolog B OS=Homo sapiens OX=9606 GN=PDS5B PE=1 SV=1
	FALSE	High	LRLPLEYMAICALCAK	2xCarbamidomethyl [C11; C14]; 1xOxidation [M8]	5.00765e-06	0.000148582	1	1	1	Q9NTI5	1	1938	High	0.0001676	4e-06	4.71
		Checked	Protein Group ID	# Proteins	# Unique Peptides	# Peptides	# PSMs	Group Description
		FALSE	944	1	79	87	238	[Master Protein] Sister chromatid cohesion protein PDS5 homolog B OS=Homo sapiens OX=9606 GN=PDS5B PE=1 SV=1
	FALSE	High	ISKEEMVR	1xOxidation [M6]	0.00585051	0.000148582	1	1	1	Q9NTI5	1	1007.52	High	0.0001676	0.005152	1.81
		Checked	Protein Group ID	# Proteins	# Unique Peptides	# Peptides	# PSMs	Group Description
		FALSE	944	1	79	87	238	[Master Protein] Sister chromatid cohesion protein PDS5 homolog B OS=Homo sapiens OX=9606 GN=PDS5B PE=1 SV=1
	FALSE	High	ISKPDMSR		0.0719704	0.00502907	1	1	1	Q9NTI5	0	933.482	High	0.004395	0.06601	1.7
		Checked	Protein Group ID	# Proteins	# Unique Peptides	# Peptides	# PSMs	Group Description
		FALSE	944	1	79	87	238	[Master Protein] Sister chromatid cohesion protein PDS5 homolog B OS=Homo sapiens OX=9606 GN=PDS5B PE=1 SV=1
	FALSE	High	ISKPDMSR	1xOxidation [M6]	0.0564554	0.00341421	1	1	1	Q9NTI5	0	949.477	High	0.002995	0.05156	1.29
		Checked	Protein Group ID	# Proteins	# Unique Peptides	# Peptides	# PSMs	Group Description
		FALSE	944	1	79	87	238	[Master Protein] Sister chromatid cohesion protein PDS5 homolog B OS=Homo sapiens OX=9606 GN=PDS5B PE=1 SV=1
	FALSE	High	ITYPPGVK		0.0156439	0.00051923	1	1	3	Q9NTI5	0	874.503	High	0.0004867	0.01396	1.87
		Checked	Protein Group ID	# Proteins	# Unique Peptides	# Peptides	# PSMs	Group Description
		FALSE	944	1	79	87	238	[Master Protein] Sister chromatid cohesion protein PDS5 homolog B OS=Homo sapiens OX=9606 GN=PDS5B PE=1 SV=1
	FALSE	High	LVQEQKPK		0.00795534	0.000148582	1	1	2	Q9NTI5	0	969.573	High	0.0001676	0.007052	1.93
		Checked	Protein Group ID	# Proteins	# Unique Peptides	# Peptides	# PSMs	Group Description
		FALSE	944	1	79	87	238	[Master Protein] Sister chromatid cohesion protein PDS5 homolog B OS=Homo sapiens OX=9606 GN=PDS5B PE=1 SV=1
	FALSE	High	LWVPDEEVSPETMVK		9.73915e-07	0.000148582	1	1	2	Q9NTI5	0	1758.86	High	0.0001676	7.595e-07	2.92
		Checked	Protein Group ID	# Proteins	# Unique Peptides	# Peptides	# PSMs	Group Description
		FALSE	944	1	79	87	238	[Master Protein] Sister chromatid cohesion protein PDS5 homolog B OS=Homo sapiens OX=9606 GN=PDS5B PE=1 SV=1
	FALSE	High	LWVPDEEVSPETMVK	1xOxidation [M13]	4.24521e-06	0.000148582	1	1	3	Q9NTI5	0	1774.86	High	0.0001676	3.388e-06	2.4
		Checked	Protein Group ID	# Proteins	# Unique Peptides	# Peptides	# PSMs	Group Description
		FALSE	944	1	79	87	238	[Master Protein] Sister chromatid cohesion protein PDS5 homolog B OS=Homo sapiens OX=9606 GN=PDS5B PE=1 SV=1
	FALSE	High	IYAPEAPYTSPDK		6.91807e-06	0.000148582	1	1	3	Q9NTI5	0	1451.71	High	0.0001676	5.551e-06	3.14
		Checked	Protein Group ID	# Proteins	# Unique Peptides	# Peptides	# PSMs	Group Description
		FALSE	944	1	79	87	238	[Master Protein] Sister chromatid cohesion protein PDS5 homolog B OS=Homo sapiens OX=9606 GN=PDS5B PE=1 SV=1
	FALSE	High	IYAPEAPYTSPDKLK		0.000135271	0.000148582	1	1	2	Q9NTI5	1	1692.88	High	0.0001676	0.0001131	2.06
		Checked	Protein Group ID	# Proteins	# Unique Peptides	# Peptides	# PSMs	Group Description
		FALSE	944	1	79	87	238	[Master Protein] Sister chromatid cohesion protein PDS5 homolog B OS=Homo sapiens OX=9606 GN=PDS5B PE=1 SV=1
	FALSE	High	LYTVCDVAMNIIMSK	1xCarbamidomethyl [C5]; 1xOxidation [M]	2.26259e-05	0.000148582	1	1	3	Q9NTI5	0	1773.86	High	0.0001676	1.854e-05	2.36
		Checked	Protein Group ID	# Proteins	# Unique Peptides	# Peptides	# PSMs	Group Description
		FALSE	944	1	79	87	238	[Master Protein] Sister chromatid cohesion protein PDS5 homolog B OS=Homo sapiens OX=9606 GN=PDS5B PE=1 SV=1
	FALSE	High	MDDEKVAEAALQIFK		3.19092e-08	0.000148582	1	1	1	Q9NTI5	1	1707.86	High	0.0001676	2.383e-08	2.8
		Checked	Protein Group ID	# Proteins	# Unique Peptides	# Peptides	# PSMs	Group Description
		FALSE	944	1	79	87	238	[Master Protein] Sister chromatid cohesion protein PDS5 homolog B OS=Homo sapiens OX=9606 GN=PDS5B PE=1 SV=1
	FALSE	High	MDDEKVAEAALQIFK	1xOxidation [M1]	0.000651871	0.000148582	1	1	1	Q9NTI5	1	1723.86	High	0.0001676	0.0005571	1.32
		Checked	Protein Group ID	# Proteins	# Unique Peptides	# Peptides	# PSMs	Group Description
		FALSE	944	1	79	87	238	[Master Protein] Sister chromatid cohesion protein PDS5 homolog B OS=Homo sapiens OX=9606 GN=PDS5B PE=1 SV=1
	FALSE	High	METVSNASSSSNPSSPGR		1.92495e-09	0.000148582	1	1	2	Q9NTI5	0	1794.79	High	0.0001676	1.379e-09	3.66
		Checked	Protein Group ID	# Proteins	# Unique Peptides	# Peptides	# PSMs	Group Description
		FALSE	944	1	79	87	238	[Master Protein] Sister chromatid cohesion protein PDS5 homolog B OS=Homo sapiens OX=9606 GN=PDS5B PE=1 SV=1
	FALSE	High	METVSNASSSSNPSSPGR	1xOxidation [M1]	5.6628e-11	0.000148582	1	1	2	Q9NTI5	0	1810.79	High	0.0001676	3.892e-11	4.7
		Checked	Protein Group ID	# Proteins	# Unique Peptides	# Peptides	# PSMs	Group Description
		FALSE	944	1	79	87	238	[Master Protein] Sister chromatid cohesion protein PDS5 homolog B OS=Homo sapiens OX=9606 GN=PDS5B PE=1 SV=1
	FALSE	High	METVSNASSSSNPSSPGR	1xPhospho [S]	0.000906947	0.000148582	1	1	2	Q9NTI5	0	1874.76	High	0.0001676	0.0007783	3.18
		Checked	Protein Group ID	# Proteins	# Unique Peptides	# Peptides	# PSMs	Group Description
		FALSE	944	1	79	87	238	[Master Protein] Sister chromatid cohesion protein PDS5 homolog B OS=Homo sapiens OX=9606 GN=PDS5B PE=1 SV=1
	FALSE	High	METVSNASSSSNPSSPGR	1xPhospho [S]; 1xOxidation [M1]	0.0284831	0.000964204	1	1	2	Q9NTI5	0	1890.75	High	0.0008703	0.02569	2.21
		Checked	Protein Group ID	# Proteins	# Unique Peptides	# Peptides	# PSMs	Group Description
		FALSE	944	1	79	87	238	[Master Protein] Sister chromatid cohesion protein PDS5 homolog B OS=Homo sapiens OX=9606 GN=PDS5B PE=1 SV=1
	FALSE	High	NENNSHAFIR		2.76652e-05	0.000148582	1	1	2	Q9NTI5	0	1201.57	High	0.0001676	2.263e-05	3.27
		Checked	Protein Group ID	# Proteins	# Unique Peptides	# Peptides	# PSMs	Group Description
		FALSE	944	1	79	87	238	[Master Protein] Sister chromatid cohesion protein PDS5 homolog B OS=Homo sapiens OX=9606 GN=PDS5B PE=1 SV=1
	FALSE	High	NYLPPEMK		0.0332136	0.0012754	1	1	2	Q9NTI5	0	991.492	High	0.001139	0.03002	1.98
		Checked	Protein Group ID	# Proteins	# Unique Peptides	# Peptides	# PSMs	Group Description
		FALSE	944	1	79	87	238	[Master Protein] Sister chromatid cohesion protein PDS5 homolog B OS=Homo sapiens OX=9606 GN=PDS5B PE=1 SV=1
	FALSE	High	QAEGCVR	1xCarbamidomethyl [C5]	0.0403395	0.0016981	1	1	2	Q9NTI5	0	819.378	High	0.001507	0.03647	2.08
		Checked	Protein Group ID	# Proteins	# Unique Peptides	# Peptides	# PSMs	Group Description
		FALSE	944	1	79	87	238	[Master Protein] Sister chromatid cohesion protein PDS5 homolog B OS=Homo sapiens OX=9606 GN=PDS5B PE=1 SV=1
	FALSE	High	QAYDLAK		0.0805951	0.00551828	1	1	2	Q9NTI5	0	808.42	High	0.004822	0.07406	1.95
		Checked	Protein Group ID	# Proteins	# Unique Peptides	# Peptides	# PSMs	Group Description
		FALSE	944	1	79	87	238	[Master Protein] Sister chromatid cohesion protein PDS5 homolog B OS=Homo sapiens OX=9606 GN=PDS5B PE=1 SV=1
	FALSE	High	QPTNPFLEMIK		0.000685469	0.000148582	1	1	1	Q9NTI5	0	1317.69	High	0.0001676	0.0005867	2.52
		Checked	Protein Group ID	# Proteins	# Unique Peptides	# Peptides	# PSMs	Group Description
		FALSE	944	1	79	87	238	[Master Protein] Sister chromatid cohesion protein PDS5 homolog B OS=Homo sapiens OX=9606 GN=PDS5B PE=1 SV=1
	FALSE	High	QPTNPFLEMIK	1xOxidation [M9]	0.00107746	0.000148582	1	1	1	Q9NTI5	0	1333.68	High	0.0001676	0.0009254	2.7
		Checked	Protein Group ID	# Proteins	# Unique Peptides	# Peptides	# PSMs	Group Description
		FALSE	944	1	79	87	238	[Master Protein] Sister chromatid cohesion protein PDS5 homolog B OS=Homo sapiens OX=9606 GN=PDS5B PE=1 SV=1
	FALSE	High	RGHTASESDEQQWPEEKR		6.80104e-07	0.000148582	1	1	1	Q9NTI5	2	2169.99	High	0.0001676	5.276e-07	1.97
		Checked	Protein Group ID	# Proteins	# Unique Peptides	# Peptides	# PSMs	Group Description
		FALSE	944	1	79	87	238	[Master Protein] Sister chromatid cohesion protein PDS5 homolog B OS=Homo sapiens OX=9606 GN=PDS5B PE=1 SV=1
	FALSE	High	RLKEDILENEDEQNSPPK		3.32837e-11	0.000148582	1	1	2	Q9NTI5	2	2154.07	High	0.0001676	2.264e-11	4.16
		Checked	Protein Group ID	# Proteins	# Unique Peptides	# Peptides	# PSMs	Group Description
		FALSE	944	1	79	87	238	[Master Protein] Sister chromatid cohesion protein PDS5 homolog B OS=Homo sapiens OX=9606 GN=PDS5B PE=1 SV=1
	FALSE	High	SALLPVLHHK		0.000695383	0.000148582	1	1	3	Q9NTI5	0	1114.67	High	0.0001676	0.0005942	2.21
		Checked	Protein Group ID	# Proteins	# Unique Peptides	# Peptides	# PSMs	Group Description
		FALSE	944	1	79	87	238	[Master Protein] Sister chromatid cohesion protein PDS5 homolog B OS=Homo sapiens OX=9606 GN=PDS5B PE=1 SV=1
	FALSE	High	SDKRDDSDLVR		9.86224e-05	0.000148582	1	1	1	Q9NTI5	2	1305.64	High	0.0001676	8.228e-05	3.54
		Checked	Protein Group ID	# Proteins	# Unique Peptides	# Peptides	# PSMs	Group Description
		FALSE	944	1	79	87	238	[Master Protein] Sister chromatid cohesion protein PDS5 homolog B OS=Homo sapiens OX=9606 GN=PDS5B PE=1 SV=1
	FALSE	High	SFFTPGKPK		0.0222757	0.000838188	1	1	2	Q9NTI5	0	1008.55	High	0.0007615	0.02004	2.26
		Checked	Protein Group ID	# Proteins	# Unique Peptides	# Peptides	# PSMs	Group Description
		FALSE	944	1	79	87	238	[Master Protein] Sister chromatid cohesion protein PDS5 homolog B OS=Homo sapiens OX=9606 GN=PDS5B PE=1 SV=1
	FALSE	High	SGPPAPEEEEEEER		1.61007e-06	0.000148582	1	1	2	Q9NTI5	0	1584.67	High	0.0001676	1.267e-06	2.25
		Checked	Protein Group ID	# Proteins	# Unique Peptides	# Peptides	# PSMs	Group Description
		FALSE	944	1	79	87	238	[Master Protein] Sister chromatid cohesion protein PDS5 homolog B OS=Homo sapiens OX=9606 GN=PDS5B PE=1 SV=1
	FALSE	High	SHDPEEAIR		0.0919472	0.00602083	2	2	2	Q9NTI5; Q29RF7	0	1053.5	High	0.005259	0.08481	1.61
		Checked	Protein Group ID	# Proteins	# Unique Peptides	# Peptides	# PSMs	Group Description
		FALSE	944	1	79	87	238	[Master Protein] Sister chromatid cohesion protein PDS5 homolog B OS=Homo sapiens OX=9606 GN=PDS5B PE=1 SV=1
		FALSE	1823	1	2	10	16	[Master Protein] Sister chromatid cohesion protein PDS5 homolog A OS=Homo sapiens OX=9606 GN=PDS5A PE=1 SV=1
	FALSE	High	SHDPEEAIRHDVIVSIVTAAK		0.000159564	0.000148582	1	1	2	Q9NTI5	1	2287.2	High	0.0001676	0.0001343	3.56
		Checked	Protein Group ID	# Proteins	# Unique Peptides	# Peptides	# PSMs	Group Description
		FALSE	944	1	79	87	238	[Master Protein] Sister chromatid cohesion protein PDS5 homolog B OS=Homo sapiens OX=9606 GN=PDS5B PE=1 SV=1
	FALSE	High	SIDGTADDEDEGVPTDQAIR		2.51981e-13	0.000148582	1	1	4	Q9NTI5	0	2103.93	High	0.0001676	1.599e-13	4.71
		Checked	Protein Group ID	# Proteins	# Unique Peptides	# Peptides	# PSMs	Group Description
		FALSE	944	1	79	87	238	[Master Protein] Sister chromatid cohesion protein PDS5 homolog B OS=Homo sapiens OX=9606 GN=PDS5B PE=1 SV=1
	FALSE	High	SLVATFIVK		0.00623946	0.000148582	1	1	8	Q9NTI5	0	977.603	High	0.0001676	0.005492	1.87
		Checked	Protein Group ID	# Proteins	# Unique Peptides	# Peptides	# PSMs	Group Description
		FALSE	944	1	79	87	238	[Master Protein] Sister chromatid cohesion protein PDS5 homolog B OS=Homo sapiens OX=9606 GN=PDS5B PE=1 SV=1
	FALSE	High	STTYSLESPK		0.000695383	0.000148582	1	1	2	Q9NTI5	0	1112.55	High	0.0001676	0.0005937	2.71
		Checked	Protein Group ID	# Proteins	# Unique Peptides	# Peptides	# PSMs	Group Description
		FALSE	944	1	79	87	238	[Master Protein] Sister chromatid cohesion protein PDS5 homolog B OS=Homo sapiens OX=9606 GN=PDS5B PE=1 SV=1
	FALSE	High	STTYSLESPKDPVLPAR		2.65215e-10	0.000148582	1	1	3	Q9NTI5	1	1860.97	High	0.0001676	1.854e-10	4.92
		Checked	Protein Group ID	# Proteins	# Unique Peptides	# Peptides	# PSMs	Group Description
		FALSE	944	1	79	87	238	[Master Protein] Sister chromatid cohesion protein PDS5 homolog B OS=Homo sapiens OX=9606 GN=PDS5B PE=1 SV=1
	FALSE	High	TLFSVINNGHNQK		1.9406e-06	0.000148582	1	1	9	Q9NTI5	0	1471.77	High	0.0001676	1.532e-06	3.07
		Checked	Protein Group ID	# Proteins	# Unique Peptides	# Peptides	# PSMs	Group Description
		FALSE	944	1	79	87	238	[Master Protein] Sister chromatid cohesion protein PDS5 homolog B OS=Homo sapiens OX=9606 GN=PDS5B PE=1 SV=1
	FALSE	High	TPSPSQPK		0.00950894	0.000148582	1	1	1	Q9NTI5	0	841.441	High	0.0001676	0.008456	2.23
		Checked	Protein Group ID	# Proteins	# Unique Peptides	# Peptides	# PSMs	Group Description
		FALSE	944	1	79	87	238	[Master Protein] Sister chromatid cohesion protein PDS5 homolog B OS=Homo sapiens OX=9606 GN=PDS5B PE=1 SV=1
	FALSE	High	TPVTEQEEK		0.00694568	0.000148582	1	1	1	Q9NTI5	0	1060.52	High	0.0001676	0.006137	1.37
		Checked	Protein Group ID	# Proteins	# Unique Peptides	# Peptides	# PSMs	Group Description
		FALSE	944	1	79	87	238	[Master Protein] Sister chromatid cohesion protein PDS5 homolog B OS=Homo sapiens OX=9606 GN=PDS5B PE=1 SV=1
	FALSE	High	TTNVLGAVNKPLSSAGK		6.04089e-11	0.000148582	1	1	13	Q9NTI5	0	1656.93	High	0.0001676	4.142e-11	4.76
		Checked	Protein Group ID	# Proteins	# Unique Peptides	# Peptides	# PSMs	Group Description
		FALSE	944	1	79	87	238	[Master Protein] Sister chromatid cohesion protein PDS5 homolog B OS=Homo sapiens OX=9606 GN=PDS5B PE=1 SV=1
	FALSE	High	VAEAALQIFK		3.96168e-05	0.000148582	1	1	3	Q9NTI5	0	1089.63	High	0.0001676	3.266e-05	3.48
		Checked	Protein Group ID	# Proteins	# Unique Peptides	# Peptides	# PSMs	Group Description
		FALSE	944	1	79	87	238	[Master Protein] Sister chromatid cohesion protein PDS5 homolog B OS=Homo sapiens OX=9606 GN=PDS5B PE=1 SV=1
	FALSE	High	VLSFTHPISFHSAETFESLLACLK	1xCarbamidomethyl [C22]	9.25316e-10	0.000148582	1	1	1	Q9NTI5	0	2734.39	High	0.0001676	6.579e-10	6.31
		Checked	Protein Group ID	# Proteins	# Unique Peptides	# Peptides	# PSMs	Group Description
		FALSE	944	1	79	87	238	[Master Protein] Sister chromatid cohesion protein PDS5 homolog B OS=Homo sapiens OX=9606 GN=PDS5B PE=1 SV=1
	FALSE	High	VQDIEQLK		0.00818581	0.000148582	1	1	1	Q9NTI5	0	972.536	High	0.0001676	0.007226	1.79
		Checked	Protein Group ID	# Proteins	# Unique Peptides	# Peptides	# PSMs	Group Description
		FALSE	944	1	79	87	238	[Master Protein] Sister chromatid cohesion protein PDS5 homolog B OS=Homo sapiens OX=9606 GN=PDS5B PE=1 SV=1
	FALSE	High	VQDIEQLKDVK		0.0102845	0.000148582	1	1	1	Q9NTI5	1	1314.73	High	0.0001676	0.009104	1.7
		Checked	Protein Group ID	# Proteins	# Unique Peptides	# Peptides	# PSMs	Group Description
		FALSE	944	1	79	87	238	[Master Protein] Sister chromatid cohesion protein PDS5 homolog B OS=Homo sapiens OX=9606 GN=PDS5B PE=1 SV=1
	FALSE	High	YAIHCIHAIFSSK	1xCarbamidomethyl [C5]	1.09741e-07	0.000148582	1	1	2	Q9NTI5	0	1546.78	High	0.0001676	8.345e-08	2.82
		Checked	Protein Group ID	# Proteins	# Unique Peptides	# Peptides	# PSMs	Group Description
		FALSE	944	1	79	87	238	[Master Protein] Sister chromatid cohesion protein PDS5 homolog B OS=Homo sapiens OX=9606 GN=PDS5B PE=1 SV=1
	FALSE	High	YALQSAAGK		0.000881275	0.000148582	1	1	2	Q9NTI5	0	908.484	High	0.0001676	0.000757	2.43
		Checked	Protein Group ID	# Proteins	# Unique Peptides	# Peptides	# PSMs	Group Description
		FALSE	944	1	79	87	238	[Master Protein] Sister chromatid cohesion protein PDS5 homolog B OS=Homo sapiens OX=9606 GN=PDS5B PE=1 SV=1
	FALSE	High	YFYLLENIAWVK		7.85152e-07	0.000148582	2	2	2	Q9NTI5; Q29RF7	0	1558.83	High	0.0001676	6.109e-07	4.11
		Checked	Protein Group ID	# Proteins	# Unique Peptides	# Peptides	# PSMs	Group Description
		FALSE	944	1	79	87	238	[Master Protein] Sister chromatid cohesion protein PDS5 homolog B OS=Homo sapiens OX=9606 GN=PDS5B PE=1 SV=1
		FALSE	1823	1	2	10	16	[Master Protein] Sister chromatid cohesion protein PDS5 homolog A OS=Homo sapiens OX=9606 GN=PDS5A PE=1 SV=1
FALSE	High	Master Protein	Q9UQE7	Structural maintenance of chromosomes protein 3 OS=Homo sapiens OX=9606 GN=SMC3 PE=1 SV=2	0	269.501	47	57	81	57	1217	141.5	7.18	163.31	57	1
	Checked	Confidence	Sequence	Modifications	Qvality PEP	Qvality q-value	# Protein Groups	# Proteins	# PSMs	Master Protein Accessions	# Missed Cleavages	Theo. MH+ [Da]	Confidence (by Search Engine): Sequest HT	Percolator q-Value (by Search Engine): Sequest HT	Percolator PEP (by Search Engine): Sequest HT	XCorr (by Search Engine): Sequest HT
	FALSE	High	AELGTDLLSQLSLEDQKR		3.19384e-05	0.000148582	1	1	1	Q9UQE7	1	2016.06	High	0.0001676	2.613e-05	3.1
		Checked	Protein Group ID	# Proteins	# Unique Peptides	# Peptides	# PSMs	Group Description
		FALSE	1647	1	57	57	81	[Master Protein] Structural maintenance of chromosomes protein 3 OS=Homo sapiens OX=9606 GN=SMC3 PE=1 SV=2
	FALSE	High	AFTMDCITLEGDQVSHR	1xCarbamidomethyl [C6]	1.60859e-09	0.000148582	1	1	1	Q9UQE7	0	1979.89	High	0.0001676	1.153e-09	3.71
		Checked	Protein Group ID	# Proteins	# Unique Peptides	# Peptides	# PSMs	Group Description
		FALSE	1647	1	57	57	81	[Master Protein] Structural maintenance of chromosomes protein 3 OS=Homo sapiens OX=9606 GN=SMC3 PE=1 SV=2
	FALSE	High	AFTMDCITLEGDQVSHR	1xCarbamidomethyl [C6]; 1xOxidation [M4]	9.7216e-05	0.000148582	1	1	1	Q9UQE7	0	1995.89	High	0.0001676	8.123e-05	2.23
		Checked	Protein Group ID	# Proteins	# Unique Peptides	# Peptides	# PSMs	Group Description
		FALSE	1647	1	57	57	81	[Master Protein] Structural maintenance of chromosomes protein 3 OS=Homo sapiens OX=9606 GN=SMC3 PE=1 SV=2
	FALSE	High	ALDQFVNFSEQK		1.16024e-05	0.000148582	1	1	2	Q9UQE7	0	1425.7	High	0.0001676	9.402e-06	3.49
		Checked	Protein Group ID	# Proteins	# Unique Peptides	# Peptides	# PSMs	Group Description
		FALSE	1647	1	57	57	81	[Master Protein] Structural maintenance of chromosomes protein 3 OS=Homo sapiens OX=9606 GN=SMC3 PE=1 SV=2
	FALSE	High	ALDQFVNFSEQKEK		0.00735427	0.000148582	1	1	1	Q9UQE7	1	1682.84	High	0.0001676	0.006501	1.74
		Checked	Protein Group ID	# Proteins	# Unique Peptides	# Peptides	# PSMs	Group Description
		FALSE	1647	1	57	57	81	[Master Protein] Structural maintenance of chromosomes protein 3 OS=Homo sapiens OX=9606 GN=SMC3 PE=1 SV=2
	FALSE	High	ALEYTIYNQELNETR		3.15955e-09	0.000148582	1	1	2	Q9UQE7	0	1856.9	High	0.0001676	2.285e-09	3.93
		Checked	Protein Group ID	# Proteins	# Unique Peptides	# Peptides	# PSMs	Group Description
		FALSE	1647	1	57	57	81	[Master Protein] Structural maintenance of chromosomes protein 3 OS=Homo sapiens OX=9606 GN=SMC3 PE=1 SV=2
	FALSE	High	AILNGIDSINK		0.000820228	0.000148582	1	1	1	Q9UQE7	0	1157.65	High	0.0001676	0.0007027	2.72
		Checked	Protein Group ID	# Proteins	# Unique Peptides	# Peptides	# PSMs	Group Description
		FALSE	1647	1	57	57	81	[Master Protein] Structural maintenance of chromosomes protein 3 OS=Homo sapiens OX=9606 GN=SMC3 PE=1 SV=2
	FALSE	High	CDPAPFYLFDEIDQALDAQHR	1xCarbamidomethyl [C1]	5.70361e-11	0.000148582	1	1	1	Q9UQE7	0	2521.15	High	0.0001676	3.915e-11	4.93
		Checked	Protein Group ID	# Proteins	# Unique Peptides	# Peptides	# PSMs	Group Description
		FALSE	1647	1	57	57	81	[Master Protein] Structural maintenance of chromosomes protein 3 OS=Homo sapiens OX=9606 GN=SMC3 PE=1 SV=2
	FALSE	High	DKMEDIER		0.0265555	0.000964204	1	1	1	Q9UQE7	1	1035.48	High	0.0008703	0.02398	1.24
		Checked	Protein Group ID	# Proteins	# Unique Peptides	# Peptides	# PSMs	Group Description
		FALSE	1647	1	57	57	81	[Master Protein] Structural maintenance of chromosomes protein 3 OS=Homo sapiens OX=9606 GN=SMC3 PE=1 SV=2
	FALSE	High	DLEDTEANK		0.00714708	0.000148582	1	1	1	Q9UQE7	0	1034.46	High	0.0001676	0.006318	1.45
		Checked	Protein Group ID	# Proteins	# Unique Peptides	# Peptides	# PSMs	Group Description
		FALSE	1647	1	57	57	81	[Master Protein] Structural maintenance of chromosomes protein 3 OS=Homo sapiens OX=9606 GN=SMC3 PE=1 SV=2
	FALSE	High	DLQDELAGNSEQR		1.33584e-06	0.000148582	1	1	2	Q9UQE7	0	1474.68	High	0.0001676	1.046e-06	2.6
		Checked	Protein Group ID	# Proteins	# Unique Peptides	# Peptides	# PSMs	Group Description
		FALSE	1647	1	57	57	81	[Master Protein] Structural maintenance of chromosomes protein 3 OS=Homo sapiens OX=9606 GN=SMC3 PE=1 SV=2
	FALSE	High	DQTIVDPFSSK		0.000628885	0.000148582	1	1	1	Q9UQE7	0	1236.61	High	0.0001676	0.0005376	2.7
		Checked	Protein Group ID	# Proteins	# Unique Peptides	# Peptides	# PSMs	Group Description
		FALSE	1647	1	57	57	81	[Master Protein] Structural maintenance of chromosomes protein 3 OS=Homo sapiens OX=9606 GN=SMC3 PE=1 SV=2
	FALSE	High	DQYFLDKK		0.0523792	0.00327455	1	1	1	Q9UQE7	1	1056.54	High	0.00264	0.04761	1.86
		Checked	Protein Group ID	# Proteins	# Unique Peptides	# Peptides	# PSMs	Group Description
		FALSE	1647	1	57	57	81	[Master Protein] Structural maintenance of chromosomes protein 3 OS=Homo sapiens OX=9606 GN=SMC3 PE=1 SV=2
	FALSE	High	DSILSEMK		0.135934	0.00986835	1	1	1	Q9UQE7	0	922.455	High	0.008723	0.1262	0.89
		Checked	Protein Group ID	# Proteins	# Unique Peptides	# Peptides	# PSMs	Group Description
		FALSE	1647	1	57	57	81	[Master Protein] Structural maintenance of chromosomes protein 3 OS=Homo sapiens OX=9606 GN=SMC3 PE=1 SV=2
	FALSE	High	DTAYPETNDAIPMISK	1xOxidation [M13]	6.51421e-07	0.000148582	1	1	2	Q9UQE7	0	1781.83	High	0.0001676	5.073e-07	2.44
		Checked	Protein Group ID	# Proteins	# Unique Peptides	# Peptides	# PSMs	Group Description
		FALSE	1647	1	57	57	81	[Master Protein] Structural maintenance of chromosomes protein 3 OS=Homo sapiens OX=9606 GN=SMC3 PE=1 SV=2
	FALSE	High	ELAETEPK		0.0213534	0.000838188	1	1	1	Q9UQE7	0	916.462	High	0.0007615	0.01921	1.51
		Checked	Protein Group ID	# Proteins	# Unique Peptides	# Peptides	# PSMs	Group Description
		FALSE	1647	1	57	57	81	[Master Protein] Structural maintenance of chromosomes protein 3 OS=Homo sapiens OX=9606 GN=SMC3 PE=1 SV=2
	FALSE	High	ELGSLPQEAFEK		4.07713e-05	0.000148582	1	1	1	Q9UQE7	0	1347.68	High	0.0001676	3.357e-05	2.86
		Checked	Protein Group ID	# Proteins	# Unique Peptides	# Peptides	# PSMs	Group Description
		FALSE	1647	1	57	57	81	[Master Protein] Structural maintenance of chromosomes protein 3 OS=Homo sapiens OX=9606 GN=SMC3 PE=1 SV=2
	FALSE	High	ETEGGTVLTATTSELEAINK		0.0131934	0.000148582	1	1	1	Q9UQE7	0	2064.03	High	0.0001676	0.01174	1.55
		Checked	Protein Group ID	# Proteins	# Unique Peptides	# Peptides	# PSMs	Group Description
		FALSE	1647	1	57	57	81	[Master Protein] Structural maintenance of chromosomes protein 3 OS=Homo sapiens OX=9606 GN=SMC3 PE=1 SV=2
	FALSE	High	ETEGGTVLTATTSELEAINKR		2.48173e-08	0.000148582	1	1	2	Q9UQE7	1	2220.14	High	0.0001676	1.852e-08	3.27
		Checked	Protein Group ID	# Proteins	# Unique Peptides	# Peptides	# PSMs	Group Description
		FALSE	1647	1	57	57	81	[Master Protein] Structural maintenance of chromosomes protein 3 OS=Homo sapiens OX=9606 GN=SMC3 PE=1 SV=2
	FALSE	High	GALTGGYYDTR		7.24211e-05	0.000148582	1	1	2	Q9UQE7	0	1173.55	High	0.0001676	5.989e-05	2.78
		Checked	Protein Group ID	# Proteins	# Unique Peptides	# Peptides	# PSMs	Group Description
		FALSE	1647	1	57	57	81	[Master Protein] Structural maintenance of chromosomes protein 3 OS=Homo sapiens OX=9606 GN=SMC3 PE=1 SV=2
	FALSE	High	GDVEGSQSQDEGEGSGESER		2.82678e-05	0.000148582	1	1	1	Q9UQE7	0	2038.81	High	0.0001676	2.322e-05	2.02
		Checked	Protein Group ID	# Proteins	# Unique Peptides	# Peptides	# PSMs	Group Description
		FALSE	1647	1	57	57	81	[Master Protein] Structural maintenance of chromosomes protein 3 OS=Homo sapiens OX=9606 GN=SMC3 PE=1 SV=2
	FALSE	High	GSGSQSSVPSVDQFTGVGIR		1.3909e-07	0.000148582	1	1	1	Q9UQE7	0	1964.97	High	0.0001676	1.058e-07	3.07
		Checked	Protein Group ID	# Proteins	# Unique Peptides	# Peptides	# PSMs	Group Description
		FALSE	1647	1	57	57	81	[Master Protein] Structural maintenance of chromosomes protein 3 OS=Homo sapiens OX=9606 GN=SMC3 PE=1 SV=2
	FALSE	High	KAEEELGELEAK		0.00183244	0.000148582	1	1	1	Q9UQE7	1	1345.68	High	0.0001676	0.001589	2.55
		Checked	Protein Group ID	# Proteins	# Unique Peptides	# Peptides	# PSMs	Group Description
		FALSE	1647	1	57	57	81	[Master Protein] Structural maintenance of chromosomes protein 3 OS=Homo sapiens OX=9606 GN=SMC3 PE=1 SV=2
	FALSE	High	KALDQFVNFSEQK		0.045358	0.00244509	1	1	1	Q9UQE7	1	1553.8	High	0.002155	0.0413	2.5
		Checked	Protein Group ID	# Proteins	# Unique Peptides	# Peptides	# PSMs	Group Description
		FALSE	1647	1	57	57	81	[Master Protein] Structural maintenance of chromosomes protein 3 OS=Homo sapiens OX=9606 GN=SMC3 PE=1 SV=2
	FALSE	High	KDELQSER		0.0132875	0.000148582	1	1	1	Q9UQE7	1	1004.5	High	0.0001676	0.01184	2.56
		Checked	Protein Group ID	# Proteins	# Unique Peptides	# Peptides	# PSMs	Group Description
		FALSE	1647	1	57	57	81	[Master Protein] Structural maintenance of chromosomes protein 3 OS=Homo sapiens OX=9606 GN=SMC3 PE=1 SV=2
	FALSE	High	KDQYFLDKK		7.72564e-05	0.000148582	1	1	1	Q9UQE7	2	1184.63	High	0.0001676	6.405e-05	3.42
		Checked	Protein Group ID	# Proteins	# Unique Peptides	# Peptides	# PSMs	Group Description
		FALSE	1647	1	57	57	81	[Master Protein] Structural maintenance of chromosomes protein 3 OS=Homo sapiens OX=9606 GN=SMC3 PE=1 SV=2
	FALSE	High	KGDVEGSQSQDEGEGSGESER		1.66291e-10	0.000148582	1	1	1	Q9UQE7	1	2166.9	High	0.0001676	1.159e-10	5.48
		Checked	Protein Group ID	# Proteins	# Unique Peptides	# Peptides	# PSMs	Group Description
		FALSE	1647	1	57	57	81	[Master Protein] Structural maintenance of chromosomes protein 3 OS=Homo sapiens OX=9606 GN=SMC3 PE=1 SV=2
	FALSE	High	KLEQCNTELK	1xCarbamidomethyl [C5]	5.03015e-07	0.000148582	1	1	1	Q9UQE7	1	1262.64	High	0.0001676	3.899e-07	3.46
		Checked	Protein Group ID	# Proteins	# Unique Peptides	# Peptides	# PSMs	Group Description
		FALSE	1647	1	57	57	81	[Master Protein] Structural maintenance of chromosomes protein 3 OS=Homo sapiens OX=9606 GN=SMC3 PE=1 SV=2
	FALSE	High	KLEQCNTELKK	1xCarbamidomethyl [C5]	6.22829e-05	0.000148582	1	1	1	Q9UQE7	2	1390.74	High	0.0001676	5.14e-05	2.47
		Checked	Protein Group ID	# Proteins	# Unique Peptides	# Peptides	# PSMs	Group Description
		FALSE	1647	1	57	57	81	[Master Protein] Structural maintenance of chromosomes protein 3 OS=Homo sapiens OX=9606 GN=SMC3 PE=1 SV=2
	FALSE	High	KRLDQVEQELNELR		0.00137524	0.000148582	1	1	1	Q9UQE7	2	1769.95	High	0.0001676	0.001185	2.73
		Checked	Protein Group ID	# Proteins	# Unique Peptides	# Peptides	# PSMs	Group Description
		FALSE	1647	1	57	57	81	[Master Protein] Structural maintenance of chromosomes protein 3 OS=Homo sapiens OX=9606 GN=SMC3 PE=1 SV=2
	FALSE	High	KYEAIQLTFK		0.113859	0.0074776	1	1	1	Q9UQE7	1	1240.69	High	0.006422	0.1052	2.96
		Checked	Protein Group ID	# Proteins	# Unique Peptides	# Peptides	# PSMs	Group Description
		FALSE	1647	1	57	57	81	[Master Protein] Structural maintenance of chromosomes protein 3 OS=Homo sapiens OX=9606 GN=SMC3 PE=1 SV=2
	FALSE	High	LALLHEGTGPR		4.03707e-06	0.000148582	1	1	1	Q9UQE7	0	1163.65	High	0.0001676	3.224e-06	2.69
		Checked	Protein Group ID	# Proteins	# Unique Peptides	# Peptides	# PSMs	Group Description
		FALSE	1647	1	57	57	81	[Master Protein] Structural maintenance of chromosomes protein 3 OS=Homo sapiens OX=9606 GN=SMC3 PE=1 SV=2
	FALSE	High	LDQDLNEVK		0.000458532	0.000148582	1	1	1	Q9UQE7	0	1073.55	High	0.0001676	0.0003909	2.55
		Checked	Protein Group ID	# Proteins	# Unique Peptides	# Peptides	# PSMs	Group Description
		FALSE	1647	1	57	57	81	[Master Protein] Structural maintenance of chromosomes protein 3 OS=Homo sapiens OX=9606 GN=SMC3 PE=1 SV=2
	FALSE	High	LEQCNTELKK	1xCarbamidomethyl [C4]	0.0710138	0.00491141	1	1	1	Q9UQE7	1	1262.64	High	0.004294	0.06509	1.55
		Checked	Protein Group ID	# Proteins	# Unique Peptides	# Peptides	# PSMs	Group Description
		FALSE	1647	1	57	57	81	[Master Protein] Structural maintenance of chromosomes protein 3 OS=Homo sapiens OX=9606 GN=SMC3 PE=1 SV=2
	FALSE	High	LFYHIVDSDEVSTK		9.64339e-08	0.000148582	1	1	4	Q9UQE7	0	1652.82	High	0.0001676	7.302e-08	3.25
		Checked	Protein Group ID	# Proteins	# Unique Peptides	# Peptides	# PSMs	Group Description
		FALSE	1647	1	57	57	81	[Master Protein] Structural maintenance of chromosomes protein 3 OS=Homo sapiens OX=9606 GN=SMC3 PE=1 SV=2
	FALSE	High	LHTLEEEKEELAQYQK		3.01551e-05	0.000148582	1	1	2	Q9UQE7	1	1988	High	0.0001676	2.464e-05	3.75
		Checked	Protein Group ID	# Proteins	# Unique Peptides	# Peptides	# PSMs	Group Description
		FALSE	1647	1	57	57	81	[Master Protein] Structural maintenance of chromosomes protein 3 OS=Homo sapiens OX=9606 GN=SMC3 PE=1 SV=2
	FALSE	High	IKLEGIITR		0.136786	0.00998477	1	1	1	Q9UQE7	1	1042.66	High	0.00882	0.1265	1.55
		Checked	Protein Group ID	# Proteins	# Unique Peptides	# Peptides	# PSMs	Group Description
		FALSE	1647	1	57	57	81	[Master Protein] Structural maintenance of chromosomes protein 3 OS=Homo sapiens OX=9606 GN=SMC3 PE=1 SV=2
	FALSE	High	INNEIDQLMNQMQQIETQQR		6.23948e-07	0.000148582	1	1	1	Q9UQE7	0	2474.18	High	0.0001676	4.836e-07	3.33
		Checked	Protein Group ID	# Proteins	# Unique Peptides	# Peptides	# PSMs	Group Description
		FALSE	1647	1	57	57	81	[Master Protein] Structural maintenance of chromosomes protein 3 OS=Homo sapiens OX=9606 GN=SMC3 PE=1 SV=2
	FALSE	High	INNEIDQLMNQMQQIETQQR	2xOxidation [M9; M12]	0.000544764	0.000148582	1	1	3	Q9UQE7	0	2506.17	High	0.0001676	0.0004662	1.86
		Checked	Protein Group ID	# Proteins	# Unique Peptides	# Peptides	# PSMs	Group Description
		FALSE	1647	1	57	57	81	[Master Protein] Structural maintenance of chromosomes protein 3 OS=Homo sapiens OX=9606 GN=SMC3 PE=1 SV=2
	FALSE	High	INQMATAPDSQR		0.000116334	0.000148582	1	1	1	Q9UQE7	0	1331.64	High	0.0001676	9.688e-05	1.85
		Checked	Protein Group ID	# Proteins	# Unique Peptides	# Peptides	# PSMs	Group Description
		FALSE	1647	1	57	57	81	[Master Protein] Structural maintenance of chromosomes protein 3 OS=Homo sapiens OX=9606 GN=SMC3 PE=1 SV=2
	FALSE	High	INQMATAPDSQR	1xOxidation [M4]	6.00862e-05	0.000148582	1	1	1	Q9UQE7	0	1347.63	High	0.0001676	4.956e-05	2.43
		Checked	Protein Group ID	# Proteins	# Unique Peptides	# Peptides	# PSMs	Group Description
		FALSE	1647	1	57	57	81	[Master Protein] Structural maintenance of chromosomes protein 3 OS=Homo sapiens OX=9606 GN=SMC3 PE=1 SV=2
	FALSE	High	LPIDKEEVSLR		2.66176e-06	0.000148582	1	1	2	Q9UQE7	1	1298.73	High	0.0001676	2.118e-06	2.95
		Checked	Protein Group ID	# Proteins	# Unique Peptides	# Peptides	# PSMs	Group Description
		FALSE	1647	1	57	57	81	[Master Protein] Structural maintenance of chromosomes protein 3 OS=Homo sapiens OX=9606 GN=SMC3 PE=1 SV=2
	FALSE	High	MNLPGEVTFLPLNK		8.24146e-05	0.000148582	1	1	1	Q9UQE7	0	1572.85	High	0.0001676	6.826e-05	2.93
		Checked	Protein Group ID	# Proteins	# Unique Peptides	# Peptides	# PSMs	Group Description
		FALSE	1647	1	57	57	81	[Master Protein] Structural maintenance of chromosomes protein 3 OS=Homo sapiens OX=9606 GN=SMC3 PE=1 SV=2
	FALSE	High	MNLPGEVTFLPLNK	1xOxidation [M1]	0.00448943	0.000148582	1	1	1	Q9UQE7	0	1588.84	High	0.0001676	0.003929	1.74
		Checked	Protein Group ID	# Proteins	# Unique Peptides	# Peptides	# PSMs	Group Description
		FALSE	1647	1	57	57	81	[Master Protein] Structural maintenance of chromosomes protein 3 OS=Homo sapiens OX=9606 GN=SMC3 PE=1 SV=2
	FALSE	High	NDVMNLLESAGFSR	1xOxidation [M4]	0.000125897	0.000148582	1	1	1	Q9UQE7	0	1568.74	High	0.0001676	0.0001049	1.92
		Checked	Protein Group ID	# Proteins	# Unique Peptides	# Peptides	# PSMs	Group Description
		FALSE	1647	1	57	57	81	[Master Protein] Structural maintenance of chromosomes protein 3 OS=Homo sapiens OX=9606 GN=SMC3 PE=1 SV=2
	FALSE	High	NFSEVFQK		0.00985402	0.000148582	1	1	1	Q9UQE7	0	998.494	High	0.0001676	0.008755	1.97
		Checked	Protein Group ID	# Proteins	# Unique Peptides	# Peptides	# PSMs	Group Description
		FALSE	1647	1	57	57	81	[Master Protein] Structural maintenance of chromosomes protein 3 OS=Homo sapiens OX=9606 GN=SMC3 PE=1 SV=2
	FALSE	High	NLEQYNK		0.0469437	0.00259334	1	1	1	Q9UQE7	0	908.447	High	0.002284	0.04271	1.92
		Checked	Protein Group ID	# Proteins	# Unique Peptides	# Peptides	# PSMs	Group Description
		FALSE	1647	1	57	57	81	[Master Protein] Structural maintenance of chromosomes protein 3 OS=Homo sapiens OX=9606 GN=SMC3 PE=1 SV=2
	FALSE	High	QKELAETEPK		0.010067	0.000148582	1	1	1	Q9UQE7	1	1172.62	High	0.0001676	0.008909	2.02
		Checked	Protein Group ID	# Proteins	# Unique Peptides	# Peptides	# PSMs	Group Description
		FALSE	1647	1	57	57	81	[Master Protein] Structural maintenance of chromosomes protein 3 OS=Homo sapiens OX=9606 GN=SMC3 PE=1 SV=2
	FALSE	High	QLQQENR		0.00924153	0.000148582	1	1	2	Q9UQE7	0	915.464	High	0.0001676	0.008191	1.8
		Checked	Protein Group ID	# Proteins	# Unique Peptides	# Peptides	# PSMs	Group Description
		FALSE	1647	1	57	57	81	[Master Protein] Structural maintenance of chromosomes protein 3 OS=Homo sapiens OX=9606 GN=SMC3 PE=1 SV=2
	FALSE	High	RLDQVEQELNELR		0.000359206	0.000148582	1	1	1	Q9UQE7	1	1641.86	High	0.0001676	0.0003056	1.56
		Checked	Protein Group ID	# Proteins	# Unique Peptides	# Peptides	# PSMs	Group Description
		FALSE	1647	1	57	57	81	[Master Protein] Structural maintenance of chromosomes protein 3 OS=Homo sapiens OX=9606 GN=SMC3 PE=1 SV=2
	FALSE	High	RQEELDR		0.0200397	0.000676111	1	1	1	Q9UQE7	1	945.475	High	0.000622	0.01793	2.59
		Checked	Protein Group ID	# Proteins	# Unique Peptides	# Peptides	# PSMs	Group Description
		FALSE	1647	1	57	57	81	[Master Protein] Structural maintenance of chromosomes protein 3 OS=Homo sapiens OX=9606 GN=SMC3 PE=1 SV=2
	FALSE	High	SEDLDNSIDK		0.000336726	0.000148582	1	1	2	Q9UQE7	0	1135.51	High	0.0001676	0.0002857	2.38
		Checked	Protein Group ID	# Proteins	# Unique Peptides	# Peptides	# PSMs	Group Description
		FALSE	1647	1	57	57	81	[Master Protein] Structural maintenance of chromosomes protein 3 OS=Homo sapiens OX=9606 GN=SMC3 PE=1 SV=2
	FALSE	High	SEDLDNSIDKTEAGIK		2.60968e-08	0.000148582	1	1	1	Q9UQE7	1	1734.84	High	0.0001676	1.939e-08	3.13
		Checked	Protein Group ID	# Proteins	# Unique Peptides	# Peptides	# PSMs	Group Description
		FALSE	1647	1	57	57	81	[Master Protein] Structural maintenance of chromosomes protein 3 OS=Homo sapiens OX=9606 GN=SMC3 PE=1 SV=2
	FALSE	High	SIMELMNVLELR	1xOxidation [M]	2.74673e-05	0.000148582	1	1	2	Q9UQE7	0	1463.76	High	0.0001676	2.245e-05	2.96
		Checked	Protein Group ID	# Proteins	# Unique Peptides	# Peptides	# PSMs	Group Description
		FALSE	1647	1	57	57	81	[Master Protein] Structural maintenance of chromosomes protein 3 OS=Homo sapiens OX=9606 GN=SMC3 PE=1 SV=2
	FALSE	High	SLQSLEASLHAMESTR		1.08956e-07	0.000148582	1	1	2	Q9UQE7	0	1759.86	High	0.0001676	8.285e-08	3.86
		Checked	Protein Group ID	# Proteins	# Unique Peptides	# Peptides	# PSMs	Group Description
		FALSE	1647	1	57	57	81	[Master Protein] Structural maintenance of chromosomes protein 3 OS=Homo sapiens OX=9606 GN=SMC3 PE=1 SV=2
	FALSE	High	SYRDQTIVDPFSSK		0.0111228	0.000148582	1	1	1	Q9UQE7	1	1642.81	High	0.0001676	0.009899	2.2
		Checked	Protein Group ID	# Proteins	# Unique Peptides	# Peptides	# PSMs	Group Description
		FALSE	1647	1	57	57	81	[Master Protein] Structural maintenance of chromosomes protein 3 OS=Homo sapiens OX=9606 GN=SMC3 PE=1 SV=2
	FALSE	High	VDALNDEIR		0.00016659	0.000148582	1	1	2	Q9UQE7	0	1044.53	High	0.0001676	0.00014	2.19
		Checked	Protein Group ID	# Proteins	# Unique Peptides	# Peptides	# PSMs	Group Description
		FALSE	1647	1	57	57	81	[Master Protein] Structural maintenance of chromosomes protein 3 OS=Homo sapiens OX=9606 GN=SMC3 PE=1 SV=2
	FALSE	High	VETYLNENLR		0.000397193	0.000148582	1	1	1	Q9UQE7	0	1250.64	High	0.0001676	0.0003375	2.5
		Checked	Protein Group ID	# Proteins	# Unique Peptides	# Peptides	# PSMs	Group Description
		FALSE	1647	1	57	57	81	[Master Protein] Structural maintenance of chromosomes protein 3 OS=Homo sapiens OX=9606 GN=SMC3 PE=1 SV=2
	FALSE	High	VETYLNENLRK		0.0502746	0.00271153	1	1	1	Q9UQE7	1	1378.73	High	0.002386	0.04588	1.2
		Checked	Protein Group ID	# Proteins	# Unique Peptides	# Peptides	# PSMs	Group Description
		FALSE	1647	1	57	57	81	[Master Protein] Structural maintenance of chromosomes protein 3 OS=Homo sapiens OX=9606 GN=SMC3 PE=1 SV=2
	FALSE	High	VSHIDVITAEMAK		0.013768	0.000148582	1	1	1	Q9UQE7	0	1413.74	High	0.0001676	0.01224	1.7
		Checked	Protein Group ID	# Proteins	# Unique Peptides	# Peptides	# PSMs	Group Description
		FALSE	1647	1	57	57	81	[Master Protein] Structural maintenance of chromosomes protein 3 OS=Homo sapiens OX=9606 GN=SMC3 PE=1 SV=2
	FALSE	High	VSHIDVITAEMAK	1xOxidation [M11]	1.25223e-06	0.000148582	1	1	2	Q9UQE7	0	1429.74	High	0.0001676	9.812e-07	2.7
		Checked	Protein Group ID	# Proteins	# Unique Peptides	# Peptides	# PSMs	Group Description
		FALSE	1647	1	57	57	81	[Master Protein] Structural maintenance of chromosomes protein 3 OS=Homo sapiens OX=9606 GN=SMC3 PE=1 SV=2
	FALSE	High	YQTLSLK		0.0267424	0.000964204	1	1	1	Q9UQE7	0	852.483	High	0.0008703	0.02404	1.86
		Checked	Protein Group ID	# Proteins	# Unique Peptides	# Peptides	# PSMs	Group Description
		FALSE	1647	1	57	57	81	[Master Protein] Structural maintenance of chromosomes protein 3 OS=Homo sapiens OX=9606 GN=SMC3 PE=1 SV=2
FALSE	High	Master Protein	Q14683	Structural maintenance of chromosomes protein 1A OS=Homo sapiens OX=9606 GN=SMC1A PE=1 SV=2	0	237.964	47	59	78	59	1233	143.1	7.64	145.57	59	1
	Checked	Confidence	Sequence	Modifications	Qvality PEP	Qvality q-value	# Protein Groups	# Proteins	# PSMs	Master Protein Accessions	# Missed Cleavages	Theo. MH+ [Da]	Confidence (by Search Engine): Sequest HT	Percolator q-Value (by Search Engine): Sequest HT	Percolator PEP (by Search Engine): Sequest HT	XCorr (by Search Engine): Sequest HT
	FALSE	High	AATLAQELEK		0.000850204	0.000148582	1	1	1	Q14683	0	1073.58	High	0.0001676	0.0007278	2.21
		Checked	Protein Group ID	# Proteins	# Unique Peptides	# Peptides	# PSMs	Group Description
		FALSE	112	2	59	59	79	[Master Protein] Structural maintenance of chromosomes protein 1A OS=Homo sapiens OX=9606 GN=SMC1A PE=1 SV=2
	FALSE	High	ADQDRLDLEER		0.00277773	0.000148582	1	1	3	Q14683	1	1359.65	High	0.0001676	0.002424	2.64
		Checked	Protein Group ID	# Proteins	# Unique Peptides	# Peptides	# PSMs	Group Description
		FALSE	112	2	59	59	79	[Master Protein] Structural maintenance of chromosomes protein 1A OS=Homo sapiens OX=9606 GN=SMC1A PE=1 SV=2
	FALSE	High	AEEDTQFNYHR		0.000118868	0.000148582	1	1	1	Q14683	0	1409.61	High	0.0001676	9.952e-05	2.73
		Checked	Protein Group ID	# Proteins	# Unique Peptides	# Peptides	# PSMs	Group Description
		FALSE	112	2	59	59	79	[Master Protein] Structural maintenance of chromosomes protein 1A OS=Homo sapiens OX=9606 GN=SMC1A PE=1 SV=2
	FALSE	High	AFVSMVYSEEGAEDR		2.31599e-07	0.000148582	1	1	3	Q14683	0	1689.74	High	0.0001676	1.771e-07	3.06
		Checked	Protein Group ID	# Proteins	# Unique Peptides	# Peptides	# PSMs	Group Description
		FALSE	112	2	59	59	79	[Master Protein] Structural maintenance of chromosomes protein 1A OS=Homo sapiens OX=9606 GN=SMC1A PE=1 SV=2
	FALSE	High	AFVSMVYSEEGAEDR	1xOxidation [M5]	6.89943e-07	0.000148582	1	1	1	Q14683	0	1705.74	High	0.0001676	5.384e-07	1.99
		Checked	Protein Group ID	# Proteins	# Unique Peptides	# Peptides	# PSMs	Group Description
		FALSE	112	2	59	59	79	[Master Protein] Structural maintenance of chromosomes protein 1A OS=Homo sapiens OX=9606 GN=SMC1A PE=1 SV=2
	FALSE	High	ALQYACGNALVCDNVEDAR	2xCarbamidomethyl [C6; C12]	0.00615086	0.000148582	1	1	1	Q14683	0	2138.96	High	0.0001676	0.005416	1.79
		Checked	Protein Group ID	# Proteins	# Unique Peptides	# Peptides	# PSMs	Group Description
		FALSE	112	2	59	59	79	[Master Protein] Structural maintenance of chromosomes protein 1A OS=Homo sapiens OX=9606 GN=SMC1A PE=1 SV=2
	FALSE	High	ALQYACGNALVCDNVEDARR	2xCarbamidomethyl [C6; C12]	0.000189577	0.000148582	1	1	1	Q14683	1	2295.06	High	0.0001676	0.0001591	2.45
		Checked	Protein Group ID	# Proteins	# Unique Peptides	# Peptides	# PSMs	Group Description
		FALSE	112	2	59	59	79	[Master Protein] Structural maintenance of chromosomes protein 1A OS=Homo sapiens OX=9606 GN=SMC1A PE=1 SV=2
	FALSE	High	AQVQLQLFK		0.00386251	0.000148582	1	1	1	Q14683	0	1074.63	High	0.0001676	0.003386	1.62
		Checked	Protein Group ID	# Proteins	# Unique Peptides	# Peptides	# PSMs	Group Description
		FALSE	112	2	59	59	79	[Master Protein] Structural maintenance of chromosomes protein 1A OS=Homo sapiens OX=9606 GN=SMC1A PE=1 SV=2
	FALSE	High	ARQEFEER		0.0165564	0.00051923	1	1	1	Q14683	1	1064.51	High	0.0004867	0.01477	3.03
		Checked	Protein Group ID	# Proteins	# Unique Peptides	# Peptides	# PSMs	Group Description
		FALSE	112	2	59	59	79	[Master Protein] Structural maintenance of chromosomes protein 1A OS=Homo sapiens OX=9606 GN=SMC1A PE=1 SV=2
	FALSE	High	DKFQETSDEFEAAR		6.51421e-07	0.000148582	1	1	3	Q14683	1	1672.74	High	0.0001676	5.054e-07	3.9
		Checked	Protein Group ID	# Proteins	# Unique Peptides	# Peptides	# PSMs	Group Description
		FALSE	112	2	59	59	79	[Master Protein] Structural maintenance of chromosomes protein 1A OS=Homo sapiens OX=9606 GN=SMC1A PE=1 SV=2
	FALSE	High	DLTLEENQVK		0.00162202	0.000148582	1	1	1	Q14683	0	1188.61	High	0.0001676	0.001405	2.59
		Checked	Protein Group ID	# Proteins	# Unique Peptides	# Peptides	# PSMs	Group Description
		FALSE	112	2	59	59	79	[Master Protein] Structural maintenance of chromosomes protein 1A OS=Homo sapiens OX=9606 GN=SMC1A PE=1 SV=2
	FALSE	High	EKDSELNQK		0.00367357	0.000148582	1	1	1	Q14683	1	1090.54	High	0.0001676	0.003219	2.03
		Checked	Protein Group ID	# Proteins	# Unique Peptides	# Peptides	# PSMs	Group Description
		FALSE	112	2	59	59	79	[Master Protein] Structural maintenance of chromosomes protein 1A OS=Homo sapiens OX=9606 GN=SMC1A PE=1 SV=2
	FALSE	High	EIEENQK		0.0925512	0.00626798	1	1	1	Q14683	0	889.426	High	0.005378	0.08493	1.2
		Checked	Protein Group ID	# Proteins	# Unique Peptides	# Peptides	# PSMs	Group Description
		FALSE	112	2	59	59	79	[Master Protein] Structural maintenance of chromosomes protein 1A OS=Homo sapiens OX=9606 GN=SMC1A PE=1 SV=2
	FALSE	High	EIEENQKR		0.0245817	0.000964204	1	1	1	Q14683	1	1045.53	High	0.0008703	0.02218	2.27
		Checked	Protein Group ID	# Proteins	# Unique Peptides	# Peptides	# PSMs	Group Description
		FALSE	112	2	59	59	79	[Master Protein] Structural maintenance of chromosomes protein 1A OS=Homo sapiens OX=9606 GN=SMC1A PE=1 SV=2
	FALSE	High	EMLSVEK	1xOxidation [M2]	0.119822	0.00785824	1	1	1	Q14683	0	851.418	High	0.006857	0.1107	1.37
		Checked	Protein Group ID	# Proteins	# Unique Peptides	# Peptides	# PSMs	Group Description
		FALSE	112	2	59	59	79	[Master Protein] Structural maintenance of chromosomes protein 1A OS=Homo sapiens OX=9606 GN=SMC1A PE=1 SV=2
	FALSE	High	EQQQIEK		0.0225917	0.000838188	1	1	1	Q14683	0	902.458	High	0.0007615	0.02034	1.42
		Checked	Protein Group ID	# Proteins	# Unique Peptides	# Peptides	# PSMs	Group Description
		FALSE	112	2	59	59	79	[Master Protein] Structural maintenance of chromosomes protein 1A OS=Homo sapiens OX=9606 GN=SMC1A PE=1 SV=2
	FALSE	High	EQSTCNFQAIVISLK	1xCarbamidomethyl [C5]	5.03015e-07	0.000148582	1	1	2	Q14683	0	1737.88	High	0.0001676	3.902e-07	3.2
		Checked	Protein Group ID	# Proteins	# Unique Peptides	# Peptides	# PSMs	Group Description
		FALSE	112	2	59	59	79	[Master Protein] Structural maintenance of chromosomes protein 1A OS=Homo sapiens OX=9606 GN=SMC1A PE=1 SV=2
	FALSE	High	EQSTCNFQAIVISLKEEFYTK	1xCarbamidomethyl [C5]	8.13857e-07	0.000148582	1	1	1	Q14683	1	2535.24	High	0.0001676	6.368e-07	3.86
		Checked	Protein Group ID	# Proteins	# Unique Peptides	# Peptides	# PSMs	Group Description
		FALSE	112	2	59	59	79	[Master Protein] Structural maintenance of chromosomes protein 1A OS=Homo sapiens OX=9606 GN=SMC1A PE=1 SV=2
	FALSE	High	EVTAIETK		0.0276962	0.000964204	1	1	1	Q14683	0	890.483	High	0.0008703	0.02492	1.87
		Checked	Protein Group ID	# Proteins	# Unique Peptides	# Peptides	# PSMs	Group Description
		FALSE	112	2	59	59	79	[Master Protein] Structural maintenance of chromosomes protein 1A OS=Homo sapiens OX=9606 GN=SMC1A PE=1 SV=2
	FALSE	High	FQETSDEFEAAR		1.04926e-05	0.000148582	1	1	1	Q14683	0	1429.62	High	0.0001676	8.46e-06	2.43
		Checked	Protein Group ID	# Proteins	# Unique Peptides	# Peptides	# PSMs	Group Description
		FALSE	112	2	59	59	79	[Master Protein] Structural maintenance of chromosomes protein 1A OS=Homo sapiens OX=9606 GN=SMC1A PE=1 SV=2
	FALSE	High	FRPMDNLSGGEK	1xOxidation [M4]	1.08762e-05	0.000148582	1	1	1	Q14683	0	1366.64	High	0.0001676	8.806e-06	2.57
		Checked	Protein Group ID	# Proteins	# Unique Peptides	# Peptides	# PSMs	Group Description
		FALSE	112	2	59	59	79	[Master Protein] Structural maintenance of chromosomes protein 1A OS=Homo sapiens OX=9606 GN=SMC1A PE=1 SV=2
	FALSE	High	HNLLQACK	1xCarbamidomethyl [C7]	0.00101005	0.000148582	1	1	1	Q14683	0	983.509	High	0.0001676	0.0008676	2.32
		Checked	Protein Group ID	# Proteins	# Unique Peptides	# Peptides	# PSMs	Group Description
		FALSE	112	2	59	59	79	[Master Protein] Structural maintenance of chromosomes protein 1A OS=Homo sapiens OX=9606 GN=SMC1A PE=1 SV=2
	FALSE	High	KAEIMESIK	1xOxidation [M5]	0.00307099	0.000148582	1	1	1	Q14683	1	1064.57	High	0.0001676	0.002678	2.1
		Checked	Protein Group ID	# Proteins	# Unique Peptides	# Peptides	# PSMs	Group Description
		FALSE	112	2	59	59	79	[Master Protein] Structural maintenance of chromosomes protein 1A OS=Homo sapiens OX=9606 GN=SMC1A PE=1 SV=2
	FALSE	High	KLEGELTEEVEMAK		0.0975132	0.00651881	1	1	1	Q14683	1	1605.8	High	0.005689	0.08996	1.45
		Checked	Protein Group ID	# Proteins	# Unique Peptides	# Peptides	# PSMs	Group Description
		FALSE	112	2	59	59	79	[Master Protein] Structural maintenance of chromosomes protein 1A OS=Homo sapiens OX=9606 GN=SMC1A PE=1 SV=2
	FALSE	High	KLEGELTEEVEMAK	1xOxidation [M12]	0.00296287	0.000148582	1	1	1	Q14683	1	1621.8	High	0.0001676	0.002587	2.81
		Checked	Protein Group ID	# Proteins	# Unique Peptides	# Peptides	# PSMs	Group Description
		FALSE	112	2	59	59	79	[Master Protein] Structural maintenance of chromosomes protein 1A OS=Homo sapiens OX=9606 GN=SMC1A PE=1 SV=2
	FALSE	High	KRLEFENQK		0.0200397	0.000676111	1	1	1	Q14683	2	1191.65	High	0.000622	0.01792	2.6
		Checked	Protein Group ID	# Proteins	# Unique Peptides	# Peptides	# PSMs	Group Description
		FALSE	112	2	59	59	79	[Master Protein] Structural maintenance of chromosomes protein 1A OS=Homo sapiens OX=9606 GN=SMC1A PE=1 SV=2
	FALSE	High	LEEYITTSK		0.000313394	0.000148582	1	1	1	Q14683	0	1083.56	High	0.0001676	0.0002661	1.93
		Checked	Protein Group ID	# Proteins	# Unique Peptides	# Peptides	# PSMs	Group Description
		FALSE	112	2	59	59	79	[Master Protein] Structural maintenance of chromosomes protein 1A OS=Homo sapiens OX=9606 GN=SMC1A PE=1 SV=2
	FALSE	High	IEKLEEYITTSK		0.100083	0.0067599	1	1	1	Q14683	1	1453.78	High	0.0058	0.09222	1.44
		Checked	Protein Group ID	# Proteins	# Unique Peptides	# Peptides	# PSMs	Group Description
		FALSE	112	2	59	59	79	[Master Protein] Structural maintenance of chromosomes protein 1A OS=Homo sapiens OX=9606 GN=SMC1A PE=1 SV=2
	FALSE	High	LESELANFGPR		2.01699e-05	0.000148582	1	1	1	Q14683	0	1232.63	High	0.0001676	1.648e-05	2.84
		Checked	Protein Group ID	# Proteins	# Unique Peptides	# Peptides	# PSMs	Group Description
		FALSE	112	2	59	59	79	[Master Protein] Structural maintenance of chromosomes protein 1A OS=Homo sapiens OX=9606 GN=SMC1A PE=1 SV=2
	FALSE	High	LGIQLDFEK		0.000953685	0.000148582	1	1	1	Q14683	0	1062.58	High	0.0001676	0.0008223	2.16
		Checked	Protein Group ID	# Proteins	# Unique Peptides	# Peptides	# PSMs	Group Description
		FALSE	112	2	59	59	79	[Master Protein] Structural maintenance of chromosomes protein 1A OS=Homo sapiens OX=9606 GN=SMC1A PE=1 SV=2
	FALSE	High	IIDETMAQLQDLK		1.45606e-06	0.000148582	1	1	1	Q14683	0	1517.79	High	0.0001676	1.143e-06	3.12
		Checked	Protein Group ID	# Proteins	# Unique Peptides	# Peptides	# PSMs	Group Description
		FALSE	112	2	59	59	79	[Master Protein] Structural maintenance of chromosomes protein 1A OS=Homo sapiens OX=9606 GN=SMC1A PE=1 SV=2
	FALSE	High	IIDETMAQLQDLK	1xOxidation [M6]	3.89468e-06	0.000148582	1	1	1	Q14683	0	1533.78	High	0.0001676	3.102e-06	2.52
		Checked	Protein Group ID	# Proteins	# Unique Peptides	# Peptides	# PSMs	Group Description
		FALSE	112	2	59	59	79	[Master Protein] Structural maintenance of chromosomes protein 1A OS=Homo sapiens OX=9606 GN=SMC1A PE=1 SV=2
	FALSE	High	LIDLCQPTQK	1xCarbamidomethyl [C5]	0.000196507	0.000148582	1	1	1	Q14683	0	1215.64	High	0.0001676	0.0001657	2.6
		Checked	Protein Group ID	# Proteins	# Unique Peptides	# Peptides	# PSMs	Group Description
		FALSE	112	2	59	59	79	[Master Protein] Structural maintenance of chromosomes protein 1A OS=Homo sapiens OX=9606 GN=SMC1A PE=1 SV=2
	FALSE	High	LIEIENFK		0.00383494	0.000148582	1	1	2	Q14683	0	1005.56	High	0.0001676	0.003363	1.21
		Checked	Protein Group ID	# Proteins	# Unique Peptides	# Peptides	# PSMs	Group Description
		FALSE	112	2	59	59	79	[Master Protein] Structural maintenance of chromosomes protein 1A OS=Homo sapiens OX=9606 GN=SMC1A PE=1 SV=2
	FALSE	High	LNEQQSVLQR		8.24146e-05	0.000148582	1	1	2	Q14683	0	1214.65	High	0.0001676	6.857e-05	2.43
		Checked	Protein Group ID	# Proteins	# Unique Peptides	# Peptides	# PSMs	Group Description
		FALSE	112	2	59	59	79	[Master Protein] Structural maintenance of chromosomes protein 1A OS=Homo sapiens OX=9606 GN=SMC1A PE=1 SV=2
	FALSE	High	LTEELKEQMK		0.0392384	0.0016981	1	1	1	Q14683	1	1248.65	High	0.001507	0.03558	1.22
		Checked	Protein Group ID	# Proteins	# Unique Peptides	# Peptides	# PSMs	Group Description
		FALSE	112	2	59	59	79	[Master Protein] Structural maintenance of chromosomes protein 1A OS=Homo sapiens OX=9606 GN=SMC1A PE=1 SV=2
	FALSE	High	LVIDVIR		0.104726	0.00700897	1	1	1	Q14683	0	827.535	High	0.006116	0.09666	1.78
		Checked	Protein Group ID	# Proteins	# Unique Peptides	# Peptides	# PSMs	Group Description
		FALSE	112	2	59	59	79	[Master Protein] Structural maintenance of chromosomes protein 1A OS=Homo sapiens OX=9606 GN=SMC1A PE=1 SV=2
	FALSE	High	LYHNEVEIEK		1.43918e-05	0.000148582	1	1	1	Q14683	0	1273.64	High	0.0001676	1.166e-05	2.47
		Checked	Protein Group ID	# Proteins	# Unique Peptides	# Peptides	# PSMs	Group Description
		FALSE	112	2	59	59	79	[Master Protein] Structural maintenance of chromosomes protein 1A OS=Homo sapiens OX=9606 GN=SMC1A PE=1 SV=2
	FALSE	High	LYPGSVYGR		0.00433153	0.000148582	1	1	1	Q14683	0	1011.53	High	0.0001676	0.003794	1.76
		Checked	Protein Group ID	# Proteins	# Unique Peptides	# Peptides	# PSMs	Group Description
		FALSE	112	2	59	59	79	[Master Protein] Structural maintenance of chromosomes protein 1A OS=Homo sapiens OX=9606 GN=SMC1A PE=1 SV=2
	FALSE	High	MEEESQSQGR		0.00341955	0.000148582	1	1	1	Q14683	0	1180.49	High	0.0001676	0.003	2.3
		Checked	Protein Group ID	# Proteins	# Unique Peptides	# Peptides	# PSMs	Group Description
		FALSE	112	2	59	59	79	[Master Protein] Structural maintenance of chromosomes protein 1A OS=Homo sapiens OX=9606 GN=SMC1A PE=1 SV=2
	FALSE	High	MEEESQSQGR	1xOxidation [M1]	8.54277e-05	0.000148582	1	1	1	Q14683	0	1196.48	High	0.0001676	7.125e-05	1.91
		Checked	Protein Group ID	# Proteins	# Unique Peptides	# Peptides	# PSMs	Group Description
		FALSE	112	2	59	59	79	[Master Protein] Structural maintenance of chromosomes protein 1A OS=Homo sapiens OX=9606 GN=SMC1A PE=1 SV=2
	FALSE	High	MNQVEDEVFEEFCR	1xCarbamidomethyl [C13]	5.342e-06	0.000148582	1	1	1	Q14683	0	1831.76	High	0.0001676	4.287e-06	2.47
		Checked	Protein Group ID	# Proteins	# Unique Peptides	# Peptides	# PSMs	Group Description
		FALSE	112	2	59	59	79	[Master Protein] Structural maintenance of chromosomes protein 1A OS=Homo sapiens OX=9606 GN=SMC1A PE=1 SV=2
	FALSE	High	MNQVEDEVFEEFCR	1xCarbamidomethyl [C13]; 1xOxidation [M1]	2.54951e-06	0.000148582	1	1	1	Q14683	0	1847.76	High	0.0001676	2.015e-06	3.45
		Checked	Protein Group ID	# Proteins	# Unique Peptides	# Peptides	# PSMs	Group Description
		FALSE	112	2	59	59	79	[Master Protein] Structural maintenance of chromosomes protein 1A OS=Homo sapiens OX=9606 GN=SMC1A PE=1 SV=2
	FALSE	High	NFLVFQGAVESIAMK		1.22554e-06	0.000148582	1	1	1	Q14683	0	1653.87	High	0.0001676	9.632e-07	3.5
		Checked	Protein Group ID	# Proteins	# Unique Peptides	# Peptides	# PSMs	Group Description
		FALSE	112	2	59	59	79	[Master Protein] Structural maintenance of chromosomes protein 1A OS=Homo sapiens OX=9606 GN=SMC1A PE=1 SV=2
	FALSE	High	NFLVFQGAVESIAMK	1xOxidation [M14]	0.00134595	0.000148582	1	1	1	Q14683	0	1669.86	High	0.0001676	0.001165	2.78
		Checked	Protein Group ID	# Proteins	# Unique Peptides	# Peptides	# PSMs	Group Description
		FALSE	112	2	59	59	79	[Master Protein] Structural maintenance of chromosomes protein 1A OS=Homo sapiens OX=9606 GN=SMC1A PE=1 SV=2
	FALSE	High	NMDAIIVDSEK	1xOxidation [M2]	0.000200787	0.000148582	1	1	1	Q14683	0	1250.59	High	0.0001676	0.0001691	3.06
		Checked	Protein Group ID	# Proteins	# Unique Peptides	# Peptides	# PSMs	Group Description
		FALSE	112	2	59	59	79	[Master Protein] Structural maintenance of chromosomes protein 1A OS=Homo sapiens OX=9606 GN=SMC1A PE=1 SV=2
	FALSE	High	NQLKEDQDK		0.00279772	0.000148582	1	1	1	Q14683	1	1117.55	High	0.0001676	0.002434	2.99
		Checked	Protein Group ID	# Proteins	# Unique Peptides	# Peptides	# PSMs	Group Description
		FALSE	112	2	59	59	79	[Master Protein] Structural maintenance of chromosomes protein 1A OS=Homo sapiens OX=9606 GN=SMC1A PE=1 SV=2
	FALSE	High	NQLKEDQDKVHMWEQTVK		0.0580103	0.00380534	1	1	1	Q14683	2	2256.11	High	0.003334	0.05308	2.03
		Checked	Protein Group ID	# Proteins	# Unique Peptides	# Peptides	# PSMs	Group Description
		FALSE	112	2	59	59	79	[Master Protein] Structural maintenance of chromosomes protein 1A OS=Homo sapiens OX=9606 GN=SMC1A PE=1 SV=2
	FALSE	High	NSSAQAFLGPENPEEPYLDGINYNCVAPGK	1xCarbamidomethyl [C25]	2.57942e-07	0.000148582	1	1	1	Q14683	0	3251.49	High	0.0001676	1.979e-07	2.57
		Checked	Protein Group ID	# Proteins	# Unique Peptides	# Peptides	# PSMs	Group Description
		FALSE	112	2	59	59	79	[Master Protein] Structural maintenance of chromosomes protein 1A OS=Homo sapiens OX=9606 GN=SMC1A PE=1 SV=2
	FALSE	High	QAFEQIK		0.0624959	0.00380534	1	1	1	Q14683	0	863.462	High	0.003334	0.05709	1.67
		Checked	Protein Group ID	# Proteins	# Unique Peptides	# Peptides	# PSMs	Group Description
		FALSE	112	2	59	59	79	[Master Protein] Structural maintenance of chromosomes protein 1A OS=Homo sapiens OX=9606 GN=SMC1A PE=1 SV=2
	FALSE	High	QIIGPFQR		0.0438232	0.00215126	1	1	1	Q14683	0	958.547	High	0.0019	0.03988	1.28
		Checked	Protein Group ID	# Proteins	# Unique Peptides	# Peptides	# PSMs	Group Description
		FALSE	112	2	59	59	79	[Master Protein] Structural maintenance of chromosomes protein 1A OS=Homo sapiens OX=9606 GN=SMC1A PE=1 SV=2
	FALSE	High	QVQSQAHGLQMR		0.00552509	0.000148582	1	1	1	Q14683	0	1382.7	High	0.0001676	0.004875	1.54
		Checked	Protein Group ID	# Proteins	# Unique Peptides	# Peptides	# PSMs	Group Description
		FALSE	112	2	59	59	79	[Master Protein] Structural maintenance of chromosomes protein 1A OS=Homo sapiens OX=9606 GN=SMC1A PE=1 SV=2
	FALSE	High	QVQSQAHGLQMR	1xOxidation [M11]	0.0060203	0.000148582	1	1	1	Q14683	0	1398.69	High	0.0001676	0.005306	2.26
		Checked	Protein Group ID	# Proteins	# Unique Peptides	# Peptides	# PSMs	Group Description
		FALSE	112	2	59	59	79	[Master Protein] Structural maintenance of chromosomes protein 1A OS=Homo sapiens OX=9606 GN=SMC1A PE=1 SV=2
	FALSE	High	SGELAQEYDK		0.000129566	0.000148582	1	1	1	Q14683	0	1139.52	High	0.0001676	0.0001086	2.77
		Checked	Protein Group ID	# Proteins	# Unique Peptides	# Peptides	# PSMs	Group Description
		FALSE	112	2	59	59	79	[Master Protein] Structural maintenance of chromosomes protein 1A OS=Homo sapiens OX=9606 GN=SMC1A PE=1 SV=2
	FALSE	High	SGVISGGASDLK		0.0148862	0.000338757	1	1	1	Q14683	0	1090.57	High	0.0003314	0.01327	1.79
		Checked	Protein Group ID	# Proteins	# Unique Peptides	# Peptides	# PSMs	Group Description
		FALSE	112	2	59	59	79	[Master Protein] Structural maintenance of chromosomes protein 1A OS=Homo sapiens OX=9606 GN=SMC1A PE=1 SV=2
	FALSE	High	SKLESELANFGPR		6.51421e-07	0.000148582	1	1	1	Q14683	1	1447.75	High	0.0001676	5.052e-07	3.32
		Checked	Protein Group ID	# Proteins	# Unique Peptides	# Peptides	# PSMs	Group Description
		FALSE	112	2	59	59	79	[Master Protein] Structural maintenance of chromosomes protein 1A OS=Homo sapiens OX=9606 GN=SMC1A PE=1 SV=2
	FALSE	High	SNLMDAISFVLGEK		0.0764245	0.00529311	1	1	1	Q14683	0	1523.78	High	0.004498	0.06992	1
		Checked	Protein Group ID	# Proteins	# Unique Peptides	# Peptides	# PSMs	Group Description
		FALSE	112	2	59	59	79	[Master Protein] Structural maintenance of chromosomes protein 1A OS=Homo sapiens OX=9606 GN=SMC1A PE=1 SV=2
	FALSE	High	TALFEEISR		0.00181934	0.000148582	1	1	1	Q14683	0	1065.56	High	0.0001676	0.001572	2.17
		Checked	Protein Group ID	# Proteins	# Unique Peptides	# Peptides	# PSMs	Group Description
		FALSE	112	2	59	59	79	[Master Protein] Structural maintenance of chromosomes protein 1A OS=Homo sapiens OX=9606 GN=SMC1A PE=1 SV=2
	FALSE	High	TVALDGTLFQK		0.000256313	0.000148582	1	1	2	Q14683	0	1192.66	High	0.0001676	0.0002157	2.57
		Checked	Protein Group ID	# Proteins	# Unique Peptides	# Peptides	# PSMs	Group Description
		FALSE	112	2	59	59	79	[Master Protein] Structural maintenance of chromosomes protein 1A OS=Homo sapiens OX=9606 GN=SMC1A PE=1 SV=2
	FALSE	High	VLTFDLTK		0.00316031	0.000148582	1	1	1	Q14683	0	936.54	High	0.0001676	0.002764	1.6
		Checked	Protein Group ID	# Proteins	# Unique Peptides	# Peptides	# PSMs	Group Description
		FALSE	112	2	59	59	79	[Master Protein] Structural maintenance of chromosomes protein 1A OS=Homo sapiens OX=9606 GN=SMC1A PE=1 SV=2
	FALSE	High	VLTFDLTKYPDANPNPNEQ		0.000315653	0.000148582	1	1	2	Q14683	1	2176.06	High	0.0001676	0.0002678	2.11
		Checked	Protein Group ID	# Proteins	# Unique Peptides	# Peptides	# PSMs	Group Description
		FALSE	112	2	59	59	79	[Master Protein] Structural maintenance of chromosomes protein 1A OS=Homo sapiens OX=9606 GN=SMC1A PE=1 SV=2
	FALSE	High	VIVGGSSEYK		0.0190731	0.000676111	1	1	1	Q14683	0	1038.55	High	0.000622	0.01708	1.41
		Checked	Protein Group ID	# Proteins	# Unique Peptides	# Peptides	# PSMs	Group Description
		FALSE	112	2	59	59	79	[Master Protein] Structural maintenance of chromosomes protein 1A OS=Homo sapiens OX=9606 GN=SMC1A PE=1 SV=2
	FALSE	High	VVQLHEYSEELEK		4.08069e-10	0.000148582	1	1	2	Q14683	0	1602.8	High	0.0001676	2.868e-10	3.5
		Checked	Protein Group ID	# Proteins	# Unique Peptides	# Peptides	# PSMs	Group Description
		FALSE	112	2	59	59	79	[Master Protein] Structural maintenance of chromosomes protein 1A OS=Homo sapiens OX=9606 GN=SMC1A PE=1 SV=2
	FALSE	High	YEPPHIK		0.127658	0.00954748	1	1	1	Q14683	0	883.467	High	0.00844	0.1185	1.46
		Checked	Protein Group ID	# Proteins	# Unique Peptides	# Peptides	# PSMs	Group Description
		FALSE	112	2	59	59	79	[Master Protein] Structural maintenance of chromosomes protein 1A OS=Homo sapiens OX=9606 GN=SMC1A PE=1 SV=2
	FALSE	High	YQIAVTK		0.0254605	0.000964204	1	2	2	Q14683	0	822.472	High	0.0008703	0.02298	1.65
		Checked	Protein Group ID	# Proteins	# Unique Peptides	# Peptides	# PSMs	Group Description
		FALSE	112	2	59	59	79	[Master Protein] Structural maintenance of chromosomes protein 1A OS=Homo sapiens OX=9606 GN=SMC1A PE=1 SV=2
	FALSE	High	YSQSDLEQTK		0.000346538	0.000148582	1	1	1	Q14683	0	1198.56	High	0.0001676	0.0002946	2.46
		Checked	Protein Group ID	# Proteins	# Unique Peptides	# Peptides	# PSMs	Group Description
		FALSE	112	2	59	59	79	[Master Protein] Structural maintenance of chromosomes protein 1A OS=Homo sapiens OX=9606 GN=SMC1A PE=1 SV=2
FALSE	High	Master Protein	P04264	Keratin, type II cytoskeletal 1 OS=Homo sapiens OX=9606 GN=KRT1 PE=1 SV=6	0	186.756	56	37	84	32	644	66	8.12	169.88	37	1
	Checked	Confidence	Sequence	Modifications	Qvality PEP	Qvality q-value	# Protein Groups	# Proteins	# PSMs	Master Protein Accessions	# Missed Cleavages	Theo. MH+ [Da]	Confidence (by Search Engine): Sequest HT	Percolator q-Value (by Search Engine): Sequest HT	Percolator PEP (by Search Engine): Sequest HT	XCorr (by Search Engine): Sequest HT
	FALSE	High	AEAESLYQSK		0.000802752	0.000148582	1	1	2	P04264	0	1125.54	High	0.0001676	0.0006881	1.73
		Checked	Protein Group ID	# Proteins	# Unique Peptides	# Peptides	# PSMs	Group Description
		FALSE	571	1	32	37	84	[Master Protein] Keratin, type II cytoskeletal 1 OS=Homo sapiens OX=9606 GN=KRT1 PE=1 SV=6
	FALSE	High	AEAESLYQSKYEELQITAGR		0.000144302	0.000148582	1	1	1	P04264	1	2286.12	High	0.0001676	0.0001209	2.52
		Checked	Protein Group ID	# Proteins	# Unique Peptides	# Peptides	# PSMs	Group Description
		FALSE	571	1	32	37	84	[Master Protein] Keratin, type II cytoskeletal 1 OS=Homo sapiens OX=9606 GN=KRT1 PE=1 SV=6
	FALSE	High	AQYEDIAQK		0.0128236	0.000148582	1	1	1	P04264	0	1065.52	High	0.0001676	0.01143	1.76
		Checked	Protein Group ID	# Proteins	# Unique Peptides	# Peptides	# PSMs	Group Description
		FALSE	571	1	32	37	84	[Master Protein] Keratin, type II cytoskeletal 1 OS=Homo sapiens OX=9606 GN=KRT1 PE=1 SV=6
	FALSE	High	AQYEDIAQKSK		0.000874971	0.000148582	1	1	1	P04264	1	1280.65	High	0.0001676	0.0007522	1.58
		Checked	Protein Group ID	# Proteins	# Unique Peptides	# Peptides	# PSMs	Group Description
		FALSE	571	1	32	37	84	[Master Protein] Keratin, type II cytoskeletal 1 OS=Homo sapiens OX=9606 GN=KRT1 PE=1 SV=6
	FALSE	High	DVDGAYMTK		0.031853	0.0012754	1	1	1	P04264	0	999.445	High	0.001139	0.02876	1.13
		Checked	Protein Group ID	# Proteins	# Unique Peptides	# Peptides	# PSMs	Group Description
		FALSE	571	1	32	37	84	[Master Protein] Keratin, type II cytoskeletal 1 OS=Homo sapiens OX=9606 GN=KRT1 PE=1 SV=6
	FALSE	High	DVDGAYMTK	1xOxidation [M7]	0.00403214	0.000148582	1	1	4	P04264	0	1015.44	High	0.0001676	0.00353	1.53
		Checked	Protein Group ID	# Proteins	# Unique Peptides	# Peptides	# PSMs	Group Description
		FALSE	571	1	32	37	84	[Master Protein] Keratin, type II cytoskeletal 1 OS=Homo sapiens OX=9606 GN=KRT1 PE=1 SV=6
	FALSE	High	DYQELMNTK		0.0159801	0.00051923	1	1	1	P04264	0	1141.52	High	0.0004867	0.01428	1.45
		Checked	Protein Group ID	# Proteins	# Unique Peptides	# Peptides	# PSMs	Group Description
		FALSE	571	1	32	37	84	[Master Protein] Keratin, type II cytoskeletal 1 OS=Homo sapiens OX=9606 GN=KRT1 PE=1 SV=6
	FALSE	High	DYQELMNTK	1xOxidation [M6]	0.0240687	0.000964204	1	1	2	P04264	0	1157.51	High	0.0008703	0.02168	1.82
		Checked	Protein Group ID	# Proteins	# Unique Peptides	# Peptides	# PSMs	Group Description
		FALSE	571	1	32	37	84	[Master Protein] Keratin, type II cytoskeletal 1 OS=Homo sapiens OX=9606 GN=KRT1 PE=1 SV=6
	FALSE	High	FLEQQNQVLQTK		7.11969e-06	0.000148582	3	3	2	Q7Z794; P35908; P04264	0	1475.79	High	0.0001676	5.716e-06	2.32
		Checked	Protein Group ID	# Proteins	# Unique Peptides	# Peptides	# PSMs	Group Description
		FALSE	136	1	1	4	7	[Master Protein] Keratin, type II cytoskeletal 1b OS=Homo sapiens OX=9606 GN=KRT77 PE=1 SV=3
		FALSE	283	2	28	36	52	[Master Protein] Keratin, type II cytoskeletal 2 epidermal OS=Homo sapiens OX=9606 GN=KRT2 PE=1 SV=2
		FALSE	571	1	32	37	84	[Master Protein] Keratin, type II cytoskeletal 1 OS=Homo sapiens OX=9606 GN=KRT1 PE=1 SV=6
	FALSE	High	FSSCGGGGGSFGAGGGFGSR	1xCarbamidomethyl [C4]	2.23829e-09	0.000148582	1	1	5	P04264	0	1765.73	High	0.0001676	1.611e-09	3.84
		Checked	Protein Group ID	# Proteins	# Unique Peptides	# Peptides	# PSMs	Group Description
		FALSE	571	1	32	37	84	[Master Protein] Keratin, type II cytoskeletal 1 OS=Homo sapiens OX=9606 GN=KRT1 PE=1 SV=6
	FALSE	High	FVSTTYSGVTR		0.126056	0.00915632	1	1	1	P04264	0	1217.62	High	0.0081	0.117	1.19
		Checked	Protein Group ID	# Proteins	# Unique Peptides	# Peptides	# PSMs	Group Description
		FALSE	571	1	32	37	84	[Master Protein] Keratin, type II cytoskeletal 1 OS=Homo sapiens OX=9606 GN=KRT1 PE=1 SV=6
	FALSE	High	GGGGGGYGSGGSSYGSGGGSYGSGGGGGGGR		2.96435e-14	0.000148582	1	1	2	P04264	0	2383.95	High	0.0001676	1.836e-14	5.07
		Checked	Protein Group ID	# Proteins	# Unique Peptides	# Peptides	# PSMs	Group Description
		FALSE	571	1	32	37	84	[Master Protein] Keratin, type II cytoskeletal 1 OS=Homo sapiens OX=9606 GN=KRT1 PE=1 SV=6
	FALSE	High	GSGGGSSGGSIGGR		5.70885e-08	0.000148582	1	1	2	P04264	0	1092.5	High	0.0001676	4.304e-08	3.49
		Checked	Protein Group ID	# Proteins	# Unique Peptides	# Peptides	# PSMs	Group Description
		FALSE	571	1	32	37	84	[Master Protein] Keratin, type II cytoskeletal 1 OS=Homo sapiens OX=9606 GN=KRT1 PE=1 SV=6
	FALSE	High	KQISNLQQSISDAEQR		3.47811e-08	0.000148582	1	1	1	P04264	1	1844.95	High	0.0001676	2.603e-08	3.19
		Checked	Protein Group ID	# Proteins	# Unique Peptides	# Peptides	# PSMs	Group Description
		FALSE	571	1	32	37	84	[Master Protein] Keratin, type II cytoskeletal 1 OS=Homo sapiens OX=9606 GN=KRT1 PE=1 SV=6
	FALSE	High	LALDIEIATYR		2.45958e-06	0.000148582	2	6	10	P04264; Q6KB66	0	1277.71	High	0.0001676	1.943e-06	3.07
		Checked	Protein Group ID	# Proteins	# Unique Peptides	# Peptides	# PSMs	Group Description
		FALSE	571	1	32	37	84	[Master Protein] Keratin, type II cytoskeletal 1 OS=Homo sapiens OX=9606 GN=KRT1 PE=1 SV=6
		FALSE	727	1	1	2	6	[Master Protein] Keratin, type II cytoskeletal 80 OS=Homo sapiens OX=9606 GN=KRT80 PE=1 SV=2
	FALSE	High	LDSELKNMQDMVEDYR	2xOxidation [M8; M11]	0.00917585	0.000148582	1	1	1	P04264	1	2017.88	High	0.0001676	0.008122	1.3
		Checked	Protein Group ID	# Proteins	# Unique Peptides	# Peptides	# PSMs	Group Description
		FALSE	571	1	32	37	84	[Master Protein] Keratin, type II cytoskeletal 1 OS=Homo sapiens OX=9606 GN=KRT1 PE=1 SV=6
	FALSE	High	IEISELNR		0.00251243	0.000148582	2	2	3	P35908; P04264	0	973.531	High	0.0001676	0.002196	2.46
		Checked	Protein Group ID	# Proteins	# Unique Peptides	# Peptides	# PSMs	Group Description
		FALSE	283	2	28	36	52	[Master Protein] Keratin, type II cytoskeletal 2 epidermal OS=Homo sapiens OX=9606 GN=KRT2 PE=1 SV=2
		FALSE	571	1	32	37	84	[Master Protein] Keratin, type II cytoskeletal 1 OS=Homo sapiens OX=9606 GN=KRT1 PE=1 SV=6
	FALSE	High	LNDLEDALQQAK		0.00114936	0.000148582	1	1	1	P04264	0	1357.7	High	0.0001676	0.0009883	2.58
		Checked	Protein Group ID	# Proteins	# Unique Peptides	# Peptides	# PSMs	Group Description
		FALSE	571	1	32	37	84	[Master Protein] Keratin, type II cytoskeletal 1 OS=Homo sapiens OX=9606 GN=KRT1 PE=1 SV=6
	FALSE	High	LRSEIDNVKK		0.0267424	0.000964204	1	1	2	P04264	2	1201.69	High	0.0008703	0.02401	2.43
		Checked	Protein Group ID	# Proteins	# Unique Peptides	# Peptides	# PSMs	Group Description
		FALSE	571	1	32	37	84	[Master Protein] Keratin, type II cytoskeletal 1 OS=Homo sapiens OX=9606 GN=KRT1 PE=1 SV=6
	FALSE	High	MSGECAPNVSVSVSTSHTTISGGGSR	1xCarbamidomethyl [C5]	0.00824445	0.000148582	1	1	1	P04264	0	2565.17	High	0.0001676	0.007311	1.07
		Checked	Protein Group ID	# Proteins	# Unique Peptides	# Peptides	# PSMs	Group Description
		FALSE	571	1	32	37	84	[Master Protein] Keratin, type II cytoskeletal 1 OS=Homo sapiens OX=9606 GN=KRT1 PE=1 SV=6
	FALSE	High	MSGECAPNVSVSVSTSHTTISGGGSR	1xCarbamidomethyl [C5]; 1xOxidation [M1]	6.70985e-12	0.000148582	1	1	2	P04264	0	2581.16	High	0.0001676	4.463e-12	4.34
		Checked	Protein Group ID	# Proteins	# Unique Peptides	# Peptides	# PSMs	Group Description
		FALSE	571	1	32	37	84	[Master Protein] Keratin, type II cytoskeletal 1 OS=Homo sapiens OX=9606 GN=KRT1 PE=1 SV=6
	FALSE	High	NKLNDLEDALQQAKEDLAR		4.56129e-06	0.000148582	1	1	1	P04264	2	2184.13	High	0.0001676	3.639e-06	2.93
		Checked	Protein Group ID	# Proteins	# Unique Peptides	# Peptides	# PSMs	Group Description
		FALSE	571	1	32	37	84	[Master Protein] Keratin, type II cytoskeletal 1 OS=Homo sapiens OX=9606 GN=KRT1 PE=1 SV=6
	FALSE	High	NMQDMVEDYR	2xOxidation [M2; M5]	0.000320219	0.000148582	1	1	2	P04264	0	1332.52	High	0.0001676	0.0002712	1.53
		Checked	Protein Group ID	# Proteins	# Unique Peptides	# Peptides	# PSMs	Group Description
		FALSE	571	1	32	37	84	[Master Protein] Keratin, type II cytoskeletal 1 OS=Homo sapiens OX=9606 GN=KRT1 PE=1 SV=6
	FALSE	High	QISNLQQSISDAEQR		7.89389e-05	0.000148582	1	1	1	P04264	0	1716.85	High	0.0001676	6.547e-05	2.43
		Checked	Protein Group ID	# Proteins	# Unique Peptides	# Peptides	# PSMs	Group Description
		FALSE	571	1	32	37	84	[Master Protein] Keratin, type II cytoskeletal 1 OS=Homo sapiens OX=9606 GN=KRT1 PE=1 SV=6
	FALSE	High	RTNAENEFVTIK		0.0403395	0.0016981	1	1	1	P04264	1	1421.74	High	0.001507	0.03662	2.27
		Checked	Protein Group ID	# Proteins	# Unique Peptides	# Peptides	# PSMs	Group Description
		FALSE	571	1	32	37	84	[Master Protein] Keratin, type II cytoskeletal 1 OS=Homo sapiens OX=9606 GN=KRT1 PE=1 SV=6
	FALSE	High	SGGGFSSGSAGIINYQR		9.03981e-08	0.000148582	1	1	2	P04264	0	1657.79	High	0.0001676	6.842e-08	4.4
		Checked	Protein Group ID	# Proteins	# Unique Peptides	# Peptides	# PSMs	Group Description
		FALSE	571	1	32	37	84	[Master Protein] Keratin, type II cytoskeletal 1 OS=Homo sapiens OX=9606 GN=KRT1 PE=1 SV=6
	FALSE	High	SKAEAESLYQSK		3.43778e-07	0.000148582	1	1	2	P04264	1	1340.67	High	0.0001676	2.652e-07	3.66
		Checked	Protein Group ID	# Proteins	# Unique Peptides	# Peptides	# PSMs	Group Description
		FALSE	571	1	32	37	84	[Master Protein] Keratin, type II cytoskeletal 1 OS=Homo sapiens OX=9606 GN=KRT1 PE=1 SV=6
	FALSE	High	SLDLDSIIAEVK		4.04796e-05	0.000148582	1	1	2	P04264	0	1302.72	High	0.0001676	3.327e-05	2.03
		Checked	Protein Group ID	# Proteins	# Unique Peptides	# Peptides	# PSMs	Group Description
		FALSE	571	1	32	37	84	[Master Protein] Keratin, type II cytoskeletal 1 OS=Homo sapiens OX=9606 GN=KRT1 PE=1 SV=6
	FALSE	High	SLNNQFASFIDK		4.18467e-06	0.000148582	1	1	3	P04264	0	1383.69	High	0.0001676	3.342e-06	2.85
		Checked	Protein Group ID	# Proteins	# Unique Peptides	# Peptides	# PSMs	Group Description
		FALSE	571	1	32	37	84	[Master Protein] Keratin, type II cytoskeletal 1 OS=Homo sapiens OX=9606 GN=KRT1 PE=1 SV=6
	FALSE	High	SLNNQFASFIDKVR		5.08916e-08	0.000148582	1	1	3	P04264	1	1638.86	High	0.0001676	3.815e-08	4.1
		Checked	Protein Group ID	# Proteins	# Unique Peptides	# Peptides	# PSMs	Group Description
		FALSE	571	1	32	37	84	[Master Protein] Keratin, type II cytoskeletal 1 OS=Homo sapiens OX=9606 GN=KRT1 PE=1 SV=6
	FALSE	High	SISISVAR		0.0403395	0.0016981	1	1	2	P04264	0	832.489	High	0.001507	0.03665	1.86
		Checked	Protein Group ID	# Proteins	# Unique Peptides	# Peptides	# PSMs	Group Description
		FALSE	571	1	32	37	84	[Master Protein] Keratin, type II cytoskeletal 1 OS=Homo sapiens OX=9606 GN=KRT1 PE=1 SV=6
	FALSE	High	SLVNLGGSK		0.00219237	0.000148582	1	1	2	P04264	0	874.499	High	0.0001676	0.001901	2.07
		Checked	Protein Group ID	# Proteins	# Unique Peptides	# Peptides	# PSMs	Group Description
		FALSE	571	1	32	37	84	[Master Protein] Keratin, type II cytoskeletal 1 OS=Homo sapiens OX=9606 GN=KRT1 PE=1 SV=6
	FALSE	High	THNLEPYFESFINNLR		2.45733e-09	0.000148582	1	1	6	P04264	0	1993.98	High	0.0001676	1.775e-09	4.84
		Checked	Protein Group ID	# Proteins	# Unique Peptides	# Peptides	# PSMs	Group Description
		FALSE	571	1	32	37	84	[Master Protein] Keratin, type II cytoskeletal 1 OS=Homo sapiens OX=9606 GN=KRT1 PE=1 SV=6
	FALSE	High	THNLEPYFESFINNLRR		0.0294972	0.000964204	1	1	1	P04264	1	2150.08	High	0.0008703	0.02659	1.32
		Checked	Protein Group ID	# Proteins	# Unique Peptides	# Peptides	# PSMs	Group Description
		FALSE	571	1	32	37	84	[Master Protein] Keratin, type II cytoskeletal 1 OS=Homo sapiens OX=9606 GN=KRT1 PE=1 SV=6
	FALSE	High	TLLEGEESR		0.00216115	0.000148582	1	1	3	P04264	0	1033.52	High	0.0001676	0.001883	1.92
		Checked	Protein Group ID	# Proteins	# Unique Peptides	# Peptides	# PSMs	Group Description
		FALSE	571	1	32	37	84	[Master Protein] Keratin, type II cytoskeletal 1 OS=Homo sapiens OX=9606 GN=KRT1 PE=1 SV=6
	FALSE	High	TNAENEFVTIK		3.28691e-05	0.000148582	1	1	1	P04264	0	1265.64	High	0.0001676	2.706e-05	3.05
		Checked	Protein Group ID	# Proteins	# Unique Peptides	# Peptides	# PSMs	Group Description
		FALSE	571	1	32	37	84	[Master Protein] Keratin, type II cytoskeletal 1 OS=Homo sapiens OX=9606 GN=KRT1 PE=1 SV=6
	FALSE	High	TNAENEFVTIKK		0.000107498	0.000148582	1	1	1	P04264	1	1393.73	High	0.0001676	8.957e-05	2.51
		Checked	Protein Group ID	# Proteins	# Unique Peptides	# Peptides	# PSMs	Group Description
		FALSE	571	1	32	37	84	[Master Protein] Keratin, type II cytoskeletal 1 OS=Homo sapiens OX=9606 GN=KRT1 PE=1 SV=6
	FALSE	High	WELLQQVDTSTR		1.03894e-06	0.000148582	1	1	3	P04264	0	1475.75	High	0.0001676	8.123e-07	3.52
		Checked	Protein Group ID	# Proteins	# Unique Peptides	# Peptides	# PSMs	Group Description
		FALSE	571	1	32	37	84	[Master Protein] Keratin, type II cytoskeletal 1 OS=Homo sapiens OX=9606 GN=KRT1 PE=1 SV=6
	FALSE	High	YEDEINKR		0.0138661	0.000148582	6	11	1	Q7Z794; P35908; P04264; P04259; P02538; P13647	1	1066.52	High	0.0001676	0.0124	1.46
		Checked	Protein Group ID	# Proteins	# Unique Peptides	# Peptides	# PSMs	Group Description
		FALSE	136	1	1	4	7	[Master Protein] Keratin, type II cytoskeletal 1b OS=Homo sapiens OX=9606 GN=KRT77 PE=1 SV=3
		FALSE	283	2	28	36	52	[Master Protein] Keratin, type II cytoskeletal 2 epidermal OS=Homo sapiens OX=9606 GN=KRT2 PE=1 SV=2
		FALSE	571	1	32	37	84	[Master Protein] Keratin, type II cytoskeletal 1 OS=Homo sapiens OX=9606 GN=KRT1 PE=1 SV=6
		FALSE	596	5	2	18	27	[Master Protein] Keratin, type II cytoskeletal 6B OS=Homo sapiens OX=9606 GN=KRT6B PE=1 SV=5
		FALSE	598	6	3	19	23	[Master Protein] Keratin, type II cytoskeletal 6A OS=Homo sapiens OX=9606 GN=KRT6A PE=1 SV=3
		FALSE	1878	5	12	22	30	[Master Protein] Keratin, type II cytoskeletal 5 OS=Homo sapiens OX=9606 GN=KRT5 PE=1 SV=3
	FALSE	High	YEELQITAGR		6.50252e-05	0.000148582	2	2	6	P04264; P04259	0	1179.6	High	0.0001676	5.387e-05	2.3
		Checked	Protein Group ID	# Proteins	# Unique Peptides	# Peptides	# PSMs	Group Description
		FALSE	571	1	32	37	84	[Master Protein] Keratin, type II cytoskeletal 1 OS=Homo sapiens OX=9606 GN=KRT1 PE=1 SV=6
		FALSE	596	5	2	18	27	[Master Protein] Keratin, type II cytoskeletal 6B OS=Homo sapiens OX=9606 GN=KRT6B PE=1 SV=5
FALSE	High	Master Protein	P13645	Keratin, type I cytoskeletal 10 OS=Homo sapiens OX=9606 GN=KRT10 PE=1 SV=6	0	165.918	49	33	74	27	584	58.8	5.21	149.64	33	1
	Checked	Confidence	Sequence	Modifications	Qvality PEP	Qvality q-value	# Protein Groups	# Proteins	# PSMs	Master Protein Accessions	# Missed Cleavages	Theo. MH+ [Da]	Confidence (by Search Engine): Sequest HT	Percolator q-Value (by Search Engine): Sequest HT	Percolator PEP (by Search Engine): Sequest HT	XCorr (by Search Engine): Sequest HT
	FALSE	High	ADLEMQIESLTEELAYLKK		9.12958e-07	0.000148582	1	1	1	P13645	1	2224.14	High	0.0001676	7.16e-07	2.73
		Checked	Protein Group ID	# Proteins	# Unique Peptides	# Peptides	# PSMs	Group Description
		FALSE	561	15	27	33	74	[Master Protein] Keratin, type I cytoskeletal 10 OS=Homo sapiens OX=9606 GN=KRT10 PE=1 SV=6
	FALSE	High	AETECQNTEYQQLLDIK	1xCarbamidomethyl [C5]	5.46808e-08	0.000148582	1	1	2	P13645	0	2082.96	High	0.0001676	4.102e-08	2.73
		Checked	Protein Group ID	# Proteins	# Unique Peptides	# Peptides	# PSMs	Group Description
		FALSE	561	15	27	33	74	[Master Protein] Keratin, type I cytoskeletal 10 OS=Homo sapiens OX=9606 GN=KRT10 PE=1 SV=6
	FALSE	High	ALEESNYELEGK		6.12299e-06	0.000148582	1	1	3	P13645	0	1381.65	High	0.0001676	4.906e-06	2.78
		Checked	Protein Group ID	# Proteins	# Unique Peptides	# Peptides	# PSMs	Group Description
		FALSE	561	15	27	33	74	[Master Protein] Keratin, type I cytoskeletal 10 OS=Homo sapiens OX=9606 GN=KRT10 PE=1 SV=6
	FALSE	High	ALEESNYELEGKIK		0.00249448	0.000148582	1	1	1	P13645	1	1622.83	High	0.0001676	0.002172	1.72
		Checked	Protein Group ID	# Proteins	# Unique Peptides	# Peptides	# PSMs	Group Description
		FALSE	561	15	27	33	74	[Master Protein] Keratin, type I cytoskeletal 10 OS=Homo sapiens OX=9606 GN=KRT10 PE=1 SV=6
	FALSE	High	DAEAWFNEK		0.00679835	0.000148582	1	4	1	P13645	0	1109.49	High	0.0001676	0.005985	2.55
		Checked	Protein Group ID	# Proteins	# Unique Peptides	# Peptides	# PSMs	Group Description
		FALSE	561	15	27	33	74	[Master Protein] Keratin, type I cytoskeletal 10 OS=Homo sapiens OX=9606 GN=KRT10 PE=1 SV=6
	FALSE	High	ELTTEIDNNIEQISSYK		5.43864e-10	0.000148582	1	1	2	P13645	0	1996.97	High	0.0001676	3.834e-10	4.37
		Checked	Protein Group ID	# Proteins	# Unique Peptides	# Peptides	# PSMs	Group Description
		FALSE	561	15	27	33	74	[Master Protein] Keratin, type I cytoskeletal 10 OS=Homo sapiens OX=9606 GN=KRT10 PE=1 SV=6
	FALSE	High	ELTTEIDNNIEQISSYKSEITELR		1.26466e-05	0.000148582	1	1	1	P13645	1	2825.41	High	0.0001676	1.021e-05	1.73
		Checked	Protein Group ID	# Proteins	# Unique Peptides	# Peptides	# PSMs	Group Description
		FALSE	561	15	27	33	74	[Master Protein] Keratin, type I cytoskeletal 10 OS=Homo sapiens OX=9606 GN=KRT10 PE=1 SV=6
	FALSE	High	GSLGGGFSSGGFSGGSFSR		2.14969e-08	0.000148582	1	1	3	P13645	0	1707.77	High	0.0001676	1.593e-08	4.08
		Checked	Protein Group ID	# Proteins	# Unique Peptides	# Peptides	# PSMs	Group Description
		FALSE	561	15	27	33	74	[Master Protein] Keratin, type I cytoskeletal 10 OS=Homo sapiens OX=9606 GN=KRT10 PE=1 SV=6
	FALSE	High	GSSGGGCFGGSSGGYGGLGGFGGGSFR	1xCarbamidomethyl [C7]	4.5123e-10	0.000148582	1	1	2	P13645	0	2342.98	High	0.0001676	3.183e-10	3.38
		Checked	Protein Group ID	# Proteins	# Unique Peptides	# Peptides	# PSMs	Group Description
		FALSE	561	15	27	33	74	[Master Protein] Keratin, type I cytoskeletal 10 OS=Homo sapiens OX=9606 GN=KRT10 PE=1 SV=6
	FALSE	High	KDAEAWFNEK		8.80757e-07	0.000148582	1	2	1	P13645	1	1237.58	High	0.0001676	6.885e-07	3.96
		Checked	Protein Group ID	# Proteins	# Unique Peptides	# Peptides	# PSMs	Group Description
		FALSE	561	15	27	33	74	[Master Protein] Keratin, type I cytoskeletal 10 OS=Homo sapiens OX=9606 GN=KRT10 PE=1 SV=6
	FALSE	High	LAADDFR		0.00860518	0.000148582	5	17	6	P02533; P13645; P13646; Q04695; P08779	0	807.4	High	0.0001676	0.007624	1.78
		Checked	Protein Group ID	# Proteins	# Unique Peptides	# Peptides	# PSMs	Group Description
		FALSE	329	14	7	19	30	[Master Protein] Keratin, type I cytoskeletal 14 OS=Homo sapiens OX=9606 GN=KRT14 PE=1 SV=4
		FALSE	561	15	27	33	74	[Master Protein] Keratin, type I cytoskeletal 10 OS=Homo sapiens OX=9606 GN=KRT10 PE=1 SV=6
		FALSE	1522	12	2	8	16	[Master Protein] Keratin, type I cytoskeletal 13 OS=Homo sapiens OX=9606 GN=KRT13 PE=1 SV=4
		FALSE	1547	12	3	11	19	[Master Protein] Keratin, type I cytoskeletal 17 OS=Homo sapiens OX=9606 GN=KRT17 PE=1 SV=2
		FALSE	1805	13	9	19	30	[Master Protein] Keratin, type I cytoskeletal 16 OS=Homo sapiens OX=9606 GN=KRT16 PE=1 SV=4
	FALSE	High	LASYLDK		0.032754	0.0012754	5	8	2	P02533; P13645; Q04695; P35527; P08779	0	809.44	High	0.001139	0.02968	2.24
		Checked	Protein Group ID	# Proteins	# Unique Peptides	# Peptides	# PSMs	Group Description
		FALSE	329	14	7	19	30	[Master Protein] Keratin, type I cytoskeletal 14 OS=Homo sapiens OX=9606 GN=KRT14 PE=1 SV=4
		FALSE	561	15	27	33	74	[Master Protein] Keratin, type I cytoskeletal 10 OS=Homo sapiens OX=9606 GN=KRT10 PE=1 SV=6
		FALSE	1547	12	3	11	19	[Master Protein] Keratin, type I cytoskeletal 17 OS=Homo sapiens OX=9606 GN=KRT17 PE=1 SV=2
		FALSE	1804	1	26	27	41	[Master Protein] Keratin, type I cytoskeletal 9 OS=Homo sapiens OX=9606 GN=KRT9 PE=1 SV=3
		FALSE	1805	13	9	19	30	[Master Protein] Keratin, type I cytoskeletal 16 OS=Homo sapiens OX=9606 GN=KRT16 PE=1 SV=4
	FALSE	High	LASYLDKVR		0.0254605	0.000964204	4	7	2	P02533; P13645; Q04695; P08779	1	1064.61	High	0.0008703	0.02295	1.6
		Checked	Protein Group ID	# Proteins	# Unique Peptides	# Peptides	# PSMs	Group Description
		FALSE	329	14	7	19	30	[Master Protein] Keratin, type I cytoskeletal 14 OS=Homo sapiens OX=9606 GN=KRT14 PE=1 SV=4
		FALSE	561	15	27	33	74	[Master Protein] Keratin, type I cytoskeletal 10 OS=Homo sapiens OX=9606 GN=KRT10 PE=1 SV=6
		FALSE	1547	12	3	11	19	[Master Protein] Keratin, type I cytoskeletal 17 OS=Homo sapiens OX=9606 GN=KRT17 PE=1 SV=2
		FALSE	1805	13	9	19	30	[Master Protein] Keratin, type I cytoskeletal 16 OS=Homo sapiens OX=9606 GN=KRT16 PE=1 SV=4
	FALSE	High	LENEIQTYR		0.000448761	0.000148582	1	1	2	P13645	0	1165.58	High	0.0001676	0.0003813	2.21
		Checked	Protein Group ID	# Proteins	# Unique Peptides	# Peptides	# PSMs	Group Description
		FALSE	561	15	27	33	74	[Master Protein] Keratin, type I cytoskeletal 10 OS=Homo sapiens OX=9606 GN=KRT10 PE=1 SV=6
	FALSE	High	IKEWYEK		0.0774481	0.00541525	1	1	1	P13645	1	995.52	High	0.00473	0.07119	1.78
		Checked	Protein Group ID	# Proteins	# Unique Peptides	# Peptides	# PSMs	Group Description
		FALSE	561	15	27	33	74	[Master Protein] Keratin, type I cytoskeletal 10 OS=Homo sapiens OX=9606 GN=KRT10 PE=1 SV=6
	FALSE	High	LKYENEVALR		0.00159891	0.000148582	1	1	2	P13645	1	1234.68	High	0.0001676	0.001385	3.27
		Checked	Protein Group ID	# Proteins	# Unique Peptides	# Peptides	# PSMs	Group Description
		FALSE	561	15	27	33	74	[Master Protein] Keratin, type I cytoskeletal 10 OS=Homo sapiens OX=9606 GN=KRT10 PE=1 SV=6
	FALSE	High	IRLENEIQTYR		5.93356e-07	0.000148582	1	1	5	P13645	1	1434.77	High	0.0001676	4.603e-07	3.64
		Checked	Protein Group ID	# Proteins	# Unique Peptides	# Peptides	# PSMs	Group Description
		FALSE	561	15	27	33	74	[Master Protein] Keratin, type I cytoskeletal 10 OS=Homo sapiens OX=9606 GN=KRT10 PE=1 SV=6
	FALSE	High	NHEEEMKDLR	1xOxidation [M6]	0.0193445	0.000676111	1	1	1	P13645	1	1316.59	High	0.000622	0.01733	1.77
		Checked	Protein Group ID	# Proteins	# Unique Peptides	# Peptides	# PSMs	Group Description
		FALSE	561	15	27	33	74	[Master Protein] Keratin, type I cytoskeletal 10 OS=Homo sapiens OX=9606 GN=KRT10 PE=1 SV=6
	FALSE	High	NVQALEIELQSQLALK		9.04793e-05	0.000148582	1	1	9	P13645	0	1797.01	High	0.0001676	7.543e-05	2.39
		Checked	Protein Group ID	# Proteins	# Unique Peptides	# Peptides	# PSMs	Group Description
		FALSE	561	15	27	33	74	[Master Protein] Keratin, type I cytoskeletal 10 OS=Homo sapiens OX=9606 GN=KRT10 PE=1 SV=6
	FALSE	High	QSLEASLAETEGR		1.02136e-07	0.000148582	1	1	5	P13645	0	1390.68	High	0.0001676	7.74e-08	4.21
		Checked	Protein Group ID	# Proteins	# Unique Peptides	# Peptides	# PSMs	Group Description
		FALSE	561	15	27	33	74	[Master Protein] Keratin, type I cytoskeletal 10 OS=Homo sapiens OX=9606 GN=KRT10 PE=1 SV=6
	FALSE	High	QSVEADINGLR		1.50255e-05	0.000148582	2	3	3	P13645; P13646	0	1201.62	High	0.0001676	1.224e-05	3.34
		Checked	Protein Group ID	# Proteins	# Unique Peptides	# Peptides	# PSMs	Group Description
		FALSE	561	15	27	33	74	[Master Protein] Keratin, type I cytoskeletal 10 OS=Homo sapiens OX=9606 GN=KRT10 PE=1 SV=6
		FALSE	1522	12	2	8	16	[Master Protein] Keratin, type I cytoskeletal 13 OS=Homo sapiens OX=9606 GN=KRT13 PE=1 SV=4
	FALSE	High	QSVEADINGLRR		0.086101	0.00563896	2	2	1	P13645; P13646	1	1357.72	High	0.004926	0.07933	2.05
		Checked	Protein Group ID	# Proteins	# Unique Peptides	# Peptides	# PSMs	Group Description
		FALSE	561	15	27	33	74	[Master Protein] Keratin, type I cytoskeletal 10 OS=Homo sapiens OX=9606 GN=KRT10 PE=1 SV=6
		FALSE	1522	12	2	8	16	[Master Protein] Keratin, type I cytoskeletal 13 OS=Homo sapiens OX=9606 GN=KRT13 PE=1 SV=4
	FALSE	High	RVLDELTLTK		0.10338	0.00700897	1	1	1	P13645	1	1187.7	High	0.006116	0.09551	1.62
		Checked	Protein Group ID	# Proteins	# Unique Peptides	# Peptides	# PSMs	Group Description
		FALSE	561	15	27	33	74	[Master Protein] Keratin, type I cytoskeletal 10 OS=Homo sapiens OX=9606 GN=KRT10 PE=1 SV=6
	FALSE	High	SEITELR		0.0642059	0.00407006	1	1	1	P13645	0	847.452	High	0.003563	0.05868	1.46
		Checked	Protein Group ID	# Proteins	# Unique Peptides	# Peptides	# PSMs	Group Description
		FALSE	561	15	27	33	74	[Master Protein] Keratin, type I cytoskeletal 10 OS=Homo sapiens OX=9606 GN=KRT10 PE=1 SV=6
	FALSE	High	SEITELRR		0.0596053	0.00380534	1	1	1	P13645	1	1003.55	High	0.003334	0.05454	2.29
		Checked	Protein Group ID	# Proteins	# Unique Peptides	# Peptides	# PSMs	Group Description
		FALSE	561	15	27	33	74	[Master Protein] Keratin, type I cytoskeletal 10 OS=Homo sapiens OX=9606 GN=KRT10 PE=1 SV=6
	FALSE	High	SGGGGGGGGCGGGGGVSSLR	1xCarbamidomethyl [C10]	1.01132e-08	0.000148582	1	1	1	P13645	0	1549.68	High	0.0001676	7.409e-09	4.41
		Checked	Protein Group ID	# Proteins	# Unique Peptides	# Peptides	# PSMs	Group Description
		FALSE	561	15	27	33	74	[Master Protein] Keratin, type I cytoskeletal 10 OS=Homo sapiens OX=9606 GN=KRT10 PE=1 SV=6
	FALSE	High	SKELTTEIDNNIEQISSYK		7.90085e-10	0.000148582	1	1	3	P13645	1	2212.1	High	0.0001676	5.609e-10	2.39
		Checked	Protein Group ID	# Proteins	# Unique Peptides	# Peptides	# PSMs	Group Description
		FALSE	561	15	27	33	74	[Master Protein] Keratin, type I cytoskeletal 10 OS=Homo sapiens OX=9606 GN=KRT10 PE=1 SV=6
	FALSE	High	SLLEGEGSSGGGGR		0.000589534	0.000148582	1	1	1	P13645	0	1262.6	High	0.0001676	0.0005043	2.15
		Checked	Protein Group ID	# Proteins	# Unique Peptides	# Peptides	# PSMs	Group Description
		FALSE	561	15	27	33	74	[Master Protein] Keratin, type I cytoskeletal 10 OS=Homo sapiens OX=9606 GN=KRT10 PE=1 SV=6
	FALSE	High	SQYEQLAEQNR		0.000981465	0.000148582	1	1	2	P13645	0	1365.64	High	0.0001676	0.0008417	1.73
		Checked	Protein Group ID	# Proteins	# Unique Peptides	# Peptides	# PSMs	Group Description
		FALSE	561	15	27	33	74	[Master Protein] Keratin, type I cytoskeletal 10 OS=Homo sapiens OX=9606 GN=KRT10 PE=1 SV=6
	FALSE	High	SQYEQLAEQNRK		0.000560637	0.000148582	1	1	3	P13645	1	1493.73	High	0.0001676	0.0004787	1.82
		Checked	Protein Group ID	# Proteins	# Unique Peptides	# Peptides	# PSMs	Group Description
		FALSE	561	15	27	33	74	[Master Protein] Keratin, type I cytoskeletal 10 OS=Homo sapiens OX=9606 GN=KRT10 PE=1 SV=6
	FALSE	High	VLDELTLTK		0.000442362	0.000148582	1	1	3	P13645	0	1031.6	High	0.0001676	0.0003749	2.44
		Checked	Protein Group ID	# Proteins	# Unique Peptides	# Peptides	# PSMs	Group Description
		FALSE	561	15	27	33	74	[Master Protein] Keratin, type I cytoskeletal 10 OS=Homo sapiens OX=9606 GN=KRT10 PE=1 SV=6
	FALSE	High	VTMQNLNDR	1xOxidation [M3]	0.011691	0.000148582	3	7	1	P02533; P13645; P08779	0	1106.53	High	0.0001676	0.0104	1.83
		Checked	Protein Group ID	# Proteins	# Unique Peptides	# Peptides	# PSMs	Group Description
		FALSE	329	14	7	19	30	[Master Protein] Keratin, type I cytoskeletal 14 OS=Homo sapiens OX=9606 GN=KRT14 PE=1 SV=4
		FALSE	561	15	27	33	74	[Master Protein] Keratin, type I cytoskeletal 10 OS=Homo sapiens OX=9606 GN=KRT10 PE=1 SV=6
		FALSE	1805	13	9	19	30	[Master Protein] Keratin, type I cytoskeletal 16 OS=Homo sapiens OX=9606 GN=KRT16 PE=1 SV=4
	FALSE	High	YENEVALR		0.00521769	0.000148582	1	1	1	P13645	0	993.5	High	0.0001676	0.004596	2.03
		Checked	Protein Group ID	# Proteins	# Unique Peptides	# Peptides	# PSMs	Group Description
		FALSE	561	15	27	33	74	[Master Protein] Keratin, type I cytoskeletal 10 OS=Homo sapiens OX=9606 GN=KRT10 PE=1 SV=6
FALSE	High	Master Protein	P35908	Keratin, type II cytoskeletal 2 epidermal OS=Homo sapiens OX=9606 GN=KRT2 PE=1 SV=2	0	160.988	73	36	52	28	639	65.4	8	101.8	36	1
	Checked	Confidence	Sequence	Modifications	Qvality PEP	Qvality q-value	# Protein Groups	# Proteins	# PSMs	Master Protein Accessions	# Missed Cleavages	Theo. MH+ [Da]	Confidence (by Search Engine): Sequest HT	Percolator q-Value (by Search Engine): Sequest HT	Percolator PEP (by Search Engine): Sequest HT	XCorr (by Search Engine): Sequest HT
	FALSE	High	AQYEEIAQR		0.0235662	0.000964204	3	6	2	P35908; P04259; P02538	0	1107.54	High	0.0008703	0.02114	2.09
		Checked	Protein Group ID	# Proteins	# Unique Peptides	# Peptides	# PSMs	Group Description
		FALSE	283	2	28	36	52	[Master Protein] Keratin, type II cytoskeletal 2 epidermal OS=Homo sapiens OX=9606 GN=KRT2 PE=1 SV=2
		FALSE	596	5	2	18	27	[Master Protein] Keratin, type II cytoskeletal 6B OS=Homo sapiens OX=9606 GN=KRT6B PE=1 SV=5
		FALSE	598	6	3	19	23	[Master Protein] Keratin, type II cytoskeletal 6A OS=Homo sapiens OX=9606 GN=KRT6A PE=1 SV=3
	FALSE	High	DVDNAYMIK	1xOxidation [M7]	0.00773133	0.000148582	1	1	1	P35908	0	1084.5	High	0.0001676	0.006859	2.1
		Checked	Protein Group ID	# Proteins	# Unique Peptides	# Peptides	# PSMs	Group Description
		FALSE	283	2	28	36	52	[Master Protein] Keratin, type II cytoskeletal 2 epidermal OS=Homo sapiens OX=9606 GN=KRT2 PE=1 SV=2
	FALSE	High	DYQELMNVK	1xOxidation [M6]	0.0267424	0.000964204	1	4	1	P35908	0	1155.54	High	0.0008703	0.02417	1.89
		Checked	Protein Group ID	# Proteins	# Unique Peptides	# Peptides	# PSMs	Group Description
		FALSE	283	2	28	36	52	[Master Protein] Keratin, type II cytoskeletal 2 epidermal OS=Homo sapiens OX=9606 GN=KRT2 PE=1 SV=2
	FALSE	High	EEAEALYHSK		0.0026992	0.000148582	1	1	1	P35908	0	1176.55	High	0.0001676	0.002347	1.09
		Checked	Protein Group ID	# Proteins	# Unique Peptides	# Peptides	# PSMs	Group Description
		FALSE	283	2	28	36	52	[Master Protein] Keratin, type II cytoskeletal 2 epidermal OS=Homo sapiens OX=9606 GN=KRT2 PE=1 SV=2
	FALSE	High	FASFIDK		0.0181522	0.000676111	6	18	3	Q7Z794; Q7RTS7; P35908; P04259; P02538; P13647	0	827.43	High	0.000622	0.01622	1.66
		Checked	Protein Group ID	# Proteins	# Unique Peptides	# Peptides	# PSMs	Group Description
		FALSE	136	1	1	4	7	[Master Protein] Keratin, type II cytoskeletal 1b OS=Homo sapiens OX=9606 GN=KRT77 PE=1 SV=3
		FALSE	167	4	1	3	7	[Master Protein] Keratin, type II cytoskeletal 74 OS=Homo sapiens OX=9606 GN=KRT74 PE=1 SV=2
		FALSE	283	2	28	36	52	[Master Protein] Keratin, type II cytoskeletal 2 epidermal OS=Homo sapiens OX=9606 GN=KRT2 PE=1 SV=2
		FALSE	596	5	2	18	27	[Master Protein] Keratin, type II cytoskeletal 6B OS=Homo sapiens OX=9606 GN=KRT6B PE=1 SV=5
		FALSE	598	6	3	19	23	[Master Protein] Keratin, type II cytoskeletal 6A OS=Homo sapiens OX=9606 GN=KRT6A PE=1 SV=3
		FALSE	1878	5	12	22	30	[Master Protein] Keratin, type II cytoskeletal 5 OS=Homo sapiens OX=9606 GN=KRT5 PE=1 SV=3
	FALSE	High	FGGFGGPGGVGGLGGPGGFGPGGYPGGIHEVSVNQSLLQPLNVK		5.8071e-07	0.000148582	1	1	1	P35908	0	4092.07	High	0.0001676	4.518e-07	4.01
		Checked	Protein Group ID	# Proteins	# Unique Peptides	# Peptides	# PSMs	Group Description
		FALSE	283	2	28	36	52	[Master Protein] Keratin, type II cytoskeletal 2 epidermal OS=Homo sapiens OX=9606 GN=KRT2 PE=1 SV=2
	FALSE	High	FLEQQNQVLQTK		7.11969e-06	0.000148582	3	3	2	Q7Z794; P35908; P04264	0	1475.79	High	0.0001676	5.716e-06	2.32
		Checked	Protein Group ID	# Proteins	# Unique Peptides	# Peptides	# PSMs	Group Description
		FALSE	136	1	1	4	7	[Master Protein] Keratin, type II cytoskeletal 1b OS=Homo sapiens OX=9606 GN=KRT77 PE=1 SV=3
		FALSE	283	2	28	36	52	[Master Protein] Keratin, type II cytoskeletal 2 epidermal OS=Homo sapiens OX=9606 GN=KRT2 PE=1 SV=2
		FALSE	571	1	32	37	84	[Master Protein] Keratin, type II cytoskeletal 1 OS=Homo sapiens OX=9606 GN=KRT1 PE=1 SV=6
	FALSE	High	GFSSGSAVVSGGSR		5.84895e-07	0.000148582	1	1	3	P35908	0	1254.61	High	0.0001676	4.556e-07	3.69
		Checked	Protein Group ID	# Proteins	# Unique Peptides	# Peptides	# PSMs	Group Description
		FALSE	283	2	28	36	52	[Master Protein] Keratin, type II cytoskeletal 2 epidermal OS=Homo sapiens OX=9606 GN=KRT2 PE=1 SV=2
	FALSE	High	GGGFGGGSSFGGGSGFSGGGFGGGGFGGGR		3.22261e-07	0.000148582	1	1	2	P35908	0	2399.02	High	0.0001676	2.488e-07	2.37
		Checked	Protein Group ID	# Proteins	# Unique Peptides	# Peptides	# PSMs	Group Description
		FALSE	283	2	28	36	52	[Master Protein] Keratin, type II cytoskeletal 2 epidermal OS=Homo sapiens OX=9606 GN=KRT2 PE=1 SV=2
	FALSE	High	GGSGGGGSISGGGYGSGGGSGGR		6.46166e-10	0.000148582	1	1	2	P35908	0	1741.75	High	0.0001676	4.567e-10	4.18
		Checked	Protein Group ID	# Proteins	# Unique Peptides	# Peptides	# PSMs	Group Description
		FALSE	283	2	28	36	52	[Master Protein] Keratin, type II cytoskeletal 2 epidermal OS=Homo sapiens OX=9606 GN=KRT2 PE=1 SV=2
	FALSE	High	GGSSSGGGYGSGGGGSSSVK		1.65253e-07	0.000148582	1	1	1	P35908	0	1588.68	High	0.0001676	1.264e-07	3.67
		Checked	Protein Group ID	# Proteins	# Unique Peptides	# Peptides	# PSMs	Group Description
		FALSE	283	2	28	36	52	[Master Protein] Keratin, type II cytoskeletal 2 epidermal OS=Homo sapiens OX=9606 GN=KRT2 PE=1 SV=2
	FALSE	High	GSSSGGGYSSGSSSYGSGGR		3.59555e-09	0.000148582	1	1	1	P35908	0	1740.71	High	0.0001676	2.607e-09	4.26
		Checked	Protein Group ID	# Proteins	# Unique Peptides	# Peptides	# PSMs	Group Description
		FALSE	283	2	28	36	52	[Master Protein] Keratin, type II cytoskeletal 2 epidermal OS=Homo sapiens OX=9606 GN=KRT2 PE=1 SV=2
	FALSE	High	HGGGGGGFGGGGFGSR		3.84949e-05	0.000148582	1	1	2	P35908	0	1320.58	High	0.0001676	3.156e-05	2.37
		Checked	Protein Group ID	# Proteins	# Unique Peptides	# Peptides	# PSMs	Group Description
		FALSE	283	2	28	36	52	[Master Protein] Keratin, type II cytoskeletal 2 epidermal OS=Homo sapiens OX=9606 GN=KRT2 PE=1 SV=2
	FALSE	High	KYEDEINK		0.00254872	0.000148582	1	3	1	P35908	1	1038.51	High	0.0001676	0.002227	2.46
		Checked	Protein Group ID	# Proteins	# Unique Peptides	# Peptides	# PSMs	Group Description
		FALSE	283	2	28	36	52	[Master Protein] Keratin, type II cytoskeletal 2 epidermal OS=Homo sapiens OX=9606 GN=KRT2 PE=1 SV=2
	FALSE	High	LALDVEIATYR		5.67314e-05	0.000148582	4	9	2	P35908; P04259; P02538; P13647	0	1263.69	High	0.0001676	4.697e-05	2.64
		Checked	Protein Group ID	# Proteins	# Unique Peptides	# Peptides	# PSMs	Group Description
		FALSE	283	2	28	36	52	[Master Protein] Keratin, type II cytoskeletal 2 epidermal OS=Homo sapiens OX=9606 GN=KRT2 PE=1 SV=2
		FALSE	596	5	2	18	27	[Master Protein] Keratin, type II cytoskeletal 6B OS=Homo sapiens OX=9606 GN=KRT6B PE=1 SV=5
		FALSE	598	6	3	19	23	[Master Protein] Keratin, type II cytoskeletal 6A OS=Homo sapiens OX=9606 GN=KRT6A PE=1 SV=3
		FALSE	1878	5	12	22	30	[Master Protein] Keratin, type II cytoskeletal 5 OS=Homo sapiens OX=9606 GN=KRT5 PE=1 SV=3
	FALSE	High	IEISELNR		0.00251243	0.000148582	2	2	3	P35908; P04264	0	973.531	High	0.0001676	0.002196	2.46
		Checked	Protein Group ID	# Proteins	# Unique Peptides	# Peptides	# PSMs	Group Description
		FALSE	283	2	28	36	52	[Master Protein] Keratin, type II cytoskeletal 2 epidermal OS=Homo sapiens OX=9606 GN=KRT2 PE=1 SV=2
		FALSE	571	1	32	37	84	[Master Protein] Keratin, type II cytoskeletal 1 OS=Homo sapiens OX=9606 GN=KRT1 PE=1 SV=6
	FALSE	High	LLEGEECR	1xCarbamidomethyl [C7]	0.0245817	0.000964204	6	11	1	Q7RTS7; P35908; P04259; P02538; Q8N1N4; P13647	0	1005.47	High	0.0008703	0.02207	2.25
		Checked	Protein Group ID	# Proteins	# Unique Peptides	# Peptides	# PSMs	Group Description
		FALSE	167	4	1	3	7	[Master Protein] Keratin, type II cytoskeletal 74 OS=Homo sapiens OX=9606 GN=KRT74 PE=1 SV=2
		FALSE	283	2	28	36	52	[Master Protein] Keratin, type II cytoskeletal 2 epidermal OS=Homo sapiens OX=9606 GN=KRT2 PE=1 SV=2
		FALSE	596	5	2	18	27	[Master Protein] Keratin, type II cytoskeletal 6B OS=Homo sapiens OX=9606 GN=KRT6B PE=1 SV=5
		FALSE	598	6	3	19	23	[Master Protein] Keratin, type II cytoskeletal 6A OS=Homo sapiens OX=9606 GN=KRT6A PE=1 SV=3
		FALSE	1724	4	7	9	9	[Master Protein] Keratin, type II cytoskeletal 78 OS=Homo sapiens OX=9606 GN=KRT78 PE=1 SV=2
		FALSE	1878	5	12	22	30	[Master Protein] Keratin, type II cytoskeletal 5 OS=Homo sapiens OX=9606 GN=KRT5 PE=1 SV=3
	FALSE	High	LNDLEEALQQAK		2.05536e-06	0.000148582	1	1	1	P35908	0	1371.71	High	0.0001676	1.628e-06	2.38
		Checked	Protein Group ID	# Proteins	# Unique Peptides	# Peptides	# PSMs	Group Description
		FALSE	283	2	28	36	52	[Master Protein] Keratin, type II cytoskeletal 2 epidermal OS=Homo sapiens OX=9606 GN=KRT2 PE=1 SV=2
	FALSE	High	LNDLEEALQQAKEDLAR		3.58915e-07	0.000148582	1	1	1	P35908	1	1956	High	0.0001676	2.78e-07	4.23
		Checked	Protein Group ID	# Proteins	# Unique Peptides	# Peptides	# PSMs	Group Description
		FALSE	283	2	28	36	52	[Master Protein] Keratin, type II cytoskeletal 2 epidermal OS=Homo sapiens OX=9606 GN=KRT2 PE=1 SV=2
	FALSE	High	MSGDLSSNVTVSVTSSTISSNVASK	1xOxidation [M1]	0.0134777	0.000148582	1	1	1	P35908	0	2474.19	High	0.0001676	0.01202	1.82
		Checked	Protein Group ID	# Proteins	# Unique Peptides	# Peptides	# PSMs	Group Description
		FALSE	283	2	28	36	52	[Master Protein] Keratin, type II cytoskeletal 2 epidermal OS=Homo sapiens OX=9606 GN=KRT2 PE=1 SV=2
	FALSE	High	NLDLDSIIAEVK		1.3109e-05	0.000148582	4	7	1	P35908; P04259; P02538; P13647	0	1329.73	High	0.0001676	1.064e-05	3.23
		Checked	Protein Group ID	# Proteins	# Unique Peptides	# Peptides	# PSMs	Group Description
		FALSE	283	2	28	36	52	[Master Protein] Keratin, type II cytoskeletal 2 epidermal OS=Homo sapiens OX=9606 GN=KRT2 PE=1 SV=2
		FALSE	596	5	2	18	27	[Master Protein] Keratin, type II cytoskeletal 6B OS=Homo sapiens OX=9606 GN=KRT6B PE=1 SV=5
		FALSE	598	6	3	19	23	[Master Protein] Keratin, type II cytoskeletal 6A OS=Homo sapiens OX=9606 GN=KRT6A PE=1 SV=3
		FALSE	1878	5	12	22	30	[Master Protein] Keratin, type II cytoskeletal 5 OS=Homo sapiens OX=9606 GN=KRT5 PE=1 SV=3
	FALSE	High	NVQDAIADAEQR		0.000136245	0.000148582	1	1	2	P35908	0	1329.64	High	0.0001676	0.0001144	1.12
		Checked	Protein Group ID	# Proteins	# Unique Peptides	# Peptides	# PSMs	Group Description
		FALSE	283	2	28	36	52	[Master Protein] Keratin, type II cytoskeletal 2 epidermal OS=Homo sapiens OX=9606 GN=KRT2 PE=1 SV=2
	FALSE	High	SKEEAEALYHSK		6.49664e-08	0.000148582	1	1	2	P35908	1	1391.68	High	0.0001676	4.894e-08	3.64
		Checked	Protein Group ID	# Proteins	# Unique Peptides	# Peptides	# PSMs	Group Description
		FALSE	283	2	28	36	52	[Master Protein] Keratin, type II cytoskeletal 2 epidermal OS=Homo sapiens OX=9606 GN=KRT2 PE=1 SV=2
	FALSE	High	SISISVAGGGGGFGAAGGFGGR		0.000564676	0.000148582	1	1	1	P35908	0	1838.91	High	0.0001676	0.0004825	2.07
		Checked	Protein Group ID	# Proteins	# Unique Peptides	# Peptides	# PSMs	Group Description
		FALSE	283	2	28	36	52	[Master Protein] Keratin, type II cytoskeletal 2 epidermal OS=Homo sapiens OX=9606 GN=KRT2 PE=1 SV=2
	FALSE	High	SLVGLGGTK		0.0113629	0.000148582	1	1	2	P35908	0	831.493	High	0.0001676	0.01012	1.69
		Checked	Protein Group ID	# Proteins	# Unique Peptides	# Peptides	# PSMs	Group Description
		FALSE	283	2	28	36	52	[Master Protein] Keratin, type II cytoskeletal 2 epidermal OS=Homo sapiens OX=9606 GN=KRT2 PE=1 SV=2
	FALSE	High	STSSFSCLSR	1xCarbamidomethyl [C7]	0.0118586	0.000148582	1	1	1	P35908	0	1131.51	High	0.0001676	0.01057	1.31
		Checked	Protein Group ID	# Proteins	# Unique Peptides	# Peptides	# PSMs	Group Description
		FALSE	283	2	28	36	52	[Master Protein] Keratin, type II cytoskeletal 2 epidermal OS=Homo sapiens OX=9606 GN=KRT2 PE=1 SV=2
	FALSE	High	TAAENDFVTLK		6.83776e-05	0.000148582	1	1	1	P35908	0	1208.62	High	0.0001676	5.661e-05	3.01
		Checked	Protein Group ID	# Proteins	# Unique Peptides	# Peptides	# PSMs	Group Description
		FALSE	283	2	28	36	52	[Master Protein] Keratin, type II cytoskeletal 2 epidermal OS=Homo sapiens OX=9606 GN=KRT2 PE=1 SV=2
	FALSE	High	TAAENDFVTLKK		0.000887624	0.000148582	1	1	1	P35908	1	1336.71	High	0.0001676	0.0007619	1.78
		Checked	Protein Group ID	# Proteins	# Unique Peptides	# Peptides	# PSMs	Group Description
		FALSE	283	2	28	36	52	[Master Protein] Keratin, type II cytoskeletal 2 epidermal OS=Homo sapiens OX=9606 GN=KRT2 PE=1 SV=2
	FALSE	High	TSQNSELNNMQDLVEDYK	1xOxidation [M10]	0.00059806	0.000148582	1	1	1	P35908	0	2143.94	High	0.0001676	0.0005102	2.08
		Checked	Protein Group ID	# Proteins	# Unique Peptides	# Peptides	# PSMs	Group Description
		FALSE	283	2	28	36	52	[Master Protein] Keratin, type II cytoskeletal 2 epidermal OS=Homo sapiens OX=9606 GN=KRT2 PE=1 SV=2
	FALSE	High	TSQNSELNNMQDLVEDYKK		0.00332291	0.000148582	1	1	1	P35908	1	2256.04	High	0.0001676	0.0029	1.52
		Checked	Protein Group ID	# Proteins	# Unique Peptides	# Peptides	# PSMs	Group Description
		FALSE	283	2	28	36	52	[Master Protein] Keratin, type II cytoskeletal 2 epidermal OS=Homo sapiens OX=9606 GN=KRT2 PE=1 SV=2
	FALSE	High	TSQNSELNNMQDLVEDYKK	1xOxidation [M10]	0.00287911	0.000148582	1	1	1	P35908	1	2272.04	High	0.0001676	0.002507	1.77
		Checked	Protein Group ID	# Proteins	# Unique Peptides	# Peptides	# PSMs	Group Description
		FALSE	283	2	28	36	52	[Master Protein] Keratin, type II cytoskeletal 2 epidermal OS=Homo sapiens OX=9606 GN=KRT2 PE=1 SV=2
	FALSE	High	VDLLNQEIEFLK		2.96451e-06	0.000148582	1	1	1	P35908	0	1460.8	High	0.0001676	2.347e-06	2.72
		Checked	Protein Group ID	# Proteins	# Unique Peptides	# Peptides	# PSMs	Group Description
		FALSE	283	2	28	36	52	[Master Protein] Keratin, type II cytoskeletal 2 epidermal OS=Homo sapiens OX=9606 GN=KRT2 PE=1 SV=2
	FALSE	High	VDPEIQNVK		0.00102466	0.000148582	1	1	1	P35908	0	1041.56	High	0.0001676	0.000881	1.94
		Checked	Protein Group ID	# Proteins	# Unique Peptides	# Peptides	# PSMs	Group Description
		FALSE	283	2	28	36	52	[Master Protein] Keratin, type II cytoskeletal 2 epidermal OS=Homo sapiens OX=9606 GN=KRT2 PE=1 SV=2
	FALSE	High	VLYDAEISQIHQSVTDTNVILSMDNSR	1xOxidation [M23]	0.00054869	0.000148582	1	1	1	P35908	0	3064.49	High	0.0001676	0.0004687	2.16
		Checked	Protein Group ID	# Proteins	# Unique Peptides	# Peptides	# PSMs	Group Description
		FALSE	283	2	28	36	52	[Master Protein] Keratin, type II cytoskeletal 2 epidermal OS=Homo sapiens OX=9606 GN=KRT2 PE=1 SV=2
	FALSE	High	YEDEINKR		0.0138661	0.000148582	6	11	1	Q7Z794; P35908; P04264; P04259; P02538; P13647	1	1066.52	High	0.0001676	0.0124	1.46
		Checked	Protein Group ID	# Proteins	# Unique Peptides	# Peptides	# PSMs	Group Description
		FALSE	136	1	1	4	7	[Master Protein] Keratin, type II cytoskeletal 1b OS=Homo sapiens OX=9606 GN=KRT77 PE=1 SV=3
		FALSE	283	2	28	36	52	[Master Protein] Keratin, type II cytoskeletal 2 epidermal OS=Homo sapiens OX=9606 GN=KRT2 PE=1 SV=2
		FALSE	571	1	32	37	84	[Master Protein] Keratin, type II cytoskeletal 1 OS=Homo sapiens OX=9606 GN=KRT1 PE=1 SV=6
		FALSE	596	5	2	18	27	[Master Protein] Keratin, type II cytoskeletal 6B OS=Homo sapiens OX=9606 GN=KRT6B PE=1 SV=5
		FALSE	598	6	3	19	23	[Master Protein] Keratin, type II cytoskeletal 6A OS=Homo sapiens OX=9606 GN=KRT6A PE=1 SV=3
		FALSE	1878	5	12	22	30	[Master Protein] Keratin, type II cytoskeletal 5 OS=Homo sapiens OX=9606 GN=KRT5 PE=1 SV=3
	FALSE	High	YEELQVTVGR		6.05192e-05	0.000148582	1	1	1	P35908	0	1193.62	High	0.0001676	5.025e-05	3.05
		Checked	Protein Group ID	# Proteins	# Unique Peptides	# Peptides	# PSMs	Group Description
		FALSE	283	2	28	36	52	[Master Protein] Keratin, type II cytoskeletal 2 epidermal OS=Homo sapiens OX=9606 GN=KRT2 PE=1 SV=2
	FALSE	High	YLDGLTAER		0.000637981	0.000148582	1	1	1	P35908	0	1037.53	High	0.0001676	0.0005459	2.6
		Checked	Protein Group ID	# Proteins	# Unique Peptides	# Peptides	# PSMs	Group Description
		FALSE	283	2	28	36	52	[Master Protein] Keratin, type II cytoskeletal 2 epidermal OS=Homo sapiens OX=9606 GN=KRT2 PE=1 SV=2
FALSE	High	Master Protein	P0DMV9	Heat shock 70 kDa protein 1B OS=Homo sapiens OX=9606 GN=HSPA1B PE=1 SV=1	0	160.596	49	26	46	22	641	70	5.66	119.41	26	1
	Checked	Confidence	Sequence	Modifications	Qvality PEP	Qvality q-value	# Protein Groups	# Proteins	# PSMs	Master Protein Accessions	# Missed Cleavages	Theo. MH+ [Da]	Confidence (by Search Engine): Sequest HT	Percolator q-Value (by Search Engine): Sequest HT	Percolator PEP (by Search Engine): Sequest HT	XCorr (by Search Engine): Sequest HT
	FALSE	High	AFYPEEISSMVLTK		3.89468e-06	0.000148582	1	2	2	P0DMV9	0	1614.81	High	0.0001676	3.1e-06	3.17
		Checked	Protein Group ID	# Proteins	# Unique Peptides	# Peptides	# PSMs	Group Description
		FALSE	1258	2	22	26	47	[Master Protein] Heat shock 70 kDa protein 1B OS=Homo sapiens OX=9606 GN=HSPA1B PE=1 SV=1
	FALSE	High	AFYPEEISSMVLTK	1xOxidation [M10]	0.000186874	0.000148582	1	2	3	P0DMV9	0	1630.8	High	0.0001676	0.0001573	1.93
		Checked	Protein Group ID	# Proteins	# Unique Peptides	# Peptides	# PSMs	Group Description
		FALSE	1258	2	22	26	47	[Master Protein] Heat shock 70 kDa protein 1B OS=Homo sapiens OX=9606 GN=HSPA1B PE=1 SV=1
	FALSE	High	AQIHDLVLVGGSTR		1.77557e-07	0.000148582	1	1	1	P0DMV9	0	1465.81	High	0.0001676	1.361e-07	3.46
		Checked	Protein Group ID	# Proteins	# Unique Peptides	# Peptides	# PSMs	Group Description
		FALSE	1258	2	22	26	47	[Master Protein] Heat shock 70 kDa protein 1B OS=Homo sapiens OX=9606 GN=HSPA1B PE=1 SV=1
	FALSE	High	ARFEELCSDLFR	1xCarbamidomethyl [C7]	0.000826137	0.000148582	1	3	2	P0DMV9	1	1542.74	High	0.0001676	0.0007092	2.47
		Checked	Protein Group ID	# Proteins	# Unique Peptides	# Peptides	# PSMs	Group Description
		FALSE	1258	2	22	26	47	[Master Protein] Heat shock 70 kDa protein 1B OS=Homo sapiens OX=9606 GN=HSPA1B PE=1 SV=1
	FALSE	High	ATAGDTHLGGEDFDNR		7.97931e-09	0.000148582	1	4	5	P0DMV9	0	1675.73	High	0.0001676	5.867e-09	3.55
		Checked	Protein Group ID	# Proteins	# Unique Peptides	# Peptides	# PSMs	Group Description
		FALSE	1258	2	22	26	47	[Master Protein] Heat shock 70 kDa protein 1B OS=Homo sapiens OX=9606 GN=HSPA1B PE=1 SV=1
	FALSE	High	CQEVISWLDANTLAEKDEFEHK	1xCarbamidomethyl [C1]	1.21565e-09	0.000148582	1	1	1	P0DMV9	1	2662.25	High	0.0001676	8.691e-10	3.9
		Checked	Protein Group ID	# Proteins	# Unique Peptides	# Peptides	# PSMs	Group Description
		FALSE	1258	2	22	26	47	[Master Protein] Heat shock 70 kDa protein 1B OS=Homo sapiens OX=9606 GN=HSPA1B PE=1 SV=1
	FALSE	High	DAGVIAGLNVLR		0.000680565	0.000148582	1	2	1	P0DMV9	0	1197.69	High	0.0001676	0.0005808	2.14
		Checked	Protein Group ID	# Proteins	# Unique Peptides	# Peptides	# PSMs	Group Description
		FALSE	1258	2	22	26	47	[Master Protein] Heat shock 70 kDa protein 1B OS=Homo sapiens OX=9606 GN=HSPA1B PE=1 SV=1
	FALSE	High	FEELCSDLFR	1xCarbamidomethyl [C5]	0.000119725	0.000148582	1	3	1	P0DMV9	0	1315.6	High	0.0001676	9.978e-05	2.82
		Checked	Protein Group ID	# Proteins	# Unique Peptides	# Peptides	# PSMs	Group Description
		FALSE	1258	2	22	26	47	[Master Protein] Heat shock 70 kDa protein 1B OS=Homo sapiens OX=9606 GN=HSPA1B PE=1 SV=1
	FALSE	High	FGDPVVQSDMK	1xOxidation [M10]	0.000291679	0.000148582	1	1	1	P0DMV9	0	1238.57	High	0.0001676	0.0002463	2.19
		Checked	Protein Group ID	# Proteins	# Unique Peptides	# Peptides	# PSMs	Group Description
		FALSE	1258	2	22	26	47	[Master Protein] Heat shock 70 kDa protein 1B OS=Homo sapiens OX=9606 GN=HSPA1B PE=1 SV=1
	FALSE	High	HWPFQVINDGDKPK		3.09504e-06	0.000148582	1	1	6	P0DMV9	0	1680.85	High	0.0001676	2.461e-06	4.26
		Checked	Protein Group ID	# Proteins	# Unique Peptides	# Peptides	# PSMs	Group Description
		FALSE	1258	2	22	26	47	[Master Protein] Heat shock 70 kDa protein 1B OS=Homo sapiens OX=9606 GN=HSPA1B PE=1 SV=1
	FALSE	High	KFGDPVVQSDMK	1xOxidation [M11]	0.0247551	0.000964204	1	1	1	P0DMV9	1	1366.67	High	0.0008703	0.0222	1.26
		Checked	Protein Group ID	# Proteins	# Unique Peptides	# Peptides	# PSMs	Group Description
		FALSE	1258	2	22	26	47	[Master Protein] Heat shock 70 kDa protein 1B OS=Homo sapiens OX=9606 GN=HSPA1B PE=1 SV=1
	FALSE	High	IINEPTAAAIAYGLDR		2.51084e-09	0.000148582	1	2	4	P0DMV9	0	1687.9	High	0.0001676	1.81e-09	4.74
		Checked	Protein Group ID	# Proteins	# Unique Peptides	# Peptides	# PSMs	Group Description
		FALSE	1258	2	22	26	47	[Master Protein] Heat shock 70 kDa protein 1B OS=Homo sapiens OX=9606 GN=HSPA1B PE=1 SV=1
	FALSE	High	LLQDFFNGR		0.000336726	0.000148582	1	1	1	P0DMV9	0	1109.57	High	0.0001676	0.0002857	1.87
		Checked	Protein Group ID	# Proteins	# Unique Peptides	# Peptides	# PSMs	Group Description
		FALSE	1258	2	22	26	47	[Master Protein] Heat shock 70 kDa protein 1B OS=Homo sapiens OX=9606 GN=HSPA1B PE=1 SV=1
	FALSE	High	LSKEEIER		0.0373803	0.0016981	1	2	1	P0DMV9	1	1003.54	High	0.001507	0.03384	1.96
		Checked	Protein Group ID	# Proteins	# Unique Peptides	# Peptides	# PSMs	Group Description
		FALSE	1258	2	22	26	47	[Master Protein] Heat shock 70 kDa protein 1B OS=Homo sapiens OX=9606 GN=HSPA1B PE=1 SV=1
	FALSE	High	ITITNDK		0.0710138	0.00491141	3	5	1	P54652; P11142; P0DMV9	0	804.446	High	0.004294	0.06506	0.92
		Checked	Protein Group ID	# Proteins	# Unique Peptides	# Peptides	# PSMs	Group Description
		FALSE	671	1	1	11	13	[Master Protein] Heat shock-related 70 kDa protein 2 OS=Homo sapiens OX=9606 GN=HSPA2 PE=1 SV=1
		FALSE	879	1	12	23	33	[Master Protein] Heat shock cognate 71 kDa protein OS=Homo sapiens OX=9606 GN=HSPA8 PE=1 SV=1
		FALSE	1258	2	22	26	47	[Master Protein] Heat shock 70 kDa protein 1B OS=Homo sapiens OX=9606 GN=HSPA1B PE=1 SV=1
	FALSE	High	LVNHFVEEFK		0.0157552	0.00051923	1	1	1	P0DMV9	0	1261.66	High	0.0004867	0.01408	1.27
		Checked	Protein Group ID	# Proteins	# Unique Peptides	# Peptides	# PSMs	Group Description
		FALSE	1258	2	22	26	47	[Master Protein] Heat shock 70 kDa protein 1B OS=Homo sapiens OX=9606 GN=HSPA1B PE=1 SV=1
	FALSE	High	LVNHFVEEFKR		0.0042092	0.000148582	1	1	1	P0DMV9	1	1417.76	High	0.0001676	0.003703	1.7
		Checked	Protein Group ID	# Proteins	# Unique Peptides	# Peptides	# PSMs	Group Description
		FALSE	1258	2	22	26	47	[Master Protein] Heat shock 70 kDa protein 1B OS=Homo sapiens OX=9606 GN=HSPA1B PE=1 SV=1
	FALSE	High	MKEIAEAYLGYPVTNAVITVPAYFNDSQR	1xOxidation [M1]	3.83914e-06	0.000148582	1	1	1	P0DMV9	1	3276.62	High	0.0001676	3.05e-06	3.74
		Checked	Protein Group ID	# Proteins	# Unique Peptides	# Peptides	# PSMs	Group Description
		FALSE	1258	2	22	26	47	[Master Protein] Heat shock 70 kDa protein 1B OS=Homo sapiens OX=9606 GN=HSPA1B PE=1 SV=1
	FALSE	High	MVQEAEK		0.0754133	0.00515211	2	2	1	P11142; P0DMV9	0	834.403	High	0.004498	0.0693	1.81
		Checked	Protein Group ID	# Proteins	# Unique Peptides	# Peptides	# PSMs	Group Description
		FALSE	879	1	12	23	33	[Master Protein] Heat shock cognate 71 kDa protein OS=Homo sapiens OX=9606 GN=HSPA8 PE=1 SV=1
		FALSE	1258	2	22	26	47	[Master Protein] Heat shock 70 kDa protein 1B OS=Homo sapiens OX=9606 GN=HSPA1B PE=1 SV=1
	FALSE	High	NALESYAFNMK		0.000109839	0.000148582	1	2	1	P0DMV9	0	1287.6	High	0.0001676	9.151e-05	3.39
		Checked	Protein Group ID	# Proteins	# Unique Peptides	# Peptides	# PSMs	Group Description
		FALSE	1258	2	22	26	47	[Master Protein] Heat shock 70 kDa protein 1B OS=Homo sapiens OX=9606 GN=HSPA1B PE=1 SV=1
	FALSE	High	NQVALNPQNTVFDAK		1.62896e-07	0.000148582	1	1	2	P0DMV9	0	1658.85	High	0.0001676	1.242e-07	3.11
		Checked	Protein Group ID	# Proteins	# Unique Peptides	# Peptides	# PSMs	Group Description
		FALSE	1258	2	22	26	47	[Master Protein] Heat shock 70 kDa protein 1B OS=Homo sapiens OX=9606 GN=HSPA1B PE=1 SV=1
	FALSE	High	QTQIFTTYSDNQPGVLIQVYEGER		2.45958e-06	0.000148582	1	2	1	P0DMV9	0	2786.36	High	0.0001676	1.955e-06	4.06
		Checked	Protein Group ID	# Proteins	# Unique Peptides	# Peptides	# PSMs	Group Description
		FALSE	1258	2	22	26	47	[Master Protein] Heat shock 70 kDa protein 1B OS=Homo sapiens OX=9606 GN=HSPA1B PE=1 SV=1
	FALSE	High	SAVEDEGLK		0.00168127	0.000148582	1	1	1	P0DMV9	0	947.468	High	0.0001676	0.001451	2.03
		Checked	Protein Group ID	# Proteins	# Unique Peptides	# Peptides	# PSMs	Group Description
		FALSE	1258	2	22	26	47	[Master Protein] Heat shock 70 kDa protein 1B OS=Homo sapiens OX=9606 GN=HSPA1B PE=1 SV=1
	FALSE	High	SINPDEAVAYGAAVQAAILMGDK		6.23948e-07	0.000148582	1	2	1	P0DMV9	0	2304.15	High	0.0001676	4.867e-07	3.97
		Checked	Protein Group ID	# Proteins	# Unique Peptides	# Peptides	# PSMs	Group Description
		FALSE	1258	2	22	26	47	[Master Protein] Heat shock 70 kDa protein 1B OS=Homo sapiens OX=9606 GN=HSPA1B PE=1 SV=1
	FALSE	High	SINPDEAVAYGAAVQAAILMGDK	1xOxidation [M20]	2.79643e-09	0.000148582	1	2	1	P0DMV9	0	2320.15	High	0.0001676	2.021e-09	6.15
		Checked	Protein Group ID	# Proteins	# Unique Peptides	# Peptides	# PSMs	Group Description
		FALSE	1258	2	22	26	47	[Master Protein] Heat shock 70 kDa protein 1B OS=Homo sapiens OX=9606 GN=HSPA1B PE=1 SV=1
	FALSE	High	STLEPVEK		0.00478824	0.000148582	1	3	1	P0DMV9	0	902.483	High	0.0001676	0.004201	2.17
		Checked	Protein Group ID	# Proteins	# Unique Peptides	# Peptides	# PSMs	Group Description
		FALSE	1258	2	22	26	47	[Master Protein] Heat shock 70 kDa protein 1B OS=Homo sapiens OX=9606 GN=HSPA1B PE=1 SV=1
	FALSE	High	TTPSYVAFTDTER		1.12738e-05	0.000148582	3	6	2	P54652; P11142; P0DMV9	0	1487.7	High	0.0001676	9.148e-06	2.99
		Checked	Protein Group ID	# Proteins	# Unique Peptides	# Peptides	# PSMs	Group Description
		FALSE	671	1	1	11	13	[Master Protein] Heat shock-related 70 kDa protein 2 OS=Homo sapiens OX=9606 GN=HSPA2 PE=1 SV=1
		FALSE	879	1	12	23	33	[Master Protein] Heat shock cognate 71 kDa protein OS=Homo sapiens OX=9606 GN=HSPA8 PE=1 SV=1
		FALSE	1258	2	22	26	47	[Master Protein] Heat shock 70 kDa protein 1B OS=Homo sapiens OX=9606 GN=HSPA1B PE=1 SV=1
	FALSE	High	VEIIANDQGNR		0.000369673	0.000148582	4	7	2	P54652; P11142; P11021; P0DMV9	0	1228.63	High	0.0001676	0.0003127	2.76
		Checked	Protein Group ID	# Proteins	# Unique Peptides	# Peptides	# PSMs	Group Description
		FALSE	671	1	1	11	13	[Master Protein] Heat shock-related 70 kDa protein 2 OS=Homo sapiens OX=9606 GN=HSPA2 PE=1 SV=1
		FALSE	879	1	12	23	33	[Master Protein] Heat shock cognate 71 kDa protein OS=Homo sapiens OX=9606 GN=HSPA8 PE=1 SV=1
		FALSE	1039	1	17	19	22	[Master Protein] Endoplasmic reticulum chaperone BiP OS=Homo sapiens OX=9606 GN=HSPA5 PE=1 SV=2
		FALSE	1258	2	22	26	47	[Master Protein] Heat shock 70 kDa protein 1B OS=Homo sapiens OX=9606 GN=HSPA1B PE=1 SV=1
FALSE	High	Master Protein	P08238	Heat shock protein HSP 90-beta OS=Homo sapiens OX=9606 GN=HSP90AB1 PE=1 SV=4	0	155.988	45	34	56	21	724	83.2	5.03	114.33	34	1
	Checked	Confidence	Sequence	Modifications	Qvality PEP	Qvality q-value	# Protein Groups	# Proteins	# PSMs	Master Protein Accessions	# Missed Cleavages	Theo. MH+ [Da]	Confidence (by Search Engine): Sequest HT	Percolator q-Value (by Search Engine): Sequest HT	Percolator PEP (by Search Engine): Sequest HT	XCorr (by Search Engine): Sequest HT
	FALSE	High	ADHGEPIGR		0.00166925	0.000148582	1	1	1	P08238	0	951.464	High	0.0001676	0.001446	2.28
		Checked	Protein Group ID	# Proteins	# Unique Peptides	# Peptides	# PSMs	Group Description
		FALSE	733	5	21	34	63	[Master Protein] Heat shock protein HSP 90-beta OS=Homo sapiens OX=9606 GN=HSP90AB1 PE=1 SV=4
	FALSE	High	ADLINNLGTIAK		0.00079701	0.000148582	2	4	1	P07900; P08238	0	1242.71	High	0.0001676	0.0006826	1.88
		Checked	Protein Group ID	# Proteins	# Unique Peptides	# Peptides	# PSMs	Group Description
		FALSE	233	5	18	30	46	[Master Protein] Heat shock protein HSP 90-alpha OS=Homo sapiens OX=9606 GN=HSP90AA1 PE=1 SV=5
		FALSE	733	5	21	34	63	[Master Protein] Heat shock protein HSP 90-beta OS=Homo sapiens OX=9606 GN=HSP90AB1 PE=1 SV=4
	FALSE	High	AKFENLCK	1xCarbamidomethyl [C7]	0.0492525	0.00271153	1	2	1	P08238	1	1009.51	High	0.002386	0.04488	1.49
		Checked	Protein Group ID	# Proteins	# Unique Peptides	# Peptides	# PSMs	Group Description
		FALSE	733	5	21	34	63	[Master Protein] Heat shock protein HSP 90-beta OS=Homo sapiens OX=9606 GN=HSP90AB1 PE=1 SV=4
	FALSE	High	ALLFIPR		0.0520228	0.0030044	1	1	2	P08238	0	829.529	High	0.00264	0.0473	1.58
		Checked	Protein Group ID	# Proteins	# Unique Peptides	# Peptides	# PSMs	Group Description
		FALSE	733	5	21	34	63	[Master Protein] Heat shock protein HSP 90-beta OS=Homo sapiens OX=9606 GN=HSP90AB1 PE=1 SV=4
	FALSE	High	APFDLFENK		0.000552643	0.000148582	1	2	1	P08238	0	1080.54	High	0.0001676	0.0004702	2.32
		Checked	Protein Group ID	# Proteins	# Unique Peptides	# Peptides	# PSMs	Group Description
		FALSE	733	5	21	34	63	[Master Protein] Heat shock protein HSP 90-beta OS=Homo sapiens OX=9606 GN=HSP90AB1 PE=1 SV=4
	FALSE	High	APFDLFENKK		0.0316315	0.0012754	1	2	1	P08238	1	1208.63	High	0.001139	0.02855	1.55
		Checked	Protein Group ID	# Proteins	# Unique Peptides	# Peptides	# PSMs	Group Description
		FALSE	733	5	21	34	63	[Master Protein] Heat shock protein HSP 90-beta OS=Homo sapiens OX=9606 GN=HSP90AB1 PE=1 SV=4
	FALSE	High	CLELFSELAEDKENYK	1xCarbamidomethyl [C1]	0.00171785	0.000148582	1	1	1	P08238	1	1987.93	High	0.0001676	0.001493	1.55
		Checked	Protein Group ID	# Proteins	# Unique Peptides	# Peptides	# PSMs	Group Description
		FALSE	733	5	21	34	63	[Master Protein] Heat shock protein HSP 90-beta OS=Homo sapiens OX=9606 GN=HSP90AB1 PE=1 SV=4
	FALSE	High	CLELFSELAEDKENYKK	1xCarbamidomethyl [C1]	0.00153154	0.000148582	1	1	1	P08238	2	2116.03	High	0.0001676	0.001327	2.26
		Checked	Protein Group ID	# Proteins	# Unique Peptides	# Peptides	# PSMs	Group Description
		FALSE	733	5	21	34	63	[Master Protein] Heat shock protein HSP 90-beta OS=Homo sapiens OX=9606 GN=HSP90AB1 PE=1 SV=4
	FALSE	High	EDQTEYLEER		0.0123757	0.000148582	2	4	1	P07900; P08238	0	1311.57	High	0.0001676	0.01104	2.04
		Checked	Protein Group ID	# Proteins	# Unique Peptides	# Peptides	# PSMs	Group Description
		FALSE	233	5	18	30	46	[Master Protein] Heat shock protein HSP 90-alpha OS=Homo sapiens OX=9606 GN=HSP90AA1 PE=1 SV=5
		FALSE	733	5	21	34	63	[Master Protein] Heat shock protein HSP 90-beta OS=Homo sapiens OX=9606 GN=HSP90AB1 PE=1 SV=4
	FALSE	High	EGLELPEDEEEKKK		0.0203247	0.000676111	2	4	1	P07900; P08238	2	1672.83	High	0.000622	0.01827	1.59
		Checked	Protein Group ID	# Proteins	# Unique Peptides	# Peptides	# PSMs	Group Description
		FALSE	233	5	18	30	46	[Master Protein] Heat shock protein HSP 90-alpha OS=Homo sapiens OX=9606 GN=HSP90AA1 PE=1 SV=5
		FALSE	733	5	21	34	63	[Master Protein] Heat shock protein HSP 90-beta OS=Homo sapiens OX=9606 GN=HSP90AB1 PE=1 SV=4
	FALSE	High	ELISNASDALDK		0.00028342	0.000148582	2	2	1	P14625; P08238	0	1275.64	High	0.0001676	0.000239	3.04
		Checked	Protein Group ID	# Proteins	# Unique Peptides	# Peptides	# PSMs	Group Description
		FALSE	109	2	11	12	13	[Master Protein] Endoplasmin OS=Homo sapiens OX=9606 GN=HSP90B1 PE=1 SV=1
		FALSE	733	5	21	34	63	[Master Protein] Heat shock protein HSP 90-beta OS=Homo sapiens OX=9606 GN=HSP90AB1 PE=1 SV=4
	FALSE	High	EMLQQSK	1xOxidation [M2]	0.121355	0.00838755	2	3	1	P07900; P08238	0	879.424	High	0.007316	0.1126	1.55
		Checked	Protein Group ID	# Proteins	# Unique Peptides	# Peptides	# PSMs	Group Description
		FALSE	233	5	18	30	46	[Master Protein] Heat shock protein HSP 90-alpha OS=Homo sapiens OX=9606 GN=HSP90AA1 PE=1 SV=5
		FALSE	733	5	21	34	63	[Master Protein] Heat shock protein HSP 90-beta OS=Homo sapiens OX=9606 GN=HSP90AB1 PE=1 SV=4
	FALSE	High	EQVANSAFVER		0.000107498	0.000148582	1	2	2	P08238	0	1249.62	High	0.0001676	8.976e-05	2.07
		Checked	Protein Group ID	# Proteins	# Unique Peptides	# Peptides	# PSMs	Group Description
		FALSE	733	5	21	34	63	[Master Protein] Heat shock protein HSP 90-beta OS=Homo sapiens OX=9606 GN=HSP90AB1 PE=1 SV=4
	FALSE	High	GFEVVYMTEPIDEYCVQQLK	1xCarbamidomethyl [C15]	4.3807e-05	0.000148582	1	1	1	P08238	0	2448.15	High	0.0001676	3.615e-05	3.51
		Checked	Protein Group ID	# Proteins	# Unique Peptides	# Peptides	# PSMs	Group Description
		FALSE	733	5	21	34	63	[Master Protein] Heat shock protein HSP 90-beta OS=Homo sapiens OX=9606 GN=HSP90AB1 PE=1 SV=4
	FALSE	High	GVVDSEDIPLNLSR		7.1838e-08	0.000148582	3	3	8	P07900; P08238; Q12931	0	1513.79	High	0.0001676	5.416e-08	3.24
		Checked	Protein Group ID	# Proteins	# Unique Peptides	# Peptides	# PSMs	Group Description
		FALSE	233	5	18	30	46	[Master Protein] Heat shock protein HSP 90-alpha OS=Homo sapiens OX=9606 GN=HSP90AA1 PE=1 SV=5
		FALSE	733	5	21	34	63	[Master Protein] Heat shock protein HSP 90-beta OS=Homo sapiens OX=9606 GN=HSP90AB1 PE=1 SV=4
		FALSE	804	1	9	10	13	[Master Protein] Heat shock protein 75 kDa, mitochondrial OS=Homo sapiens OX=9606 GN=TRAP1 PE=1 SV=3
	FALSE	High	HFSVEGQLEFR		0.00258554	0.000148582	2	5	3	P07900; P08238	0	1348.66	High	0.0001676	0.002249	1.77
		Checked	Protein Group ID	# Proteins	# Unique Peptides	# Peptides	# PSMs	Group Description
		FALSE	233	5	18	30	46	[Master Protein] Heat shock protein HSP 90-alpha OS=Homo sapiens OX=9606 GN=HSP90AA1 PE=1 SV=5
		FALSE	733	5	21	34	63	[Master Protein] Heat shock protein HSP 90-beta OS=Homo sapiens OX=9606 GN=HSP90AB1 PE=1 SV=4
	FALSE	High	HLEINPDHPIVETLR		3.44075e-12	0.000148582	1	1	4	P08238	0	1782.95	High	0.0001676	2.274e-12	5.81
		Checked	Protein Group ID	# Proteins	# Unique Peptides	# Peptides	# PSMs	Group Description
		FALSE	733	5	21	34	63	[Master Protein] Heat shock protein HSP 90-beta OS=Homo sapiens OX=9606 GN=HSP90AB1 PE=1 SV=4
	FALSE	High	HSQFIGYPITLYLEK		4.26796e-12	0.000148582	1	3	6	P08238	0	1808.96	High	0.0001676	2.819e-12	4.08
		Checked	Protein Group ID	# Proteins	# Unique Peptides	# Peptides	# PSMs	Group Description
		FALSE	733	5	21	34	63	[Master Protein] Heat shock protein HSP 90-beta OS=Homo sapiens OX=9606 GN=HSP90AB1 PE=1 SV=4
	FALSE	High	KHLEINPDHPIVETLR		9.08042e-09	0.000148582	1	1	3	P08238	1	1911.04	High	0.0001676	6.661e-09	3.49
		Checked	Protein Group ID	# Proteins	# Unique Peptides	# Peptides	# PSMs	Group Description
		FALSE	733	5	21	34	63	[Master Protein] Heat shock protein HSP 90-beta OS=Homo sapiens OX=9606 GN=HSP90AB1 PE=1 SV=4
	FALSE	High	KHSQFIGYPITLYLEK		0.00146699	0.000148582	1	2	1	P08238	1	1937.05	High	0.0001676	0.001268	2.22
		Checked	Protein Group ID	# Proteins	# Unique Peptides	# Peptides	# PSMs	Group Description
		FALSE	733	5	21	34	63	[Master Protein] Heat shock protein HSP 90-beta OS=Homo sapiens OX=9606 GN=HSP90AB1 PE=1 SV=4
	FALSE	High	IDIIPNPQER		0.000339153	0.000148582	1	2	2	P08238	0	1194.65	High	0.0001676	0.0002882	2.8
		Checked	Protein Group ID	# Proteins	# Unique Peptides	# Peptides	# PSMs	Group Description
		FALSE	733	5	21	34	63	[Master Protein] Heat shock protein HSP 90-beta OS=Homo sapiens OX=9606 GN=HSP90AB1 PE=1 SV=4
	FALSE	High	LGIHEDSTNRR		0.000647208	0.000148582	1	1	1	P08238	1	1297.66	High	0.0001676	0.0005549	2.23
		Checked	Protein Group ID	# Proteins	# Unique Peptides	# Peptides	# PSMs	Group Description
		FALSE	733	5	21	34	63	[Master Protein] Heat shock protein HSP 90-beta OS=Homo sapiens OX=9606 GN=HSP90AB1 PE=1 SV=4
	FALSE	High	IRYESLTDPSK		0.0119433	0.000148582	2	5	1	P07900; P08238	1	1308.68	High	0.0001676	0.01064	3.03
		Checked	Protein Group ID	# Proteins	# Unique Peptides	# Peptides	# PSMs	Group Description
		FALSE	233	5	18	30	46	[Master Protein] Heat shock protein HSP 90-alpha OS=Homo sapiens OX=9606 GN=HSP90AA1 PE=1 SV=5
		FALSE	733	5	21	34	63	[Master Protein] Heat shock protein HSP 90-beta OS=Homo sapiens OX=9606 GN=HSP90AB1 PE=1 SV=4
	FALSE	High	NPDDITQEEYGEFYK		6.10649e-07	0.000148582	1	1	2	P08238	0	1847.8	High	0.0001676	4.743e-07	2.9
		Checked	Protein Group ID	# Proteins	# Unique Peptides	# Peptides	# PSMs	Group Description
		FALSE	733	5	21	34	63	[Master Protein] Heat shock protein HSP 90-beta OS=Homo sapiens OX=9606 GN=HSP90AB1 PE=1 SV=4
	FALSE	High	RAPFDLFENK		0.0509671	0.0028537	1	2	1	P08238	1	1236.64	High	0.002386	0.04622	2.34
		Checked	Protein Group ID	# Proteins	# Unique Peptides	# Peptides	# PSMs	Group Description
		FALSE	733	5	21	34	63	[Master Protein] Heat shock protein HSP 90-beta OS=Homo sapiens OX=9606 GN=HSP90AB1 PE=1 SV=4
	FALSE	High	RGFEVVYMTEPIDEYCVQQLK	1xCarbamidomethyl [C16]	3.19384e-05	0.000148582	1	1	1	P08238	1	2604.25	High	0.0001676	2.618e-05	2.54
		Checked	Protein Group ID	# Proteins	# Unique Peptides	# Peptides	# PSMs	Group Description
		FALSE	733	5	21	34	63	[Master Protein] Heat shock protein HSP 90-beta OS=Homo sapiens OX=9606 GN=HSP90AB1 PE=1 SV=4
	FALSE	High	RLSELLR		0.105404	0.00700897	1	1	1	P08238	1	886.547	High	0.006116	0.0971	2.14
		Checked	Protein Group ID	# Proteins	# Unique Peptides	# Peptides	# PSMs	Group Description
		FALSE	733	5	21	34	63	[Master Protein] Heat shock protein HSP 90-beta OS=Homo sapiens OX=9606 GN=HSP90AB1 PE=1 SV=4
	FALSE	High	SLTNDWEDHLAVK		0.000593781	0.000148582	2	2	1	P07900; P08238	0	1527.74	High	0.0001676	0.000508	2.5
		Checked	Protein Group ID	# Proteins	# Unique Peptides	# Peptides	# PSMs	Group Description
		FALSE	233	5	18	30	46	[Master Protein] Heat shock protein HSP 90-alpha OS=Homo sapiens OX=9606 GN=HSP90AA1 PE=1 SV=5
		FALSE	733	5	21	34	63	[Master Protein] Heat shock protein HSP 90-beta OS=Homo sapiens OX=9606 GN=HSP90AB1 PE=1 SV=4
	FALSE	High	SIYYITGESK		0.00503427	0.000148582	1	2	1	P08238	0	1160.58	High	0.0001676	0.004431	1.98
		Checked	Protein Group ID	# Proteins	# Unique Peptides	# Peptides	# PSMs	Group Description
		FALSE	733	5	21	34	63	[Master Protein] Heat shock protein HSP 90-beta OS=Homo sapiens OX=9606 GN=HSP90AB1 PE=1 SV=4
	FALSE	High	TLTIVDTGIGMTK		0.000461836	0.000148582	2	3	4	P07900; P08238	0	1349.73	High	0.0001676	0.0003938	2.44
		Checked	Protein Group ID	# Proteins	# Unique Peptides	# Peptides	# PSMs	Group Description
		FALSE	233	5	18	30	46	[Master Protein] Heat shock protein HSP 90-alpha OS=Homo sapiens OX=9606 GN=HSP90AA1 PE=1 SV=5
		FALSE	733	5	21	34	63	[Master Protein] Heat shock protein HSP 90-beta OS=Homo sapiens OX=9606 GN=HSP90AB1 PE=1 SV=4
	FALSE	High	TLTIVDTGIGMTK	1xOxidation [M11]	8.36069e-05	0.000148582	2	3	4	P07900; P08238	0	1365.73	High	0.0001676	6.932e-05	2.48
		Checked	Protein Group ID	# Proteins	# Unique Peptides	# Peptides	# PSMs	Group Description
		FALSE	233	5	18	30	46	[Master Protein] Heat shock protein HSP 90-alpha OS=Homo sapiens OX=9606 GN=HSP90AA1 PE=1 SV=5
		FALSE	733	5	21	34	63	[Master Protein] Heat shock protein HSP 90-beta OS=Homo sapiens OX=9606 GN=HSP90AB1 PE=1 SV=4
	FALSE	High	VILHLKEDQTEYLEER		0.00054869	0.000148582	2	4	1	P07900; P08238	1	2015.04	High	0.0001676	0.0004696	2.49
		Checked	Protein Group ID	# Proteins	# Unique Peptides	# Peptides	# PSMs	Group Description
		FALSE	233	5	18	30	46	[Master Protein] Heat shock protein HSP 90-alpha OS=Homo sapiens OX=9606 GN=HSP90AA1 PE=1 SV=5
		FALSE	733	5	21	34	63	[Master Protein] Heat shock protein HSP 90-beta OS=Homo sapiens OX=9606 GN=HSP90AB1 PE=1 SV=4
	FALSE	High	YESLTDPSKLDSGK		7.54071e-06	0.000148582	2	4	4	P07900; P08238	1	1539.75	High	0.0001676	6.07e-06	2.22
		Checked	Protein Group ID	# Proteins	# Unique Peptides	# Peptides	# PSMs	Group Description
		FALSE	233	5	18	30	46	[Master Protein] Heat shock protein HSP 90-alpha OS=Homo sapiens OX=9606 GN=HSP90AA1 PE=1 SV=5
		FALSE	733	5	21	34	63	[Master Protein] Heat shock protein HSP 90-beta OS=Homo sapiens OX=9606 GN=HSP90AB1 PE=1 SV=4
	FALSE	High	YHTSQSGDEMTSLSEYVSR		1.99716e-06	0.000148582	1	1	1	P08238	0	2176.95	High	0.0001676	1.575e-06	3.26
		Checked	Protein Group ID	# Proteins	# Unique Peptides	# Peptides	# PSMs	Group Description
		FALSE	733	5	21	34	63	[Master Protein] Heat shock protein HSP 90-beta OS=Homo sapiens OX=9606 GN=HSP90AB1 PE=1 SV=4
	FALSE	High	YIDQEELNK		0.000670863	0.000148582	2	4	1	P07900; P08238	0	1151.56	High	0.0001676	0.0005721	1.67
		Checked	Protein Group ID	# Proteins	# Unique Peptides	# Peptides	# PSMs	Group Description
		FALSE	233	5	18	30	46	[Master Protein] Heat shock protein HSP 90-alpha OS=Homo sapiens OX=9606 GN=HSP90AA1 PE=1 SV=5
		FALSE	733	5	21	34	63	[Master Protein] Heat shock protein HSP 90-beta OS=Homo sapiens OX=9606 GN=HSP90AB1 PE=1 SV=4
FALSE	High	Master Protein	P07437	Tubulin beta chain OS=Homo sapiens OX=9606 GN=TUBB PE=1 SV=2	0	155.797	67	22	51	4	444	49.6	4.89	135.54	22	1
	Checked	Confidence	Sequence	Modifications	Qvality PEP	Qvality q-value	# Protein Groups	# Proteins	# PSMs	Master Protein Accessions	# Missed Cleavages	Theo. MH+ [Da]	Confidence (by Search Engine): Sequest HT	Percolator q-Value (by Search Engine): Sequest HT	Percolator PEP (by Search Engine): Sequest HT	XCorr (by Search Engine): Sequest HT
	FALSE	High	AILVDLEPGTMDSVR	1xOxidation [M11]	0.0108877	0.000148582	3	4	2	Q13885; P07437; Q9BVA1	0	1631.83	High	0.0001676	0.009642	1.83
		Checked	Protein Group ID	# Proteins	# Unique Peptides	# Peptides	# PSMs	Group Description
		FALSE	235	2	1	18	40	[Master Protein] Tubulin beta-2A chain OS=Homo sapiens OX=9606 GN=TUBB2A PE=1 SV=1
		FALSE	1643	3	4	22	51	[Master Protein] Tubulin beta chain OS=Homo sapiens OX=9606 GN=TUBB PE=1 SV=2
		FALSE	1827	2	2	19	42	[Master Protein] Tubulin beta-2B chain OS=Homo sapiens OX=9606 GN=TUBB2B PE=1 SV=1
	FALSE	High	ALTVPELTQQVFDAK		2.7124e-07	0.000148582	1	1	3	P07437	0	1659.9	High	0.0001676	2.079e-07	3.67
		Checked	Protein Group ID	# Proteins	# Unique Peptides	# Peptides	# PSMs	Group Description
		FALSE	1643	3	4	22	51	[Master Protein] Tubulin beta chain OS=Homo sapiens OX=9606 GN=TUBB PE=1 SV=2
	FALSE	High	EAESCDCLQGFQLTHSLGGGTGSGMGTLLISK	2xCarbamidomethyl [C5; C7]; 1xOxidation [M25]	0.0170321	0.000676111	3	5	2	P04350; P07437; P68371	0	3327.53	High	0.000622	0.01524	1.37
		Checked	Protein Group ID	# Proteins	# Unique Peptides	# Peptides	# PSMs	Group Description
		FALSE	421	1	1	19	39	[Master Protein] Tubulin beta-4A chain OS=Homo sapiens OX=9606 GN=TUBB4A PE=1 SV=2
		FALSE	1643	3	4	22	51	[Master Protein] Tubulin beta chain OS=Homo sapiens OX=9606 GN=TUBB PE=1 SV=2
		FALSE	1663	4	1	22	46	[Master Protein] Tubulin beta-4B chain OS=Homo sapiens OX=9606 GN=TUBB4B PE=1 SV=1
	FALSE	High	EIVHIQAGQCGNQIGAK	1xCarbamidomethyl [C10]	0.000164214	0.000148582	5	6	4	Q13885; P04350; P07437; P68371; Q9BVA1	0	1822.92	High	0.0001676	0.0001376	3.25
		Checked	Protein Group ID	# Proteins	# Unique Peptides	# Peptides	# PSMs	Group Description
		FALSE	235	2	1	18	40	[Master Protein] Tubulin beta-2A chain OS=Homo sapiens OX=9606 GN=TUBB2A PE=1 SV=1
		FALSE	421	1	1	19	39	[Master Protein] Tubulin beta-4A chain OS=Homo sapiens OX=9606 GN=TUBB4A PE=1 SV=2
		FALSE	1643	3	4	22	51	[Master Protein] Tubulin beta chain OS=Homo sapiens OX=9606 GN=TUBB PE=1 SV=2
		FALSE	1663	4	1	22	46	[Master Protein] Tubulin beta-4B chain OS=Homo sapiens OX=9606 GN=TUBB4B PE=1 SV=1
		FALSE	1827	2	2	19	42	[Master Protein] Tubulin beta-2B chain OS=Homo sapiens OX=9606 GN=TUBB2B PE=1 SV=1
	FALSE	High	EVDEQMLNVQNK		2.31186e-05	0.000148582	4	4	1	Q13885; P07437; P68371; Q9BVA1	0	1446.69	High	0.0001676	1.892e-05	2.46
		Checked	Protein Group ID	# Proteins	# Unique Peptides	# Peptides	# PSMs	Group Description
		FALSE	235	2	1	18	40	[Master Protein] Tubulin beta-2A chain OS=Homo sapiens OX=9606 GN=TUBB2A PE=1 SV=1
		FALSE	1643	3	4	22	51	[Master Protein] Tubulin beta chain OS=Homo sapiens OX=9606 GN=TUBB PE=1 SV=2
		FALSE	1663	4	1	22	46	[Master Protein] Tubulin beta-4B chain OS=Homo sapiens OX=9606 GN=TUBB4B PE=1 SV=1
		FALSE	1827	2	2	19	42	[Master Protein] Tubulin beta-2B chain OS=Homo sapiens OX=9606 GN=TUBB2B PE=1 SV=1
	FALSE	High	EVDEQMLNVQNK	1xOxidation [M6]	3.23132e-06	0.000148582	4	4	2	Q13885; P07437; P68371; Q9BVA1	0	1462.68	High	0.0001676	2.57e-06	3.04
		Checked	Protein Group ID	# Proteins	# Unique Peptides	# Peptides	# PSMs	Group Description
		FALSE	235	2	1	18	40	[Master Protein] Tubulin beta-2A chain OS=Homo sapiens OX=9606 GN=TUBB2A PE=1 SV=1
		FALSE	1643	3	4	22	51	[Master Protein] Tubulin beta chain OS=Homo sapiens OX=9606 GN=TUBB PE=1 SV=2
		FALSE	1663	4	1	22	46	[Master Protein] Tubulin beta-4B chain OS=Homo sapiens OX=9606 GN=TUBB4B PE=1 SV=1
		FALSE	1827	2	2	19	42	[Master Protein] Tubulin beta-2B chain OS=Homo sapiens OX=9606 GN=TUBB2B PE=1 SV=1
	FALSE	High	FPGQLNADLR		1.01955e-05	0.000148582	6	10	2	Q13885; P04350; Q9BUF5; P07437; P68371; Q9BVA1	0	1130.6	High	0.0001676	8.217e-06	2.76
		Checked	Protein Group ID	# Proteins	# Unique Peptides	# Peptides	# PSMs	Group Description
		FALSE	235	2	1	18	40	[Master Protein] Tubulin beta-2A chain OS=Homo sapiens OX=9606 GN=TUBB2A PE=1 SV=1
		FALSE	421	1	1	19	39	[Master Protein] Tubulin beta-4A chain OS=Homo sapiens OX=9606 GN=TUBB4A PE=1 SV=2
		FALSE	811	1	2	7	15	[Master Protein] Tubulin beta-6 chain OS=Homo sapiens OX=9606 GN=TUBB6 PE=1 SV=1
		FALSE	1643	3	4	22	51	[Master Protein] Tubulin beta chain OS=Homo sapiens OX=9606 GN=TUBB PE=1 SV=2
		FALSE	1663	4	1	22	46	[Master Protein] Tubulin beta-4B chain OS=Homo sapiens OX=9606 GN=TUBB4B PE=1 SV=1
		FALSE	1827	2	2	19	42	[Master Protein] Tubulin beta-2B chain OS=Homo sapiens OX=9606 GN=TUBB2B PE=1 SV=1
	FALSE	High	FPGQLNADLRK		2.9912e-08	0.000148582	6	10	1	Q13885; P04350; Q9BUF5; P07437; P68371; Q9BVA1	1	1258.69	High	0.0001676	2.227e-08	3.51
		Checked	Protein Group ID	# Proteins	# Unique Peptides	# Peptides	# PSMs	Group Description
		FALSE	235	2	1	18	40	[Master Protein] Tubulin beta-2A chain OS=Homo sapiens OX=9606 GN=TUBB2A PE=1 SV=1
		FALSE	421	1	1	19	39	[Master Protein] Tubulin beta-4A chain OS=Homo sapiens OX=9606 GN=TUBB4A PE=1 SV=2
		FALSE	811	1	2	7	15	[Master Protein] Tubulin beta-6 chain OS=Homo sapiens OX=9606 GN=TUBB6 PE=1 SV=1
		FALSE	1643	3	4	22	51	[Master Protein] Tubulin beta chain OS=Homo sapiens OX=9606 GN=TUBB PE=1 SV=2
		FALSE	1663	4	1	22	46	[Master Protein] Tubulin beta-4B chain OS=Homo sapiens OX=9606 GN=TUBB4B PE=1 SV=1
		FALSE	1827	2	2	19	42	[Master Protein] Tubulin beta-2B chain OS=Homo sapiens OX=9606 GN=TUBB2B PE=1 SV=1
	FALSE	High	FWEVISDEHGIDPTGTYHGDSDLQLDR		6.2675e-08	0.000148582	1	1	3	P07437	0	3102.41	High	0.0001676	4.712e-08	3.24
		Checked	Protein Group ID	# Proteins	# Unique Peptides	# Peptides	# PSMs	Group Description
		FALSE	1643	3	4	22	51	[Master Protein] Tubulin beta chain OS=Homo sapiens OX=9606 GN=TUBB PE=1 SV=2
	FALSE	High	KEAESCDCLQGFQLTHSLGGGTGSGMGTLLISK	2xCarbamidomethyl [C6; C8]	5.48287e-07	0.000148582	3	5	2	P04350; P07437; P68371	1	3439.63	High	0.0001676	4.255e-07	5.02
		Checked	Protein Group ID	# Proteins	# Unique Peptides	# Peptides	# PSMs	Group Description
		FALSE	421	1	1	19	39	[Master Protein] Tubulin beta-4A chain OS=Homo sapiens OX=9606 GN=TUBB4A PE=1 SV=2
		FALSE	1643	3	4	22	51	[Master Protein] Tubulin beta chain OS=Homo sapiens OX=9606 GN=TUBB PE=1 SV=2
		FALSE	1663	4	1	22	46	[Master Protein] Tubulin beta-4B chain OS=Homo sapiens OX=9606 GN=TUBB4B PE=1 SV=1
	FALSE	High	LAVNMVPFPR		1.70989e-05	0.000148582	6	10	1	Q13885; P04350; Q9BUF5; P07437; P68371; Q9BVA1	0	1143.63	High	0.0001676	1.394e-05	2.49
		Checked	Protein Group ID	# Proteins	# Unique Peptides	# Peptides	# PSMs	Group Description
		FALSE	235	2	1	18	40	[Master Protein] Tubulin beta-2A chain OS=Homo sapiens OX=9606 GN=TUBB2A PE=1 SV=1
		FALSE	421	1	1	19	39	[Master Protein] Tubulin beta-4A chain OS=Homo sapiens OX=9606 GN=TUBB4A PE=1 SV=2
		FALSE	811	1	2	7	15	[Master Protein] Tubulin beta-6 chain OS=Homo sapiens OX=9606 GN=TUBB6 PE=1 SV=1
		FALSE	1643	3	4	22	51	[Master Protein] Tubulin beta chain OS=Homo sapiens OX=9606 GN=TUBB PE=1 SV=2
		FALSE	1663	4	1	22	46	[Master Protein] Tubulin beta-4B chain OS=Homo sapiens OX=9606 GN=TUBB4B PE=1 SV=1
		FALSE	1827	2	2	19	42	[Master Protein] Tubulin beta-2B chain OS=Homo sapiens OX=9606 GN=TUBB2B PE=1 SV=1
	FALSE	High	LAVNMVPFPR	1xOxidation [M5]	0.000101496	0.000148582	6	10	1	Q13885; P04350; Q9BUF5; P07437; P68371; Q9BVA1	0	1159.63	High	0.0001676	8.486e-05	2.66
		Checked	Protein Group ID	# Proteins	# Unique Peptides	# Peptides	# PSMs	Group Description
		FALSE	235	2	1	18	40	[Master Protein] Tubulin beta-2A chain OS=Homo sapiens OX=9606 GN=TUBB2A PE=1 SV=1
		FALSE	421	1	1	19	39	[Master Protein] Tubulin beta-4A chain OS=Homo sapiens OX=9606 GN=TUBB4A PE=1 SV=2
		FALSE	811	1	2	7	15	[Master Protein] Tubulin beta-6 chain OS=Homo sapiens OX=9606 GN=TUBB6 PE=1 SV=1
		FALSE	1643	3	4	22	51	[Master Protein] Tubulin beta chain OS=Homo sapiens OX=9606 GN=TUBB PE=1 SV=2
		FALSE	1663	4	1	22	46	[Master Protein] Tubulin beta-4B chain OS=Homo sapiens OX=9606 GN=TUBB4B PE=1 SV=1
		FALSE	1827	2	2	19	42	[Master Protein] Tubulin beta-2B chain OS=Homo sapiens OX=9606 GN=TUBB2B PE=1 SV=1
	FALSE	High	LHFFMPGFAPLTSR		5.49769e-06	0.000148582	6	8	3	Q13885; P04350; Q9BUF5; P07437; P68371; Q9BVA1	0	1620.84	High	0.0001676	4.389e-06	3.7
		Checked	Protein Group ID	# Proteins	# Unique Peptides	# Peptides	# PSMs	Group Description
		FALSE	235	2	1	18	40	[Master Protein] Tubulin beta-2A chain OS=Homo sapiens OX=9606 GN=TUBB2A PE=1 SV=1
		FALSE	421	1	1	19	39	[Master Protein] Tubulin beta-4A chain OS=Homo sapiens OX=9606 GN=TUBB4A PE=1 SV=2
		FALSE	811	1	2	7	15	[Master Protein] Tubulin beta-6 chain OS=Homo sapiens OX=9606 GN=TUBB6 PE=1 SV=1
		FALSE	1643	3	4	22	51	[Master Protein] Tubulin beta chain OS=Homo sapiens OX=9606 GN=TUBB PE=1 SV=2
		FALSE	1663	4	1	22	46	[Master Protein] Tubulin beta-4B chain OS=Homo sapiens OX=9606 GN=TUBB4B PE=1 SV=1
		FALSE	1827	2	2	19	42	[Master Protein] Tubulin beta-2B chain OS=Homo sapiens OX=9606 GN=TUBB2B PE=1 SV=1
	FALSE	High	LHFFMPGFAPLTSR	1xOxidation [M5]	3.74718e-07	0.000148582	6	8	2	Q13885; P04350; Q9BUF5; P07437; P68371; Q9BVA1	0	1636.83	High	0.0001676	2.889e-07	4.37
		Checked	Protein Group ID	# Proteins	# Unique Peptides	# Peptides	# PSMs	Group Description
		FALSE	235	2	1	18	40	[Master Protein] Tubulin beta-2A chain OS=Homo sapiens OX=9606 GN=TUBB2A PE=1 SV=1
		FALSE	421	1	1	19	39	[Master Protein] Tubulin beta-4A chain OS=Homo sapiens OX=9606 GN=TUBB4A PE=1 SV=2
		FALSE	811	1	2	7	15	[Master Protein] Tubulin beta-6 chain OS=Homo sapiens OX=9606 GN=TUBB6 PE=1 SV=1
		FALSE	1643	3	4	22	51	[Master Protein] Tubulin beta chain OS=Homo sapiens OX=9606 GN=TUBB PE=1 SV=2
		FALSE	1663	4	1	22	46	[Master Protein] Tubulin beta-4B chain OS=Homo sapiens OX=9606 GN=TUBB4B PE=1 SV=1
		FALSE	1827	2	2	19	42	[Master Protein] Tubulin beta-2B chain OS=Homo sapiens OX=9606 GN=TUBB2B PE=1 SV=1
	FALSE	High	IMNTFSVVPSPK	1xOxidation [M2]	3.08119e-05	0.000148582	3	4	1	P04350; P07437; P68371	0	1335.7	High	0.0001676	2.528e-05	2.66
		Checked	Protein Group ID	# Proteins	# Unique Peptides	# Peptides	# PSMs	Group Description
		FALSE	421	1	1	19	39	[Master Protein] Tubulin beta-4A chain OS=Homo sapiens OX=9606 GN=TUBB4A PE=1 SV=2
		FALSE	1643	3	4	22	51	[Master Protein] Tubulin beta chain OS=Homo sapiens OX=9606 GN=TUBB PE=1 SV=2
		FALSE	1663	4	1	22	46	[Master Protein] Tubulin beta-4B chain OS=Homo sapiens OX=9606 GN=TUBB4B PE=1 SV=1
	FALSE	High	IREEYPDR		0.0420469	0.00185115	4	7	1	Q13885; P07437; P68371; Q9BVA1	1	1077.53	High	0.001641	0.03801	2.58
		Checked	Protein Group ID	# Proteins	# Unique Peptides	# Peptides	# PSMs	Group Description
		FALSE	235	2	1	18	40	[Master Protein] Tubulin beta-2A chain OS=Homo sapiens OX=9606 GN=TUBB2A PE=1 SV=1
		FALSE	1643	3	4	22	51	[Master Protein] Tubulin beta chain OS=Homo sapiens OX=9606 GN=TUBB PE=1 SV=2
		FALSE	1663	4	1	22	46	[Master Protein] Tubulin beta-4B chain OS=Homo sapiens OX=9606 GN=TUBB4B PE=1 SV=1
		FALSE	1827	2	2	19	42	[Master Protein] Tubulin beta-2B chain OS=Homo sapiens OX=9606 GN=TUBB2B PE=1 SV=1
	FALSE	High	ISEQFTAMFR		0.00163371	0.000148582	5	6	2	Q13885; P04350; P07437; P68371; Q9BVA1	0	1229.6	High	0.0001676	0.001418	1.76
		Checked	Protein Group ID	# Proteins	# Unique Peptides	# Peptides	# PSMs	Group Description
		FALSE	235	2	1	18	40	[Master Protein] Tubulin beta-2A chain OS=Homo sapiens OX=9606 GN=TUBB2A PE=1 SV=1
		FALSE	421	1	1	19	39	[Master Protein] Tubulin beta-4A chain OS=Homo sapiens OX=9606 GN=TUBB4A PE=1 SV=2
		FALSE	1643	3	4	22	51	[Master Protein] Tubulin beta chain OS=Homo sapiens OX=9606 GN=TUBB PE=1 SV=2
		FALSE	1663	4	1	22	46	[Master Protein] Tubulin beta-4B chain OS=Homo sapiens OX=9606 GN=TUBB4B PE=1 SV=1
		FALSE	1827	2	2	19	42	[Master Protein] Tubulin beta-2B chain OS=Homo sapiens OX=9606 GN=TUBB2B PE=1 SV=1
	FALSE	High	ISVYYNEATGGK		0.00146699	0.000148582	1	1	1	P07437	0	1301.64	High	0.0001676	0.001265	1.51
		Checked	Protein Group ID	# Proteins	# Unique Peptides	# Peptides	# PSMs	Group Description
		FALSE	1643	3	4	22	51	[Master Protein] Tubulin beta chain OS=Homo sapiens OX=9606 GN=TUBB PE=1 SV=2
	FALSE	High	LTTPTYGDLNHLVSATMSGVTTCLR	1xCarbamidomethyl [C23]; 1xOxidation [M17]	4.14352e-07	0.000148582	5	5	1	Q13885; P04350; P07437; P68371; Q9BVA1	0	2724.33	High	0.0001676	3.208e-07	3.87
		Checked	Protein Group ID	# Proteins	# Unique Peptides	# Peptides	# PSMs	Group Description
		FALSE	235	2	1	18	40	[Master Protein] Tubulin beta-2A chain OS=Homo sapiens OX=9606 GN=TUBB2A PE=1 SV=1
		FALSE	421	1	1	19	39	[Master Protein] Tubulin beta-4A chain OS=Homo sapiens OX=9606 GN=TUBB4A PE=1 SV=2
		FALSE	1643	3	4	22	51	[Master Protein] Tubulin beta chain OS=Homo sapiens OX=9606 GN=TUBB PE=1 SV=2
		FALSE	1663	4	1	22	46	[Master Protein] Tubulin beta-4B chain OS=Homo sapiens OX=9606 GN=TUBB4B PE=1 SV=1
		FALSE	1827	2	2	19	42	[Master Protein] Tubulin beta-2B chain OS=Homo sapiens OX=9606 GN=TUBB2B PE=1 SV=1
	FALSE	High	MAVTFIGNSTAIQELFK		4.5245e-09	0.000148582	1	1	2	P07437	0	1869.98	High	0.0001676	3.286e-09	3.59
		Checked	Protein Group ID	# Proteins	# Unique Peptides	# Peptides	# PSMs	Group Description
		FALSE	1643	3	4	22	51	[Master Protein] Tubulin beta chain OS=Homo sapiens OX=9606 GN=TUBB PE=1 SV=2
	FALSE	High	MAVTFIGNSTAIQELFK	1xOxidation [M1]	4.16956e-10	0.000148582	1	1	2	P07437	0	1885.97	High	0.0001676	2.927e-10	2.93
		Checked	Protein Group ID	# Proteins	# Unique Peptides	# Peptides	# PSMs	Group Description
		FALSE	1643	3	4	22	51	[Master Protein] Tubulin beta chain OS=Homo sapiens OX=9606 GN=TUBB PE=1 SV=2
	FALSE	High	MREIVHIQAGQCGNQIGAK	1xCarbamidomethyl [C12]; 1xOxidation [M1]	2.3495e-07	0.000148582	5	6	2	Q13885; P04350; P07437; P68371; Q9BVA1	1	2126.06	High	0.0001676	1.802e-07	2.13
		Checked	Protein Group ID	# Proteins	# Unique Peptides	# Peptides	# PSMs	Group Description
		FALSE	235	2	1	18	40	[Master Protein] Tubulin beta-2A chain OS=Homo sapiens OX=9606 GN=TUBB2A PE=1 SV=1
		FALSE	421	1	1	19	39	[Master Protein] Tubulin beta-4A chain OS=Homo sapiens OX=9606 GN=TUBB4A PE=1 SV=2
		FALSE	1643	3	4	22	51	[Master Protein] Tubulin beta chain OS=Homo sapiens OX=9606 GN=TUBB PE=1 SV=2
		FALSE	1663	4	1	22	46	[Master Protein] Tubulin beta-4B chain OS=Homo sapiens OX=9606 GN=TUBB4B PE=1 SV=1
		FALSE	1827	2	2	19	42	[Master Protein] Tubulin beta-2B chain OS=Homo sapiens OX=9606 GN=TUBB2B PE=1 SV=1
	FALSE	High	NSSYFVEWIPNNVK		4.12499e-06	0.000148582	6	7	3	Q13885; P04350; Q9BUF5; P07437; P68371; Q9BVA1	0	1696.83	High	0.0001676	3.29e-06	2.4
		Checked	Protein Group ID	# Proteins	# Unique Peptides	# Peptides	# PSMs	Group Description
		FALSE	235	2	1	18	40	[Master Protein] Tubulin beta-2A chain OS=Homo sapiens OX=9606 GN=TUBB2A PE=1 SV=1
		FALSE	421	1	1	19	39	[Master Protein] Tubulin beta-4A chain OS=Homo sapiens OX=9606 GN=TUBB4A PE=1 SV=2
		FALSE	811	1	2	7	15	[Master Protein] Tubulin beta-6 chain OS=Homo sapiens OX=9606 GN=TUBB6 PE=1 SV=1
		FALSE	1643	3	4	22	51	[Master Protein] Tubulin beta chain OS=Homo sapiens OX=9606 GN=TUBB PE=1 SV=2
		FALSE	1663	4	1	22	46	[Master Protein] Tubulin beta-4B chain OS=Homo sapiens OX=9606 GN=TUBB4B PE=1 SV=1
		FALSE	1827	2	2	19	42	[Master Protein] Tubulin beta-2B chain OS=Homo sapiens OX=9606 GN=TUBB2B PE=1 SV=1
	FALSE	High	SGPFGQIFRPDNFVFGQSGAGNNWAK		1.69765e-05	0.000148582	5	5	2	Q13885; P04350; P07437; P68371; Q9BVA1	0	2798.34	High	0.0001676	1.38e-05	3.23
		Checked	Protein Group ID	# Proteins	# Unique Peptides	# Peptides	# PSMs	Group Description
		FALSE	235	2	1	18	40	[Master Protein] Tubulin beta-2A chain OS=Homo sapiens OX=9606 GN=TUBB2A PE=1 SV=1
		FALSE	421	1	1	19	39	[Master Protein] Tubulin beta-4A chain OS=Homo sapiens OX=9606 GN=TUBB4A PE=1 SV=2
		FALSE	1643	3	4	22	51	[Master Protein] Tubulin beta chain OS=Homo sapiens OX=9606 GN=TUBB PE=1 SV=2
		FALSE	1663	4	1	22	46	[Master Protein] Tubulin beta-4B chain OS=Homo sapiens OX=9606 GN=TUBB4B PE=1 SV=1
		FALSE	1827	2	2	19	42	[Master Protein] Tubulin beta-2B chain OS=Homo sapiens OX=9606 GN=TUBB2B PE=1 SV=1
	FALSE	High	TAVCDIPPR	1xCarbamidomethyl [C4]	0.000341597	0.000148582	5	7	8	Q13885; P04350; P07437; P68371; Q9BVA1	0	1028.52	High	0.0001676	0.0002893	2.46
		Checked	Protein Group ID	# Proteins	# Unique Peptides	# Peptides	# PSMs	Group Description
		FALSE	235	2	1	18	40	[Master Protein] Tubulin beta-2A chain OS=Homo sapiens OX=9606 GN=TUBB2A PE=1 SV=1
		FALSE	421	1	1	19	39	[Master Protein] Tubulin beta-4A chain OS=Homo sapiens OX=9606 GN=TUBB4A PE=1 SV=2
		FALSE	1643	3	4	22	51	[Master Protein] Tubulin beta chain OS=Homo sapiens OX=9606 GN=TUBB PE=1 SV=2
		FALSE	1663	4	1	22	46	[Master Protein] Tubulin beta-4B chain OS=Homo sapiens OX=9606 GN=TUBB4B PE=1 SV=1
		FALSE	1827	2	2	19	42	[Master Protein] Tubulin beta-2B chain OS=Homo sapiens OX=9606 GN=TUBB2B PE=1 SV=1
	FALSE	High	YLTVAAVFR		0.00106975	0.000148582	3	3	2	P04350; P07437; P68371	0	1039.59	High	0.0001676	0.0009227	2.41
		Checked	Protein Group ID	# Proteins	# Unique Peptides	# Peptides	# PSMs	Group Description
		FALSE	421	1	1	19	39	[Master Protein] Tubulin beta-4A chain OS=Homo sapiens OX=9606 GN=TUBB4A PE=1 SV=2
		FALSE	1643	3	4	22	51	[Master Protein] Tubulin beta chain OS=Homo sapiens OX=9606 GN=TUBB PE=1 SV=2
		FALSE	1663	4	1	22	46	[Master Protein] Tubulin beta-4B chain OS=Homo sapiens OX=9606 GN=TUBB4B PE=1 SV=1
FALSE	High	Master Protein	P35527	Keratin, type I cytoskeletal 9 OS=Homo sapiens OX=9606 GN=KRT9 PE=1 SV=3	0	137.314	66	27	41	26	623	62	5.24	97.62	27	1
	Checked	Confidence	Sequence	Modifications	Qvality PEP	Qvality q-value	# Protein Groups	# Proteins	# PSMs	Master Protein Accessions	# Missed Cleavages	Theo. MH+ [Da]	Confidence (by Search Engine): Sequest HT	Percolator q-Value (by Search Engine): Sequest HT	Percolator PEP (by Search Engine): Sequest HT	XCorr (by Search Engine): Sequest HT
	FALSE	High	DIENQYETQITQIEHEVSSSGQEVQSSAK		8.45892e-06	0.000148582	1	1	1	P35527	0	3264.51	High	0.0001676	6.803e-06	3.49
		Checked	Protein Group ID	# Proteins	# Unique Peptides	# Peptides	# PSMs	Group Description
		FALSE	1804	1	26	27	41	[Master Protein] Keratin, type I cytoskeletal 9 OS=Homo sapiens OX=9606 GN=KRT9 PE=1 SV=3
	FALSE	High	DQIVDLTVGNNK		0.00026002	0.000148582	1	1	1	P35527	0	1315.69	High	0.0001676	0.0002192	2.71
		Checked	Protein Group ID	# Proteins	# Unique Peptides	# Peptides	# PSMs	Group Description
		FALSE	1804	1	26	27	41	[Master Protein] Keratin, type I cytoskeletal 9 OS=Homo sapiens OX=9606 GN=KRT9 PE=1 SV=3
	FALSE	High	EIETYHNLLEGGQEDFESSGAGK		1.35882e-05	0.000148582	1	1	1	P35527	0	2510.13	High	0.0001676	1.103e-05	2.83
		Checked	Protein Group ID	# Proteins	# Unique Peptides	# Peptides	# PSMs	Group Description
		FALSE	1804	1	26	27	41	[Master Protein] Keratin, type I cytoskeletal 9 OS=Homo sapiens OX=9606 GN=KRT9 PE=1 SV=3
	FALSE	High	FEMEQNLR		0.0844143	0.00563896	1	1	1	P35527	0	1066.5	High	0.004926	0.07754	0.71
		Checked	Protein Group ID	# Proteins	# Unique Peptides	# Peptides	# PSMs	Group Description
		FALSE	1804	1	26	27	41	[Master Protein] Keratin, type I cytoskeletal 9 OS=Homo sapiens OX=9606 GN=KRT9 PE=1 SV=3
	FALSE	High	FSSSSGYGGGSSR		0.000651871	0.000148582	1	1	1	P35527	0	1235.53	High	0.0001676	0.0005593	2.28
		Checked	Protein Group ID	# Proteins	# Unique Peptides	# Peptides	# PSMs	Group Description
		FALSE	1804	1	26	27	41	[Master Protein] Keratin, type I cytoskeletal 9 OS=Homo sapiens OX=9606 GN=KRT9 PE=1 SV=3
	FALSE	High	GGGGSFGYSYGGGSGGGFSASSLGGGFGGGSR		5.28948e-07	0.000148582	1	1	1	P35527	0	2705.16	High	0.0001676	4.116e-07	5.01
		Checked	Protein Group ID	# Proteins	# Unique Peptides	# Peptides	# PSMs	Group Description
		FALSE	1804	1	26	27	41	[Master Protein] Keratin, type I cytoskeletal 9 OS=Homo sapiens OX=9606 GN=KRT9 PE=1 SV=3
	FALSE	High	GGSGGSHGGGSGFGGESGGSYGGGEEASGSGGGYGGGSGK		1.66147e-05	0.000148582	1	1	1	P35527	0	3223.28	High	0.0001676	1.356e-05	1.32
		Checked	Protein Group ID	# Proteins	# Unique Peptides	# Peptides	# PSMs	Group Description
		FALSE	1804	1	26	27	41	[Master Protein] Keratin, type I cytoskeletal 9 OS=Homo sapiens OX=9606 GN=KRT9 PE=1 SV=3
	FALSE	High	GGSGGSYGGGGSGGGYGGGSGSR		3.45938e-10	0.000148582	1	1	1	P35527	0	1791.73	High	0.0001676	2.427e-10	3.83
		Checked	Protein Group ID	# Proteins	# Unique Peptides	# Peptides	# PSMs	Group Description
		FALSE	1804	1	26	27	41	[Master Protein] Keratin, type I cytoskeletal 9 OS=Homo sapiens OX=9606 GN=KRT9 PE=1 SV=3
	FALSE	High	GGSGGSYGGGSGSGGGSGGGYGGGSGGGHSGGSGGGHSGGSGGNYGGGSGSGGGSGGGYGGGSGSR		0.000203691	0.000148582	1	1	1	P35527	0	4972.94	High	0.0001676	0.000171	4.77
		Checked	Protein Group ID	# Proteins	# Unique Peptides	# Peptides	# PSMs	Group Description
		FALSE	1804	1	26	27	41	[Master Protein] Keratin, type I cytoskeletal 9 OS=Homo sapiens OX=9606 GN=KRT9 PE=1 SV=3
	FALSE	High	HGVQELEIELQSQLSK		7.84431e-10	0.000148582	1	1	4	P35527	0	1837.97	High	0.0001676	5.576e-10	4.95
		Checked	Protein Group ID	# Proteins	# Unique Peptides	# Peptides	# PSMs	Group Description
		FALSE	1804	1	26	27	41	[Master Protein] Keratin, type I cytoskeletal 9 OS=Homo sapiens OX=9606 GN=KRT9 PE=1 SV=3
	FALSE	High	KDIENQYETQITQIEHEVSSSGQEVQSSAK		1.57431e-09	0.000148582	1	1	1	P35527	1	3392.61	High	0.0001676	1.125e-09	4.73
		Checked	Protein Group ID	# Proteins	# Unique Peptides	# Peptides	# PSMs	Group Description
		FALSE	1804	1	26	27	41	[Master Protein] Keratin, type I cytoskeletal 9 OS=Homo sapiens OX=9606 GN=KRT9 PE=1 SV=3
	FALSE	High	LASYLDK		0.032754	0.0012754	5	8	2	P02533; P13645; Q04695; P35527; P08779	0	809.44	High	0.001139	0.02968	2.24
		Checked	Protein Group ID	# Proteins	# Unique Peptides	# Peptides	# PSMs	Group Description
		FALSE	329	14	7	19	30	[Master Protein] Keratin, type I cytoskeletal 14 OS=Homo sapiens OX=9606 GN=KRT14 PE=1 SV=4
		FALSE	561	15	27	33	74	[Master Protein] Keratin, type I cytoskeletal 10 OS=Homo sapiens OX=9606 GN=KRT10 PE=1 SV=6
		FALSE	1547	12	3	11	19	[Master Protein] Keratin, type I cytoskeletal 17 OS=Homo sapiens OX=9606 GN=KRT17 PE=1 SV=2
		FALSE	1804	1	26	27	41	[Master Protein] Keratin, type I cytoskeletal 9 OS=Homo sapiens OX=9606 GN=KRT9 PE=1 SV=3
		FALSE	1805	13	9	19	30	[Master Protein] Keratin, type I cytoskeletal 16 OS=Homo sapiens OX=9606 GN=KRT16 PE=1 SV=4
	FALSE	High	LASYLDKVQALEEANNDLENK		9.15425e-06	0.000148582	1	1	1	P35527	1	2377.19	High	0.0001676	7.357e-06	3.02
		Checked	Protein Group ID	# Proteins	# Unique Peptides	# Peptides	# PSMs	Group Description
		FALSE	1804	1	26	27	41	[Master Protein] Keratin, type I cytoskeletal 9 OS=Homo sapiens OX=9606 GN=KRT9 PE=1 SV=3
	FALSE	High	IKFEMEQNLR		0.0316315	0.0012754	1	1	2	P35527	1	1307.68	High	0.001139	0.02846	1.35
		Checked	Protein Group ID	# Proteins	# Unique Peptides	# Peptides	# PSMs	Group Description
		FALSE	1804	1	26	27	41	[Master Protein] Keratin, type I cytoskeletal 9 OS=Homo sapiens OX=9606 GN=KRT9 PE=1 SV=3
	FALSE	High	IKFEMEQNLR	1xOxidation [M5]	0.0102115	0.000148582	1	1	1	P35527	1	1323.67	High	0.0001676	0.009055	2.1
		Checked	Protein Group ID	# Proteins	# Unique Peptides	# Peptides	# PSMs	Group Description
		FALSE	1804	1	26	27	41	[Master Protein] Keratin, type I cytoskeletal 9 OS=Homo sapiens OX=9606 GN=KRT9 PE=1 SV=3
	FALSE	High	IQDWYDK		0.0230739	0.000838188	1	1	2	P35527	0	967.452	High	0.0007615	0.02068	1.66
		Checked	Protein Group ID	# Proteins	# Unique Peptides	# Peptides	# PSMs	Group Description
		FALSE	1804	1	26	27	41	[Master Protein] Keratin, type I cytoskeletal 9 OS=Homo sapiens OX=9606 GN=KRT9 PE=1 SV=3
	FALSE	High	MTLDDFR		0.0120286	0.000148582	1	1	1	P35527	0	897.413	High	0.0001676	0.01073	1.85
		Checked	Protein Group ID	# Proteins	# Unique Peptides	# Peptides	# PSMs	Group Description
		FALSE	1804	1	26	27	41	[Master Protein] Keratin, type I cytoskeletal 9 OS=Homo sapiens OX=9606 GN=KRT9 PE=1 SV=3
	FALSE	High	MTLDDFR	1xOxidation [M1]	0.0162083	0.00051923	1	1	3	P35527	0	913.408	High	0.0004867	0.0145	1.37
		Checked	Protein Group ID	# Proteins	# Unique Peptides	# Peptides	# PSMs	Group Description
		FALSE	1804	1	26	27	41	[Master Protein] Keratin, type I cytoskeletal 9 OS=Homo sapiens OX=9606 GN=KRT9 PE=1 SV=3
	FALSE	High	NYSPYYNTIDDLKDQIVDLTVGNNK		5.62744e-08	0.000148582	1	1	1	P35527	1	2902.41	High	0.0001676	4.238e-08	4.11
		Checked	Protein Group ID	# Proteins	# Unique Peptides	# Peptides	# PSMs	Group Description
		FALSE	1804	1	26	27	41	[Master Protein] Keratin, type I cytoskeletal 9 OS=Homo sapiens OX=9606 GN=KRT9 PE=1 SV=3
	FALSE	High	QEIECQNQEYSLLLSIK	1xCarbamidomethyl [C5]	4.26037e-10	0.000148582	1	1	2	P35527	0	2095.04	High	0.0001676	3.002e-10	3.7
		Checked	Protein Group ID	# Proteins	# Unique Peptides	# Peptides	# PSMs	Group Description
		FALSE	1804	1	26	27	41	[Master Protein] Keratin, type I cytoskeletal 9 OS=Homo sapiens OX=9606 GN=KRT9 PE=1 SV=3
	FALSE	High	QFSSSYLSR		0.0103581	0.000148582	1	1	1	P35527	0	1074.52	High	0.0001676	0.009174	2.11
		Checked	Protein Group ID	# Proteins	# Unique Peptides	# Peptides	# PSMs	Group Description
		FALSE	1804	1	26	27	41	[Master Protein] Keratin, type I cytoskeletal 9 OS=Homo sapiens OX=9606 GN=KRT9 PE=1 SV=3
	FALSE	High	QGVDADINGLR		2.49516e-06	0.000148582	1	1	2	P35527	0	1157.59	High	0.0001676	1.972e-06	3.49
		Checked	Protein Group ID	# Proteins	# Unique Peptides	# Peptides	# PSMs	Group Description
		FALSE	1804	1	26	27	41	[Master Protein] Keratin, type I cytoskeletal 9 OS=Homo sapiens OX=9606 GN=KRT9 PE=1 SV=3
	FALSE	High	QVLDNLTMEK		0.000894019	0.000148582	1	1	1	P35527	0	1190.61	High	0.0001676	0.0007651	1.93
		Checked	Protein Group ID	# Proteins	# Unique Peptides	# Peptides	# PSMs	Group Description
		FALSE	1804	1	26	27	41	[Master Protein] Keratin, type I cytoskeletal 9 OS=Homo sapiens OX=9606 GN=KRT9 PE=1 SV=3
	FALSE	High	SDLEMQYETLQEELMALKK	2xOxidation [M5; M15]	5.35639e-05	0.000148582	1	1	1	P35527	1	2331.11	High	0.0001676	4.417e-05	1.7
		Checked	Protein Group ID	# Proteins	# Unique Peptides	# Peptides	# PSMs	Group Description
		FALSE	1804	1	26	27	41	[Master Protein] Keratin, type I cytoskeletal 9 OS=Homo sapiens OX=9606 GN=KRT9 PE=1 SV=3
	FALSE	High	SGGGGGGGLGSGGSIR		0.0200397	0.000676111	1	1	1	P35527	0	1232.6	High	0.000622	0.01793	1.37
		Checked	Protein Group ID	# Proteins	# Unique Peptides	# Peptides	# PSMs	Group Description
		FALSE	1804	1	26	27	41	[Master Protein] Keratin, type I cytoskeletal 9 OS=Homo sapiens OX=9606 GN=KRT9 PE=1 SV=3
	FALSE	High	STMQELNSR	1xOxidation [M3]	0.00632933	0.000148582	1	1	1	P35527	0	1081.49	High	0.0001676	0.005574	2.74
		Checked	Protein Group ID	# Proteins	# Unique Peptides	# Peptides	# PSMs	Group Description
		FALSE	1804	1	26	27	41	[Master Protein] Keratin, type I cytoskeletal 9 OS=Homo sapiens OX=9606 GN=KRT9 PE=1 SV=3
	FALSE	High	TLLDIDNTR		0.00679835	0.000148582	1	1	2	P35527	0	1060.56	High	0.0001676	0.005988	1.73
		Checked	Protein Group ID	# Proteins	# Unique Peptides	# Peptides	# PSMs	Group Description
		FALSE	1804	1	26	27	41	[Master Protein] Keratin, type I cytoskeletal 9 OS=Homo sapiens OX=9606 GN=KRT9 PE=1 SV=3
	FALSE	High	VQALEEANNDLENK		1.43143e-07	0.000148582	1	1	2	P35527	0	1586.77	High	0.0001676	1.09e-07	3.39
		Checked	Protein Group ID	# Proteins	# Unique Peptides	# Peptides	# PSMs	Group Description
		FALSE	1804	1	26	27	41	[Master Protein] Keratin, type I cytoskeletal 9 OS=Homo sapiens OX=9606 GN=KRT9 PE=1 SV=3
	FALSE	High	VQALEEANNDLENKIQDWYDKK		0.000802752	0.000148582	1	1	1	P35527	2	2663.29	High	0.0001676	0.0006886	2.25
		Checked	Protein Group ID	# Proteins	# Unique Peptides	# Peptides	# PSMs	Group Description
		FALSE	1804	1	26	27	41	[Master Protein] Keratin, type I cytoskeletal 9 OS=Homo sapiens OX=9606 GN=KRT9 PE=1 SV=3
FALSE	High	Master Protein	O60216	Double-strand-break repair protein rad21 homolog OS=Homo sapiens OX=9606 GN=RAD21 PE=1 SV=2	0	133.61	45	27	36	27	631	71.6	4.65	85.03	27	1
	Checked	Confidence	Sequence	Modifications	Qvality PEP	Qvality q-value	# Protein Groups	# Proteins	# PSMs	Master Protein Accessions	# Missed Cleavages	Theo. MH+ [Da]	Confidence (by Search Engine): Sequest HT	Percolator q-Value (by Search Engine): Sequest HT	Percolator PEP (by Search Engine): Sequest HT	XCorr (by Search Engine): Sequest HT
	FALSE	High	AHVFECNLESSVESIISPK	1xCarbamidomethyl [C6]	7.92221e-09	0.000148582	1	1	2	O60216	0	2146.05	High	0.0001676	5.791e-09	3.9
		Checked	Protein Group ID	# Proteins	# Unique Peptides	# Peptides	# PSMs	Group Description
		FALSE	1096	2	27	27	36	[Master Protein] Double-strand-break repair protein rad21 homolog OS=Homo sapiens OX=9606 GN=RAD21 PE=1 SV=2
	FALSE	High	AQLSDYSDIVTTLDLAPPTK		1.88728e-11	0.000148582	1	1	1	O60216	0	2148.11	High	0.0001676	1.27e-11	4.18
		Checked	Protein Group ID	# Proteins	# Unique Peptides	# Peptides	# PSMs	Group Description
		FALSE	1096	2	27	27	36	[Master Protein] Double-strand-break repair protein rad21 homolog OS=Homo sapiens OX=9606 GN=RAD21 PE=1 SV=2
	FALSE	High	AQLSDYSDIVTTLDLAPPTKK		6.16147e-09	0.000148582	1	1	1	O60216	1	2276.2	High	0.0001676	4.507e-09	3.93
		Checked	Protein Group ID	# Proteins	# Unique Peptides	# Peptides	# PSMs	Group Description
		FALSE	1096	2	27	27	36	[Master Protein] Double-strand-break repair protein rad21 homolog OS=Homo sapiens OX=9606 GN=RAD21 PE=1 SV=2
	FALSE	High	CLTPLVPEDLR	1xCarbamidomethyl [C1]	0.000611082	0.000148582	1	1	1	O60216	0	1312.69	High	0.0001676	0.0005228	2.75
		Checked	Protein Group ID	# Proteins	# Unique Peptides	# Peptides	# PSMs	Group Description
		FALSE	1096	2	27	27	36	[Master Protein] Double-strand-break repair protein rad21 homolog OS=Homo sapiens OX=9606 GN=RAD21 PE=1 SV=2
	FALSE	High	DVIDEPIIEEPSR		0.000230139	0.000148582	1	1	1	O60216	0	1511.76	High	0.0001676	0.0001942	1.71
		Checked	Protein Group ID	# Proteins	# Unique Peptides	# Peptides	# PSMs	Group Description
		FALSE	1096	2	27	27	36	[Master Protein] Double-strand-break repair protein rad21 homolog OS=Homo sapiens OX=9606 GN=RAD21 PE=1 SV=2
	FALSE	High	EFENPEVPR		0.030976	0.00112447	1	1	1	O60216	0	1116.53	High	0.00101	0.02805	1.74
		Checked	Protein Group ID	# Proteins	# Unique Peptides	# Peptides	# PSMs	Group Description
		FALSE	1096	2	27	27	36	[Master Protein] Double-strand-break repair protein rad21 homolog OS=Homo sapiens OX=9606 GN=RAD21 PE=1 SV=2
	FALSE	High	EFENPEVPREDQQQQHQQR		0.0376405	0.0016981	1	1	1	O60216	1	2422.11	High	0.001507	0.034	1.3
		Checked	Protein Group ID	# Proteins	# Unique Peptides	# Peptides	# PSMs	Group Description
		FALSE	1096	2	27	27	36	[Master Protein] Double-strand-break repair protein rad21 homolog OS=Homo sapiens OX=9606 GN=RAD21 PE=1 SV=2
	FALSE	High	FYSFLVLK		0.00169338	0.000148582	1	2	2	O60216	0	1016.58	High	0.0001676	0.001469	1.2
		Checked	Protein Group ID	# Proteins	# Unique Peptides	# Peptides	# PSMs	Group Description
		FALSE	1096	2	27	27	36	[Master Protein] Double-strand-break repair protein rad21 homolog OS=Homo sapiens OX=9606 GN=RAD21 PE=1 SV=2
	FALSE	High	GGEADNLDEFLK		0.000147445	0.000148582	1	1	1	O60216	0	1307.61	High	0.0001676	0.0001232	2.44
		Checked	Protein Group ID	# Proteins	# Unique Peptides	# Peptides	# PSMs	Group Description
		FALSE	1096	2	27	27	36	[Master Protein] Double-strand-break repair protein rad21 homolog OS=Homo sapiens OX=9606 GN=RAD21 PE=1 SV=2
	FALSE	High	GGEADNLDEFLKEFENPEVPR		3.34639e-09	0.000148582	1	1	1	O60216	1	2405.13	High	0.0001676	2.422e-09	5.03
		Checked	Protein Group ID	# Proteins	# Unique Peptides	# Peptides	# PSMs	Group Description
		FALSE	1096	2	27	27	36	[Master Protein] Double-strand-break repair protein rad21 homolog OS=Homo sapiens OX=9606 GN=RAD21 PE=1 SV=2
	FALSE	High	GGEADNLDEFLKEFENPEVPREDQQQQHQQR		0.000774448	0.000148582	1	1	1	O60216	2	3710.71	High	0.0001676	0.0006623	2.03
		Checked	Protein Group ID	# Proteins	# Unique Peptides	# Peptides	# PSMs	Group Description
		FALSE	1096	2	27	27	36	[Master Protein] Double-strand-break repair protein rad21 homolog OS=Homo sapiens OX=9606 GN=RAD21 PE=1 SV=2
	FALSE	High	KGGEADNLDEFLK		0.021964	0.000838188	1	1	1	O60216	1	1435.71	High	0.0007615	0.01977	2.12
		Checked	Protein Group ID	# Proteins	# Unique Peptides	# Peptides	# PSMs	Group Description
		FALSE	1096	2	27	27	36	[Master Protein] Double-strand-break repair protein rad21 homolog OS=Homo sapiens OX=9606 GN=RAD21 PE=1 SV=2
	FALSE	High	KGGEADNLDEFLKEFENPEVPR		0.00100283	0.000148582	1	1	1	O60216	2	2533.22	High	0.0001676	0.000865	4
		Checked	Protein Group ID	# Proteins	# Unique Peptides	# Peptides	# PSMs	Group Description
		FALSE	1096	2	27	27	36	[Master Protein] Double-strand-break repair protein rad21 homolog OS=Homo sapiens OX=9606 GN=RAD21 PE=1 SV=2
	FALSE	High	KQQAIELTQEEPYSDIIATPGPR		4.26428e-07	0.000148582	1	1	1	O60216	1	2584.33	High	0.0001676	3.292e-07	3.97
		Checked	Protein Group ID	# Proteins	# Unique Peptides	# Peptides	# PSMs	Group Description
		FALSE	1096	2	27	27	36	[Master Protein] Double-strand-break repair protein rad21 homolog OS=Homo sapiens OX=9606 GN=RAD21 PE=1 SV=2
	FALSE	High	LFSLPAQPLWNNR		1.73463e-05	0.000148582	1	1	2	O60216	0	1555.84	High	0.0001676	1.409e-05	2.98
		Checked	Protein Group ID	# Proteins	# Unique Peptides	# Peptides	# PSMs	Group Description
		FALSE	1096	2	27	27	36	[Master Protein] Double-strand-break repair protein rad21 homolog OS=Homo sapiens OX=9606 GN=RAD21 PE=1 SV=2
	FALSE	High	INHLEYEDQYKDDNFGEGNDGGILDDK		0.000647208	0.000148582	1	1	2	O60216	1	3113.36	High	0.0001676	0.0005525	3.23
		Checked	Protein Group ID	# Proteins	# Unique Peptides	# Peptides	# PSMs	Group Description
		FALSE	1096	2	27	27	36	[Master Protein] Double-strand-break repair protein rad21 homolog OS=Homo sapiens OX=9606 GN=RAD21 PE=1 SV=2
	FALSE	High	LQESVMEASR		0.000525554	0.000148582	1	1	2	O60216	0	1149.56	High	0.0001676	0.0004485	1.79
		Checked	Protein Group ID	# Proteins	# Unique Peptides	# Peptides	# PSMs	Group Description
		FALSE	1096	2	27	27	36	[Master Protein] Double-strand-break repair protein rad21 homolog OS=Homo sapiens OX=9606 GN=RAD21 PE=1 SV=2
	FALSE	High	IWLAAHWDK		0.0193445	0.000676111	1	1	1	O60216	0	1139.6	High	0.000622	0.01732	1.67
		Checked	Protein Group ID	# Proteins	# Unique Peptides	# Peptides	# PSMs	Group Description
		FALSE	1096	2	27	27	36	[Master Protein] Double-strand-break repair protein rad21 homolog OS=Homo sapiens OX=9606 GN=RAD21 PE=1 SV=2
	FALSE	High	MAFRPGVVDLPEENR		8.55816e-07	0.000148582	1	1	1	O60216	0	1729.87	High	0.0001676	6.686e-07	2.94
		Checked	Protein Group ID	# Proteins	# Unique Peptides	# Peptides	# PSMs	Group Description
		FALSE	1096	2	27	27	36	[Master Protein] Double-strand-break repair protein rad21 homolog OS=Homo sapiens OX=9606 GN=RAD21 PE=1 SV=2
	FALSE	High	MFYAHFVLSK	1xAcetyl [N-Term]	0.00104696	0.000148582	1	1	1	O60216	0	1284.64	High	0.0001676	0.0009039	1.32
		Checked	Protein Group ID	# Proteins	# Unique Peptides	# Peptides	# PSMs	Group Description
		FALSE	1096	2	27	27	36	[Master Protein] Double-strand-break repair protein rad21 homolog OS=Homo sapiens OX=9606 GN=RAD21 PE=1 SV=2
	FALSE	High	QQAIELTQEEPYSDIIATPGPR		1.27488e-10	0.000148582	1	1	2	O60216	0	2456.23	High	0.0001676	8.826e-11	4.59
		Checked	Protein Group ID	# Proteins	# Unique Peptides	# Peptides	# PSMs	Group Description
		FALSE	1096	2	27	27	36	[Master Protein] Double-strand-break repair protein rad21 homolog OS=Homo sapiens OX=9606 GN=RAD21 PE=1 SV=2
	FALSE	High	TGAESISLLELCR	1xCarbamidomethyl [C12]	2.38349e-07	0.000148582	1	1	2	O60216	0	1448.74	High	0.0001676	1.832e-07	3.84
		Checked	Protein Group ID	# Proteins	# Unique Peptides	# Peptides	# PSMs	Group Description
		FALSE	1096	2	27	27	36	[Master Protein] Double-strand-break repair protein rad21 homolog OS=Homo sapiens OX=9606 GN=RAD21 PE=1 SV=2
	FALSE	High	TNIDESAMPPPPPQGVK	1xOxidation [M8]	0.0144696	0.000338757	1	1	1	O60216	0	1793.87	High	0.0003314	0.01287	1.81
		Checked	Protein Group ID	# Proteins	# Unique Peptides	# Peptides	# PSMs	Group Description
		FALSE	1096	2	27	27	36	[Master Protein] Double-strand-break repair protein rad21 homolog OS=Homo sapiens OX=9606 GN=RAD21 PE=1 SV=2
	FALSE	High	TQQMLHGLQR		0.00944138	0.000148582	1	1	1	O60216	0	1211.63	High	0.0001676	0.008353	1.63
		Checked	Protein Group ID	# Proteins	# Unique Peptides	# Peptides	# PSMs	Group Description
		FALSE	1096	2	27	27	36	[Master Protein] Double-strand-break repair protein rad21 homolog OS=Homo sapiens OX=9606 GN=RAD21 PE=1 SV=2
	FALSE	High	TQQMLHGLQR	1xOxidation [M4]	0.00445739	0.000148582	1	1	1	O60216	0	1227.63	High	0.0001676	0.003918	2.02
		Checked	Protein Group ID	# Proteins	# Unique Peptides	# Peptides	# PSMs	Group Description
		FALSE	1096	2	27	27	36	[Master Protein] Double-strand-break repair protein rad21 homolog OS=Homo sapiens OX=9606 GN=RAD21 PE=1 SV=2
	FALSE	High	TSGHLLLGVVR		0.00325223	0.000148582	1	2	2	O60216	0	1151.69	High	0.0001676	0.002844	1.8
		Checked	Protein Group ID	# Proteins	# Unique Peptides	# Peptides	# PSMs	Group Description
		FALSE	1096	2	27	27	36	[Master Protein] Double-strand-break repair protein rad21 homolog OS=Homo sapiens OX=9606 GN=RAD21 PE=1 SV=2
	FALSE	High	VEEITMR	1xOxidation [M6]	0.0397853	0.0016981	1	1	1	O60216	0	893.44	High	0.001507	0.03614	1.25
		Checked	Protein Group ID	# Proteins	# Unique Peptides	# Peptides	# PSMs	Group Description
		FALSE	1096	2	27	27	36	[Master Protein] Double-strand-break repair protein rad21 homolog OS=Homo sapiens OX=9606 GN=RAD21 PE=1 SV=2
	FALSE	High	YLLADCNEAFIK	1xCarbamidomethyl [C6]	0.00784254	0.000148582	1	1	1	O60216	0	1456.71	High	0.0001676	0.006959	2
		Checked	Protein Group ID	# Proteins	# Unique Peptides	# Peptides	# PSMs	Group Description
		FALSE	1096	2	27	27	36	[Master Protein] Double-strand-break repair protein rad21 homolog OS=Homo sapiens OX=9606 GN=RAD21 PE=1 SV=2
FALSE	High	Master Protein	P68371	Tubulin beta-4B chain OS=Homo sapiens OX=9606 GN=TUBB4B PE=1 SV=1	0	130.666	67	22	44	1	445	49.8	4.89	115.29	22	1
	Checked	Confidence	Sequence	Modifications	Qvality PEP	Qvality q-value	# Protein Groups	# Proteins	# PSMs	Master Protein Accessions	# Missed Cleavages	Theo. MH+ [Da]	Confidence (by Search Engine): Sequest HT	Percolator q-Value (by Search Engine): Sequest HT	Percolator PEP (by Search Engine): Sequest HT	XCorr (by Search Engine): Sequest HT
	FALSE	High	ALTVPELTQQMFDAK		0.000741797	0.000148582	2	3	1	P04350; P68371	0	1691.87	High	0.0001676	0.0006332	1.43
		Checked	Protein Group ID	# Proteins	# Unique Peptides	# Peptides	# PSMs	Group Description
		FALSE	421	1	1	19	39	[Master Protein] Tubulin beta-4A chain OS=Homo sapiens OX=9606 GN=TUBB4A PE=1 SV=2
		FALSE	1663	4	1	22	46	[Master Protein] Tubulin beta-4B chain OS=Homo sapiens OX=9606 GN=TUBB4B PE=1 SV=1
	FALSE	High	AVLVDLEPGTMDSVR	1xOxidation [M11]	3.99023e-05	0.000148582	2	3	1	P04350; P68371	0	1617.82	High	0.0001676	3.292e-05	2.93
		Checked	Protein Group ID	# Proteins	# Unique Peptides	# Peptides	# PSMs	Group Description
		FALSE	421	1	1	19	39	[Master Protein] Tubulin beta-4A chain OS=Homo sapiens OX=9606 GN=TUBB4A PE=1 SV=2
		FALSE	1663	4	1	22	46	[Master Protein] Tubulin beta-4B chain OS=Homo sapiens OX=9606 GN=TUBB4B PE=1 SV=1
	FALSE	High	EAESCDCLQGFQLTHSLGGGTGSGMGTLLISK	2xCarbamidomethyl [C5; C7]; 1xOxidation [M25]	0.0170321	0.000676111	3	5	2	P04350; P07437; P68371	0	3327.53	High	0.000622	0.01524	1.37
		Checked	Protein Group ID	# Proteins	# Unique Peptides	# Peptides	# PSMs	Group Description
		FALSE	421	1	1	19	39	[Master Protein] Tubulin beta-4A chain OS=Homo sapiens OX=9606 GN=TUBB4A PE=1 SV=2
		FALSE	1643	3	4	22	51	[Master Protein] Tubulin beta chain OS=Homo sapiens OX=9606 GN=TUBB PE=1 SV=2
		FALSE	1663	4	1	22	46	[Master Protein] Tubulin beta-4B chain OS=Homo sapiens OX=9606 GN=TUBB4B PE=1 SV=1
	FALSE	High	EIVHIQAGQCGNQIGAK	1xCarbamidomethyl [C10]	0.000164214	0.000148582	5	6	4	Q13885; P04350; P07437; P68371; Q9BVA1	0	1822.92	High	0.0001676	0.0001376	3.25
		Checked	Protein Group ID	# Proteins	# Unique Peptides	# Peptides	# PSMs	Group Description
		FALSE	235	2	1	18	40	[Master Protein] Tubulin beta-2A chain OS=Homo sapiens OX=9606 GN=TUBB2A PE=1 SV=1
		FALSE	421	1	1	19	39	[Master Protein] Tubulin beta-4A chain OS=Homo sapiens OX=9606 GN=TUBB4A PE=1 SV=2
		FALSE	1643	3	4	22	51	[Master Protein] Tubulin beta chain OS=Homo sapiens OX=9606 GN=TUBB PE=1 SV=2
		FALSE	1663	4	1	22	46	[Master Protein] Tubulin beta-4B chain OS=Homo sapiens OX=9606 GN=TUBB4B PE=1 SV=1
		FALSE	1827	2	2	19	42	[Master Protein] Tubulin beta-2B chain OS=Homo sapiens OX=9606 GN=TUBB2B PE=1 SV=1
	FALSE	High	EVDEQMLNVQNK		2.31186e-05	0.000148582	4	4	1	Q13885; P07437; P68371; Q9BVA1	0	1446.69	High	0.0001676	1.892e-05	2.46
		Checked	Protein Group ID	# Proteins	# Unique Peptides	# Peptides	# PSMs	Group Description
		FALSE	235	2	1	18	40	[Master Protein] Tubulin beta-2A chain OS=Homo sapiens OX=9606 GN=TUBB2A PE=1 SV=1
		FALSE	1643	3	4	22	51	[Master Protein] Tubulin beta chain OS=Homo sapiens OX=9606 GN=TUBB PE=1 SV=2
		FALSE	1663	4	1	22	46	[Master Protein] Tubulin beta-4B chain OS=Homo sapiens OX=9606 GN=TUBB4B PE=1 SV=1
		FALSE	1827	2	2	19	42	[Master Protein] Tubulin beta-2B chain OS=Homo sapiens OX=9606 GN=TUBB2B PE=1 SV=1
	FALSE	High	EVDEQMLNVQNK	1xOxidation [M6]	3.23132e-06	0.000148582	4	4	2	Q13885; P07437; P68371; Q9BVA1	0	1462.68	High	0.0001676	2.57e-06	3.04
		Checked	Protein Group ID	# Proteins	# Unique Peptides	# Peptides	# PSMs	Group Description
		FALSE	235	2	1	18	40	[Master Protein] Tubulin beta-2A chain OS=Homo sapiens OX=9606 GN=TUBB2A PE=1 SV=1
		FALSE	1643	3	4	22	51	[Master Protein] Tubulin beta chain OS=Homo sapiens OX=9606 GN=TUBB PE=1 SV=2
		FALSE	1663	4	1	22	46	[Master Protein] Tubulin beta-4B chain OS=Homo sapiens OX=9606 GN=TUBB4B PE=1 SV=1
		FALSE	1827	2	2	19	42	[Master Protein] Tubulin beta-2B chain OS=Homo sapiens OX=9606 GN=TUBB2B PE=1 SV=1
	FALSE	High	FPGQLNADLR		1.01955e-05	0.000148582	6	10	2	Q13885; P04350; Q9BUF5; P07437; P68371; Q9BVA1	0	1130.6	High	0.0001676	8.217e-06	2.76
		Checked	Protein Group ID	# Proteins	# Unique Peptides	# Peptides	# PSMs	Group Description
		FALSE	235	2	1	18	40	[Master Protein] Tubulin beta-2A chain OS=Homo sapiens OX=9606 GN=TUBB2A PE=1 SV=1
		FALSE	421	1	1	19	39	[Master Protein] Tubulin beta-4A chain OS=Homo sapiens OX=9606 GN=TUBB4A PE=1 SV=2
		FALSE	811	1	2	7	15	[Master Protein] Tubulin beta-6 chain OS=Homo sapiens OX=9606 GN=TUBB6 PE=1 SV=1
		FALSE	1643	3	4	22	51	[Master Protein] Tubulin beta chain OS=Homo sapiens OX=9606 GN=TUBB PE=1 SV=2
		FALSE	1663	4	1	22	46	[Master Protein] Tubulin beta-4B chain OS=Homo sapiens OX=9606 GN=TUBB4B PE=1 SV=1
		FALSE	1827	2	2	19	42	[Master Protein] Tubulin beta-2B chain OS=Homo sapiens OX=9606 GN=TUBB2B PE=1 SV=1
	FALSE	High	FPGQLNADLRK		2.9912e-08	0.000148582	6	10	1	Q13885; P04350; Q9BUF5; P07437; P68371; Q9BVA1	1	1258.69	High	0.0001676	2.227e-08	3.51
		Checked	Protein Group ID	# Proteins	# Unique Peptides	# Peptides	# PSMs	Group Description
		FALSE	235	2	1	18	40	[Master Protein] Tubulin beta-2A chain OS=Homo sapiens OX=9606 GN=TUBB2A PE=1 SV=1
		FALSE	421	1	1	19	39	[Master Protein] Tubulin beta-4A chain OS=Homo sapiens OX=9606 GN=TUBB4A PE=1 SV=2
		FALSE	811	1	2	7	15	[Master Protein] Tubulin beta-6 chain OS=Homo sapiens OX=9606 GN=TUBB6 PE=1 SV=1
		FALSE	1643	3	4	22	51	[Master Protein] Tubulin beta chain OS=Homo sapiens OX=9606 GN=TUBB PE=1 SV=2
		FALSE	1663	4	1	22	46	[Master Protein] Tubulin beta-4B chain OS=Homo sapiens OX=9606 GN=TUBB4B PE=1 SV=1
		FALSE	1827	2	2	19	42	[Master Protein] Tubulin beta-2B chain OS=Homo sapiens OX=9606 GN=TUBB2B PE=1 SV=1
	FALSE	High	FWEVISDEHGIDPTGTYHGDSDLQLER		5.65272e-09	0.000148582	2	2	2	P04350; P68371	0	3116.42	High	0.0001676	4.131e-09	3.79
		Checked	Protein Group ID	# Proteins	# Unique Peptides	# Peptides	# PSMs	Group Description
		FALSE	421	1	1	19	39	[Master Protein] Tubulin beta-4A chain OS=Homo sapiens OX=9606 GN=TUBB4A PE=1 SV=2
		FALSE	1663	4	1	22	46	[Master Protein] Tubulin beta-4B chain OS=Homo sapiens OX=9606 GN=TUBB4B PE=1 SV=1
	FALSE	High	KEAESCDCLQGFQLTHSLGGGTGSGMGTLLISK	2xCarbamidomethyl [C6; C8]	5.48287e-07	0.000148582	3	5	2	P04350; P07437; P68371	1	3439.63	High	0.0001676	4.255e-07	5.02
		Checked	Protein Group ID	# Proteins	# Unique Peptides	# Peptides	# PSMs	Group Description
		FALSE	421	1	1	19	39	[Master Protein] Tubulin beta-4A chain OS=Homo sapiens OX=9606 GN=TUBB4A PE=1 SV=2
		FALSE	1643	3	4	22	51	[Master Protein] Tubulin beta chain OS=Homo sapiens OX=9606 GN=TUBB PE=1 SV=2
		FALSE	1663	4	1	22	46	[Master Protein] Tubulin beta-4B chain OS=Homo sapiens OX=9606 GN=TUBB4B PE=1 SV=1
	FALSE	High	LAVNMVPFPR		1.70989e-05	0.000148582	6	10	1	Q13885; P04350; Q9BUF5; P07437; P68371; Q9BVA1	0	1143.63	High	0.0001676	1.394e-05	2.49
		Checked	Protein Group ID	# Proteins	# Unique Peptides	# Peptides	# PSMs	Group Description
		FALSE	235	2	1	18	40	[Master Protein] Tubulin beta-2A chain OS=Homo sapiens OX=9606 GN=TUBB2A PE=1 SV=1
		FALSE	421	1	1	19	39	[Master Protein] Tubulin beta-4A chain OS=Homo sapiens OX=9606 GN=TUBB4A PE=1 SV=2
		FALSE	811	1	2	7	15	[Master Protein] Tubulin beta-6 chain OS=Homo sapiens OX=9606 GN=TUBB6 PE=1 SV=1
		FALSE	1643	3	4	22	51	[Master Protein] Tubulin beta chain OS=Homo sapiens OX=9606 GN=TUBB PE=1 SV=2
		FALSE	1663	4	1	22	46	[Master Protein] Tubulin beta-4B chain OS=Homo sapiens OX=9606 GN=TUBB4B PE=1 SV=1
		FALSE	1827	2	2	19	42	[Master Protein] Tubulin beta-2B chain OS=Homo sapiens OX=9606 GN=TUBB2B PE=1 SV=1
	FALSE	High	LAVNMVPFPR	1xOxidation [M5]	0.000101496	0.000148582	6	10	1	Q13885; P04350; Q9BUF5; P07437; P68371; Q9BVA1	0	1159.63	High	0.0001676	8.486e-05	2.66
		Checked	Protein Group ID	# Proteins	# Unique Peptides	# Peptides	# PSMs	Group Description
		FALSE	235	2	1	18	40	[Master Protein] Tubulin beta-2A chain OS=Homo sapiens OX=9606 GN=TUBB2A PE=1 SV=1
		FALSE	421	1	1	19	39	[Master Protein] Tubulin beta-4A chain OS=Homo sapiens OX=9606 GN=TUBB4A PE=1 SV=2
		FALSE	811	1	2	7	15	[Master Protein] Tubulin beta-6 chain OS=Homo sapiens OX=9606 GN=TUBB6 PE=1 SV=1
		FALSE	1643	3	4	22	51	[Master Protein] Tubulin beta chain OS=Homo sapiens OX=9606 GN=TUBB PE=1 SV=2
		FALSE	1663	4	1	22	46	[Master Protein] Tubulin beta-4B chain OS=Homo sapiens OX=9606 GN=TUBB4B PE=1 SV=1
		FALSE	1827	2	2	19	42	[Master Protein] Tubulin beta-2B chain OS=Homo sapiens OX=9606 GN=TUBB2B PE=1 SV=1
	FALSE	High	LHFFMPGFAPLTSR		5.49769e-06	0.000148582	6	8	3	Q13885; P04350; Q9BUF5; P07437; P68371; Q9BVA1	0	1620.84	High	0.0001676	4.389e-06	3.7
		Checked	Protein Group ID	# Proteins	# Unique Peptides	# Peptides	# PSMs	Group Description
		FALSE	235	2	1	18	40	[Master Protein] Tubulin beta-2A chain OS=Homo sapiens OX=9606 GN=TUBB2A PE=1 SV=1
		FALSE	421	1	1	19	39	[Master Protein] Tubulin beta-4A chain OS=Homo sapiens OX=9606 GN=TUBB4A PE=1 SV=2
		FALSE	811	1	2	7	15	[Master Protein] Tubulin beta-6 chain OS=Homo sapiens OX=9606 GN=TUBB6 PE=1 SV=1
		FALSE	1643	3	4	22	51	[Master Protein] Tubulin beta chain OS=Homo sapiens OX=9606 GN=TUBB PE=1 SV=2
		FALSE	1663	4	1	22	46	[Master Protein] Tubulin beta-4B chain OS=Homo sapiens OX=9606 GN=TUBB4B PE=1 SV=1
		FALSE	1827	2	2	19	42	[Master Protein] Tubulin beta-2B chain OS=Homo sapiens OX=9606 GN=TUBB2B PE=1 SV=1
	FALSE	High	LHFFMPGFAPLTSR	1xOxidation [M5]	3.74718e-07	0.000148582	6	8	2	Q13885; P04350; Q9BUF5; P07437; P68371; Q9BVA1	0	1636.83	High	0.0001676	2.889e-07	4.37
		Checked	Protein Group ID	# Proteins	# Unique Peptides	# Peptides	# PSMs	Group Description
		FALSE	235	2	1	18	40	[Master Protein] Tubulin beta-2A chain OS=Homo sapiens OX=9606 GN=TUBB2A PE=1 SV=1
		FALSE	421	1	1	19	39	[Master Protein] Tubulin beta-4A chain OS=Homo sapiens OX=9606 GN=TUBB4A PE=1 SV=2
		FALSE	811	1	2	7	15	[Master Protein] Tubulin beta-6 chain OS=Homo sapiens OX=9606 GN=TUBB6 PE=1 SV=1
		FALSE	1643	3	4	22	51	[Master Protein] Tubulin beta chain OS=Homo sapiens OX=9606 GN=TUBB PE=1 SV=2
		FALSE	1663	4	1	22	46	[Master Protein] Tubulin beta-4B chain OS=Homo sapiens OX=9606 GN=TUBB4B PE=1 SV=1
		FALSE	1827	2	2	19	42	[Master Protein] Tubulin beta-2B chain OS=Homo sapiens OX=9606 GN=TUBB2B PE=1 SV=1
	FALSE	High	IMNTFSVVPSPK	1xOxidation [M2]	3.08119e-05	0.000148582	3	4	1	P04350; P07437; P68371	0	1335.7	High	0.0001676	2.528e-05	2.66
		Checked	Protein Group ID	# Proteins	# Unique Peptides	# Peptides	# PSMs	Group Description
		FALSE	421	1	1	19	39	[Master Protein] Tubulin beta-4A chain OS=Homo sapiens OX=9606 GN=TUBB4A PE=1 SV=2
		FALSE	1643	3	4	22	51	[Master Protein] Tubulin beta chain OS=Homo sapiens OX=9606 GN=TUBB PE=1 SV=2
		FALSE	1663	4	1	22	46	[Master Protein] Tubulin beta-4B chain OS=Homo sapiens OX=9606 GN=TUBB4B PE=1 SV=1
	FALSE	High	INVYYNEATGGK		0.000960555	0.000148582	1	1	1	P68371	0	1328.65	High	0.0001676	0.0008253	1.83
		Checked	Protein Group ID	# Proteins	# Unique Peptides	# Peptides	# PSMs	Group Description
		FALSE	1663	4	1	22	46	[Master Protein] Tubulin beta-4B chain OS=Homo sapiens OX=9606 GN=TUBB4B PE=1 SV=1
	FALSE	High	IREEYPDR		0.0420469	0.00185115	4	7	1	Q13885; P07437; P68371; Q9BVA1	1	1077.53	High	0.001641	0.03801	2.58
		Checked	Protein Group ID	# Proteins	# Unique Peptides	# Peptides	# PSMs	Group Description
		FALSE	235	2	1	18	40	[Master Protein] Tubulin beta-2A chain OS=Homo sapiens OX=9606 GN=TUBB2A PE=1 SV=1
		FALSE	1643	3	4	22	51	[Master Protein] Tubulin beta chain OS=Homo sapiens OX=9606 GN=TUBB PE=1 SV=2
		FALSE	1663	4	1	22	46	[Master Protein] Tubulin beta-4B chain OS=Homo sapiens OX=9606 GN=TUBB4B PE=1 SV=1
		FALSE	1827	2	2	19	42	[Master Protein] Tubulin beta-2B chain OS=Homo sapiens OX=9606 GN=TUBB2B PE=1 SV=1
	FALSE	High	ISEQFTAMFR		0.00163371	0.000148582	5	6	2	Q13885; P04350; P07437; P68371; Q9BVA1	0	1229.6	High	0.0001676	0.001418	1.76
		Checked	Protein Group ID	# Proteins	# Unique Peptides	# Peptides	# PSMs	Group Description
		FALSE	235	2	1	18	40	[Master Protein] Tubulin beta-2A chain OS=Homo sapiens OX=9606 GN=TUBB2A PE=1 SV=1
		FALSE	421	1	1	19	39	[Master Protein] Tubulin beta-4A chain OS=Homo sapiens OX=9606 GN=TUBB4A PE=1 SV=2
		FALSE	1643	3	4	22	51	[Master Protein] Tubulin beta chain OS=Homo sapiens OX=9606 GN=TUBB PE=1 SV=2
		FALSE	1663	4	1	22	46	[Master Protein] Tubulin beta-4B chain OS=Homo sapiens OX=9606 GN=TUBB4B PE=1 SV=1
		FALSE	1827	2	2	19	42	[Master Protein] Tubulin beta-2B chain OS=Homo sapiens OX=9606 GN=TUBB2B PE=1 SV=1
	FALSE	High	LTTPTYGDLNHLVSATMSGVTTCLR	1xCarbamidomethyl [C23]; 1xOxidation [M17]	4.14352e-07	0.000148582	5	5	1	Q13885; P04350; P07437; P68371; Q9BVA1	0	2724.33	High	0.0001676	3.208e-07	3.87
		Checked	Protein Group ID	# Proteins	# Unique Peptides	# Peptides	# PSMs	Group Description
		FALSE	235	2	1	18	40	[Master Protein] Tubulin beta-2A chain OS=Homo sapiens OX=9606 GN=TUBB2A PE=1 SV=1
		FALSE	421	1	1	19	39	[Master Protein] Tubulin beta-4A chain OS=Homo sapiens OX=9606 GN=TUBB4A PE=1 SV=2
		FALSE	1643	3	4	22	51	[Master Protein] Tubulin beta chain OS=Homo sapiens OX=9606 GN=TUBB PE=1 SV=2
		FALSE	1663	4	1	22	46	[Master Protein] Tubulin beta-4B chain OS=Homo sapiens OX=9606 GN=TUBB4B PE=1 SV=1
		FALSE	1827	2	2	19	42	[Master Protein] Tubulin beta-2B chain OS=Homo sapiens OX=9606 GN=TUBB2B PE=1 SV=1
	FALSE	High	MREIVHIQAGQCGNQIGAK	1xCarbamidomethyl [C12]; 1xOxidation [M1]	2.3495e-07	0.000148582	5	6	2	Q13885; P04350; P07437; P68371; Q9BVA1	1	2126.06	High	0.0001676	1.802e-07	2.13
		Checked	Protein Group ID	# Proteins	# Unique Peptides	# Peptides	# PSMs	Group Description
		FALSE	235	2	1	18	40	[Master Protein] Tubulin beta-2A chain OS=Homo sapiens OX=9606 GN=TUBB2A PE=1 SV=1
		FALSE	421	1	1	19	39	[Master Protein] Tubulin beta-4A chain OS=Homo sapiens OX=9606 GN=TUBB4A PE=1 SV=2
		FALSE	1643	3	4	22	51	[Master Protein] Tubulin beta chain OS=Homo sapiens OX=9606 GN=TUBB PE=1 SV=2
		FALSE	1663	4	1	22	46	[Master Protein] Tubulin beta-4B chain OS=Homo sapiens OX=9606 GN=TUBB4B PE=1 SV=1
		FALSE	1827	2	2	19	42	[Master Protein] Tubulin beta-2B chain OS=Homo sapiens OX=9606 GN=TUBB2B PE=1 SV=1
	FALSE	High	MSATFIGNSTAIQELFK	1xOxidation [M1]	1.01861e-08	0.000148582	3	3	1	Q13885; P68371; Q9BVA1	0	1873.94	High	0.0001676	7.482e-09	3.33
		Checked	Protein Group ID	# Proteins	# Unique Peptides	# Peptides	# PSMs	Group Description
		FALSE	235	2	1	18	40	[Master Protein] Tubulin beta-2A chain OS=Homo sapiens OX=9606 GN=TUBB2A PE=1 SV=1
		FALSE	1663	4	1	22	46	[Master Protein] Tubulin beta-4B chain OS=Homo sapiens OX=9606 GN=TUBB4B PE=1 SV=1
		FALSE	1827	2	2	19	42	[Master Protein] Tubulin beta-2B chain OS=Homo sapiens OX=9606 GN=TUBB2B PE=1 SV=1
	FALSE	High	NSSYFVEWIPNNVK		4.12499e-06	0.000148582	6	7	3	Q13885; P04350; Q9BUF5; P07437; P68371; Q9BVA1	0	1696.83	High	0.0001676	3.29e-06	2.4
		Checked	Protein Group ID	# Proteins	# Unique Peptides	# Peptides	# PSMs	Group Description
		FALSE	235	2	1	18	40	[Master Protein] Tubulin beta-2A chain OS=Homo sapiens OX=9606 GN=TUBB2A PE=1 SV=1
		FALSE	421	1	1	19	39	[Master Protein] Tubulin beta-4A chain OS=Homo sapiens OX=9606 GN=TUBB4A PE=1 SV=2
		FALSE	811	1	2	7	15	[Master Protein] Tubulin beta-6 chain OS=Homo sapiens OX=9606 GN=TUBB6 PE=1 SV=1
		FALSE	1643	3	4	22	51	[Master Protein] Tubulin beta chain OS=Homo sapiens OX=9606 GN=TUBB PE=1 SV=2
		FALSE	1663	4	1	22	46	[Master Protein] Tubulin beta-4B chain OS=Homo sapiens OX=9606 GN=TUBB4B PE=1 SV=1
		FALSE	1827	2	2	19	42	[Master Protein] Tubulin beta-2B chain OS=Homo sapiens OX=9606 GN=TUBB2B PE=1 SV=1
	FALSE	High	SGPFGQIFRPDNFVFGQSGAGNNWAK		1.69765e-05	0.000148582	5	5	2	Q13885; P04350; P07437; P68371; Q9BVA1	0	2798.34	High	0.0001676	1.38e-05	3.23
		Checked	Protein Group ID	# Proteins	# Unique Peptides	# Peptides	# PSMs	Group Description
		FALSE	235	2	1	18	40	[Master Protein] Tubulin beta-2A chain OS=Homo sapiens OX=9606 GN=TUBB2A PE=1 SV=1
		FALSE	421	1	1	19	39	[Master Protein] Tubulin beta-4A chain OS=Homo sapiens OX=9606 GN=TUBB4A PE=1 SV=2
		FALSE	1643	3	4	22	51	[Master Protein] Tubulin beta chain OS=Homo sapiens OX=9606 GN=TUBB PE=1 SV=2
		FALSE	1663	4	1	22	46	[Master Protein] Tubulin beta-4B chain OS=Homo sapiens OX=9606 GN=TUBB4B PE=1 SV=1
		FALSE	1827	2	2	19	42	[Master Protein] Tubulin beta-2B chain OS=Homo sapiens OX=9606 GN=TUBB2B PE=1 SV=1
	FALSE	High	TAVCDIPPR	1xCarbamidomethyl [C4]	0.000341597	0.000148582	5	7	8	Q13885; P04350; P07437; P68371; Q9BVA1	0	1028.52	High	0.0001676	0.0002893	2.46
		Checked	Protein Group ID	# Proteins	# Unique Peptides	# Peptides	# PSMs	Group Description
		FALSE	235	2	1	18	40	[Master Protein] Tubulin beta-2A chain OS=Homo sapiens OX=9606 GN=TUBB2A PE=1 SV=1
		FALSE	421	1	1	19	39	[Master Protein] Tubulin beta-4A chain OS=Homo sapiens OX=9606 GN=TUBB4A PE=1 SV=2
		FALSE	1643	3	4	22	51	[Master Protein] Tubulin beta chain OS=Homo sapiens OX=9606 GN=TUBB PE=1 SV=2
		FALSE	1663	4	1	22	46	[Master Protein] Tubulin beta-4B chain OS=Homo sapiens OX=9606 GN=TUBB4B PE=1 SV=1
		FALSE	1827	2	2	19	42	[Master Protein] Tubulin beta-2B chain OS=Homo sapiens OX=9606 GN=TUBB2B PE=1 SV=1
	FALSE	High	YLTVAAVFR		0.00106975	0.000148582	3	3	2	P04350; P07437; P68371	0	1039.59	High	0.0001676	0.0009227	2.41
		Checked	Protein Group ID	# Proteins	# Unique Peptides	# Peptides	# PSMs	Group Description
		FALSE	421	1	1	19	39	[Master Protein] Tubulin beta-4A chain OS=Homo sapiens OX=9606 GN=TUBB4A PE=1 SV=2
		FALSE	1643	3	4	22	51	[Master Protein] Tubulin beta chain OS=Homo sapiens OX=9606 GN=TUBB PE=1 SV=2
		FALSE	1663	4	1	22	46	[Master Protein] Tubulin beta-4B chain OS=Homo sapiens OX=9606 GN=TUBB4B PE=1 SV=1
FALSE	High	Master Protein	P10809	60 kDa heat shock protein, mitochondrial OS=Homo sapiens OX=9606 GN=HSPD1 PE=1 SV=2	0	130.087	48	24	37	24	573	61	5.87	93.35	24	1
	Checked	Confidence	Sequence	Modifications	Qvality PEP	Qvality q-value	# Protein Groups	# Proteins	# PSMs	Master Protein Accessions	# Missed Cleavages	Theo. MH+ [Da]	Confidence (by Search Engine): Sequest HT	Percolator q-Value (by Search Engine): Sequest HT	Percolator PEP (by Search Engine): Sequest HT	XCorr (by Search Engine): Sequest HT
	FALSE	High	AAVEEGIVLGGGCALLR	1xCarbamidomethyl [C13]	5.69346e-09	0.000148582	1	1	3	P10809	0	1684.91	High	0.0001676	4.162e-09	4.51
		Checked	Protein Group ID	# Proteins	# Unique Peptides	# Peptides	# PSMs	Group Description
		FALSE	1543	1	24	24	37	[Master Protein] 60 kDa heat shock protein, mitochondrial OS=Homo sapiens OX=9606 GN=HSPD1 PE=1 SV=2
	FALSE	High	APGFGDNR		0.00642048	0.000148582	1	1	1	P10809	0	833.39	High	0.0001676	0.005681	2.27
		Checked	Protein Group ID	# Proteins	# Unique Peptides	# Peptides	# PSMs	Group Description
		FALSE	1543	1	24	24	37	[Master Protein] 60 kDa heat shock protein, mitochondrial OS=Homo sapiens OX=9606 GN=HSPD1 PE=1 SV=2
	FALSE	High	CEFQDAYVLLSEK	1xCarbamidomethyl [C1]	7.39983e-05	0.000148582	1	1	1	P10809	0	1601.75	High	0.0001676	6.154e-05	1.77
		Checked	Protein Group ID	# Proteins	# Unique Peptides	# Peptides	# PSMs	Group Description
		FALSE	1543	1	24	24	37	[Master Protein] 60 kDa heat shock protein, mitochondrial OS=Homo sapiens OX=9606 GN=HSPD1 PE=1 SV=2
	FALSE	High	CIPALDSLTPANEDQK	1xCarbamidomethyl [C1]	0.0523792	0.00327455	1	1	1	P10809	0	1771.85	High	0.00264	0.04768	0.81
		Checked	Protein Group ID	# Proteins	# Unique Peptides	# Peptides	# PSMs	Group Description
		FALSE	1543	1	24	24	37	[Master Protein] 60 kDa heat shock protein, mitochondrial OS=Homo sapiens OX=9606 GN=HSPD1 PE=1 SV=2
	FALSE	High	DDAMLLK		0.0784843	0.00541525	1	1	1	P10809	0	805.412	High	0.00473	0.07204	1.62
		Checked	Protein Group ID	# Proteins	# Unique Peptides	# Peptides	# PSMs	Group Description
		FALSE	1543	1	24	24	37	[Master Protein] 60 kDa heat shock protein, mitochondrial OS=Homo sapiens OX=9606 GN=HSPD1 PE=1 SV=2
	FALSE	High	GANPVEIR		0.0943846	0.00626798	1	1	2	P10809	0	855.468	High	0.005468	0.08697	1.17
		Checked	Protein Group ID	# Proteins	# Unique Peptides	# Peptides	# PSMs	Group Description
		FALSE	1543	1	24	24	37	[Master Protein] 60 kDa heat shock protein, mitochondrial OS=Homo sapiens OX=9606 GN=HSPD1 PE=1 SV=2
	FALSE	High	GVMLAVDAVIAELKK		3.93333e-05	0.000148582	1	1	1	P10809	1	1556.91	High	0.0001676	3.225e-05	2.11
		Checked	Protein Group ID	# Proteins	# Unique Peptides	# Peptides	# PSMs	Group Description
		FALSE	1543	1	24	24	37	[Master Protein] 60 kDa heat shock protein, mitochondrial OS=Homo sapiens OX=9606 GN=HSPD1 PE=1 SV=2
	FALSE	High	GVMLAVDAVIAELKK	1xOxidation [M3]	0.000184209	0.000148582	1	1	1	P10809	1	1572.9	High	0.0001676	0.0001548	2.17
		Checked	Protein Group ID	# Proteins	# Unique Peptides	# Peptides	# PSMs	Group Description
		FALSE	1543	1	24	24	37	[Master Protein] 60 kDa heat shock protein, mitochondrial OS=Homo sapiens OX=9606 GN=HSPD1 PE=1 SV=2
	FALSE	High	GYISPYFINTSK		2.88834e-05	0.000148582	1	1	1	P10809	0	1389.7	High	0.0001676	2.361e-05	2.85
		Checked	Protein Group ID	# Proteins	# Unique Peptides	# Peptides	# PSMs	Group Description
		FALSE	1543	1	24	24	37	[Master Protein] 60 kDa heat shock protein, mitochondrial OS=Homo sapiens OX=9606 GN=HSPD1 PE=1 SV=2
	FALSE	High	KISSIQSIVPALEIANAHR		3.21685e-05	0.000148582	1	1	2	P10809	1	2047.17	High	0.0001676	2.631e-05	3.04
		Checked	Protein Group ID	# Proteins	# Unique Peptides	# Peptides	# PSMs	Group Description
		FALSE	1543	1	24	24	37	[Master Protein] 60 kDa heat shock protein, mitochondrial OS=Homo sapiens OX=9606 GN=HSPD1 PE=1 SV=2
	FALSE	High	IGIEIIKR		0.0144696	0.000338757	1	1	1	P10809	1	941.614	High	0.0003314	0.01289	1.92
		Checked	Protein Group ID	# Proteins	# Unique Peptides	# Peptides	# PSMs	Group Description
		FALSE	1543	1	24	24	37	[Master Protein] 60 kDa heat shock protein, mitochondrial OS=Homo sapiens OX=9606 GN=HSPD1 PE=1 SV=2
	FALSE	High	IPAMTIAK		0.0112022	0.000148582	1	1	1	P10809	0	844.496	High	0.0001676	0.009929	1.69
		Checked	Protein Group ID	# Proteins	# Unique Peptides	# Peptides	# PSMs	Group Description
		FALSE	1543	1	24	24	37	[Master Protein] 60 kDa heat shock protein, mitochondrial OS=Homo sapiens OX=9606 GN=HSPD1 PE=1 SV=2
	FALSE	High	IQEIIEQLDVTTSEYEK		1.25108e-09	0.000148582	1	1	2	P10809	0	2038.02	High	0.0001676	8.964e-10	3.98
		Checked	Protein Group ID	# Proteins	# Unique Peptides	# Peptides	# PSMs	Group Description
		FALSE	1543	1	24	24	37	[Master Protein] 60 kDa heat shock protein, mitochondrial OS=Homo sapiens OX=9606 GN=HSPD1 PE=1 SV=2
	FALSE	High	IQEIIEQLDVTTSEYEKEK		6.22265e-08	0.000148582	1	1	1	P10809	1	2295.16	High	0.0001676	4.676e-08	4.11
		Checked	Protein Group ID	# Proteins	# Unique Peptides	# Peptides	# PSMs	Group Description
		FALSE	1543	1	24	24	37	[Master Protein] 60 kDa heat shock protein, mitochondrial OS=Homo sapiens OX=9606 GN=HSPD1 PE=1 SV=2
	FALSE	High	ISSIQSIVPALEIANAHR		2.27067e-09	0.000148582	1	1	3	P10809	0	1919.07	High	0.0001676	1.635e-09	3.63
		Checked	Protein Group ID	# Proteins	# Unique Peptides	# Peptides	# PSMs	Group Description
		FALSE	1543	1	24	24	37	[Master Protein] 60 kDa heat shock protein, mitochondrial OS=Homo sapiens OX=9606 GN=HSPD1 PE=1 SV=2
	FALSE	High	LVQDVANNTNEEAGDGTTTATVLAR		3.71034e-08	0.000148582	1	1	2	P10809	0	2560.25	High	0.0001676	2.773e-08	3.59
		Checked	Protein Group ID	# Proteins	# Unique Peptides	# Peptides	# PSMs	Group Description
		FALSE	1543	1	24	24	37	[Master Protein] 60 kDa heat shock protein, mitochondrial OS=Homo sapiens OX=9606 GN=HSPD1 PE=1 SV=2
	FALSE	High	NAGVEGSLIVEK		5.67314e-05	0.000148582	1	1	3	P10809	0	1215.66	High	0.0001676	4.679e-05	2.3
		Checked	Protein Group ID	# Proteins	# Unique Peptides	# Peptides	# PSMs	Group Description
		FALSE	1543	1	24	24	37	[Master Protein] 60 kDa heat shock protein, mitochondrial OS=Homo sapiens OX=9606 GN=HSPD1 PE=1 SV=2
	FALSE	High	QSKPVTTPEEIAQVATISANGDKEIGNIISDAMK		7.92221e-09	0.000148582	1	1	1	P10809	1	3555.82	High	0.0001676	5.809e-09	4.34
		Checked	Protein Group ID	# Proteins	# Unique Peptides	# Peptides	# PSMs	Group Description
		FALSE	1543	1	24	24	37	[Master Protein] 60 kDa heat shock protein, mitochondrial OS=Homo sapiens OX=9606 GN=HSPD1 PE=1 SV=2
	FALSE	High	RIQEIIEQLDVTTSEYEKEK		3.3106e-05	0.000148582	1	1	1	P10809	2	2451.26	High	0.0001676	2.725e-05	2.47
		Checked	Protein Group ID	# Proteins	# Unique Peptides	# Peptides	# PSMs	Group Description
		FALSE	1543	1	24	24	37	[Master Protein] 60 kDa heat shock protein, mitochondrial OS=Homo sapiens OX=9606 GN=HSPD1 PE=1 SV=2
	FALSE	High	TLNDELEIIEGMK		0.00964551	0.000148582	1	1	1	P10809	0	1504.76	High	0.0001676	0.008561	1.02
		Checked	Protein Group ID	# Proteins	# Unique Peptides	# Peptides	# PSMs	Group Description
		FALSE	1543	1	24	24	37	[Master Protein] 60 kDa heat shock protein, mitochondrial OS=Homo sapiens OX=9606 GN=HSPD1 PE=1 SV=2
	FALSE	High	TVIIEQSWGSPK		4.44408e-05	0.000148582	1	1	2	P10809	0	1344.72	High	0.0001676	3.66e-05	2.69
		Checked	Protein Group ID	# Proteins	# Unique Peptides	# Peptides	# PSMs	Group Description
		FALSE	1543	1	24	24	37	[Master Protein] 60 kDa heat shock protein, mitochondrial OS=Homo sapiens OX=9606 GN=HSPD1 PE=1 SV=2
	FALSE	High	VGEVIVTK		0.00227242	0.000148582	1	1	1	P10809	0	844.514	High	0.0001676	0.001976	1.73
		Checked	Protein Group ID	# Proteins	# Unique Peptides	# Peptides	# PSMs	Group Description
		FALSE	1543	1	24	24	37	[Master Protein] 60 kDa heat shock protein, mitochondrial OS=Homo sapiens OX=9606 GN=HSPD1 PE=1 SV=2
	FALSE	High	VGEVIVTKDDAMLLK		1.76763e-06	0.000148582	1	1	1	P10809	1	1630.91	High	0.0001676	1.397e-06	2.79
		Checked	Protein Group ID	# Proteins	# Unique Peptides	# Peptides	# PSMs	Group Description
		FALSE	1543	1	24	24	37	[Master Protein] 60 kDa heat shock protein, mitochondrial OS=Homo sapiens OX=9606 GN=HSPD1 PE=1 SV=2
	FALSE	High	VGLQVVAVK		0.000339153	0.000148582	1	1	2	P10809	0	912.588	High	0.0001676	0.0002878	3.48
		Checked	Protein Group ID	# Proteins	# Unique Peptides	# Peptides	# PSMs	Group Description
		FALSE	1543	1	24	24	37	[Master Protein] 60 kDa heat shock protein, mitochondrial OS=Homo sapiens OX=9606 GN=HSPD1 PE=1 SV=2
	FALSE	High	VTDALNATR		0.000661299	0.000148582	1	1	1	P10809	0	960.511	High	0.0001676	0.0005672	2.69
		Checked	Protein Group ID	# Proteins	# Unique Peptides	# Peptides	# PSMs	Group Description
		FALSE	1543	1	24	24	37	[Master Protein] 60 kDa heat shock protein, mitochondrial OS=Homo sapiens OX=9606 GN=HSPD1 PE=1 SV=2
FALSE	High	Master Protein	Q8N3U4	Cohesin subunit SA-2 OS=Homo sapiens OX=9606 GN=STAG2 PE=1 SV=3	0	125.561	31	36	55	28	1231	141.2	5.43	93.69	36	1
	Checked	Confidence	Sequence	Modifications	Qvality PEP	Qvality q-value	# Protein Groups	# Proteins	# PSMs	Master Protein Accessions	# Missed Cleavages	Theo. MH+ [Da]	Confidence (by Search Engine): Sequest HT	Percolator q-Value (by Search Engine): Sequest HT	Percolator PEP (by Search Engine): Sequest HT	XCorr (by Search Engine): Sequest HT
	FALSE	High	AICIEEIGIWMK	1xCarbamidomethyl [C3]	7.6498e-06	0.000148582	1	1	1	Q8N3U4	0	1462.74	High	0.0001676	6.152e-06	3.23
		Checked	Protein Group ID	# Proteins	# Unique Peptides	# Peptides	# PSMs	Group Description
		FALSE	1281	2	28	36	55	[Master Protein] Cohesin subunit SA-2 OS=Homo sapiens OX=9606 GN=STAG2 PE=1 SV=3
	FALSE	High	CLTALQGLYYNK	1xCarbamidomethyl [C1]	1.63336e-06	0.000148582	1	1	2	Q8N3U4	0	1443.73	High	0.0001676	1.287e-06	3.64
		Checked	Protein Group ID	# Proteins	# Unique Peptides	# Peptides	# PSMs	Group Description
		FALSE	1281	2	28	36	55	[Master Protein] Cohesin subunit SA-2 OS=Homo sapiens OX=9606 GN=STAG2 PE=1 SV=3
	FALSE	High	DGIEFAFK		0.0200397	0.000676111	2	2	2	Q8WVM7; Q8N3U4	0	926.462	High	0.000622	0.01792	1.3
		Checked	Protein Group ID	# Proteins	# Unique Peptides	# Peptides	# PSMs	Group Description
		FALSE	898	1	20	28	33	[Master Protein] Cohesin subunit SA-1 OS=Homo sapiens OX=9606 GN=STAG1 PE=1 SV=3
		FALSE	1281	2	28	36	55	[Master Protein] Cohesin subunit SA-2 OS=Homo sapiens OX=9606 GN=STAG2 PE=1 SV=3
	FALSE	High	EAIAMLHK	1xOxidation [M5]	0.032983	0.0012754	1	1	1	Q8N3U4	0	928.492	High	0.001139	0.0297	1.32
		Checked	Protein Group ID	# Proteins	# Unique Peptides	# Peptides	# PSMs	Group Description
		FALSE	1281	2	28	36	55	[Master Protein] Cohesin subunit SA-2 OS=Homo sapiens OX=9606 GN=STAG2 PE=1 SV=3
	FALSE	High	EDVWLPLMSYR		1.5687e-05	0.000148582	1	1	1	Q8N3U4	0	1408.69	High	0.0001676	1.272e-05	3.28
		Checked	Protein Group ID	# Proteins	# Unique Peptides	# Peptides	# PSMs	Group Description
		FALSE	1281	2	28	36	55	[Master Protein] Cohesin subunit SA-2 OS=Homo sapiens OX=9606 GN=STAG2 PE=1 SV=3
	FALSE	High	EDVWLPLMSYR	1xOxidation [M8]	0.00156486	0.000148582	1	1	1	Q8N3U4	0	1424.69	High	0.0001676	0.001351	2.01
		Checked	Protein Group ID	# Proteins	# Unique Peptides	# Peptides	# PSMs	Group Description
		FALSE	1281	2	28	36	55	[Master Protein] Cohesin subunit SA-2 OS=Homo sapiens OX=9606 GN=STAG2 PE=1 SV=3
	FALSE	High	EPNPQGESHPPLNLAFLDILSEFSSK		9.01544e-09	0.000148582	1	1	1	Q8N3U4	0	2866.43	High	0.0001676	6.638e-09	4.83
		Checked	Protein Group ID	# Proteins	# Unique Peptides	# Peptides	# PSMs	Group Description
		FALSE	1281	2	28	36	55	[Master Protein] Cohesin subunit SA-2 OS=Homo sapiens OX=9606 GN=STAG2 PE=1 SV=3
	FALSE	High	EYDVAVQAIK		0.000642578	0.000148582	1	1	1	Q8N3U4	0	1135.6	High	0.0001676	0.0005511	2.13
		Checked	Protein Group ID	# Proteins	# Unique Peptides	# Peptides	# PSMs	Group Description
		FALSE	1281	2	28	36	55	[Master Protein] Cohesin subunit SA-2 OS=Homo sapiens OX=9606 GN=STAG2 PE=1 SV=3
	FALSE	High	FALTFGLDQIK		1.2922e-05	0.000148582	2	2	4	Q8WVM7; Q8N3U4	0	1252.69	High	0.0001676	1.049e-05	2.53
		Checked	Protein Group ID	# Proteins	# Unique Peptides	# Peptides	# PSMs	Group Description
		FALSE	898	1	20	28	33	[Master Protein] Cohesin subunit SA-1 OS=Homo sapiens OX=9606 GN=STAG1 PE=1 SV=3
		FALSE	1281	2	28	36	55	[Master Protein] Cohesin subunit SA-2 OS=Homo sapiens OX=9606 GN=STAG2 PE=1 SV=3
	FALSE	High	FMTFQMSLR	1xOxidation [M2]	0.0232369	0.000838188	1	1	1	Q8N3U4	0	1176.55	High	0.0007615	0.02094	1.6
		Checked	Protein Group ID	# Proteins	# Unique Peptides	# Peptides	# PSMs	Group Description
		FALSE	1281	2	28	36	55	[Master Protein] Cohesin subunit SA-2 OS=Homo sapiens OX=9606 GN=STAG2 PE=1 SV=3
	FALSE	High	HLDALLR		0.016912	0.000676111	1	1	1	Q8N3U4	0	837.494	High	0.000622	0.01516	2.2
		Checked	Protein Group ID	# Proteins	# Unique Peptides	# Peptides	# PSMs	Group Description
		FALSE	1281	2	28	36	55	[Master Protein] Cohesin subunit SA-2 OS=Homo sapiens OX=9606 GN=STAG2 PE=1 SV=3
	FALSE	High	HTDTDVLEACSK	1xCarbamidomethyl [C10]	0.00289983	0.000148582	1	1	1	Q8N3U4	0	1375.62	High	0.0001676	0.002527	1.24
		Checked	Protein Group ID	# Proteins	# Unique Peptides	# Peptides	# PSMs	Group Description
		FALSE	1281	2	28	36	55	[Master Protein] Cohesin subunit SA-2 OS=Homo sapiens OX=9606 GN=STAG2 PE=1 SV=3
	FALSE	High	LELFTSR		0.049591	0.00271153	1	2	1	Q8N3U4	0	865.478	High	0.002386	0.04509	1.9
		Checked	Protein Group ID	# Proteins	# Unique Peptides	# Peptides	# PSMs	Group Description
		FALSE	1281	2	28	36	55	[Master Protein] Cohesin subunit SA-2 OS=Homo sapiens OX=9606 GN=STAG2 PE=1 SV=3
	FALSE	High	LELLLQK		0.0105819	0.000148582	2	2	2	Q8WVM7; Q8N3U4	0	856.55	High	0.0001676	0.009403	1.6
		Checked	Protein Group ID	# Proteins	# Unique Peptides	# Peptides	# PSMs	Group Description
		FALSE	898	1	20	28	33	[Master Protein] Cohesin subunit SA-1 OS=Homo sapiens OX=9606 GN=STAG1 PE=1 SV=3
		FALSE	1281	2	28	36	55	[Master Protein] Cohesin subunit SA-2 OS=Homo sapiens OX=9606 GN=STAG2 PE=1 SV=3
	FALSE	High	LLEDFLQEGEEPDEDDAYQVLSTLK		0.0216566	0.000838188	1	1	1	Q8N3U4	0	2896.36	High	0.0007615	0.01942	0.84
		Checked	Protein Group ID	# Proteins	# Unique Peptides	# Peptides	# PSMs	Group Description
		FALSE	1281	2	28	36	55	[Master Protein] Cohesin subunit SA-2 OS=Homo sapiens OX=9606 GN=STAG2 PE=1 SV=3
	FALSE	High	ITAFHNAHDLSK		0.000670863	0.000148582	1	1	1	Q8N3U4	0	1353.69	High	0.0001676	0.0005741	1.71
		Checked	Protein Group ID	# Proteins	# Unique Peptides	# Peptides	# PSMs	Group Description
		FALSE	1281	2	28	36	55	[Master Protein] Cohesin subunit SA-2 OS=Homo sapiens OX=9606 GN=STAG2 PE=1 SV=3
	FALSE	High	ITELFAVALPQLLAK		0.000334317	0.000148582	1	1	1	Q8N3U4	0	1626.98	High	0.0001676	0.0002831	2.06
		Checked	Protein Group ID	# Proteins	# Unique Peptides	# Peptides	# PSMs	Group Description
		FALSE	1281	2	28	36	55	[Master Protein] Cohesin subunit SA-2 OS=Homo sapiens OX=9606 GN=STAG2 PE=1 SV=3
	FALSE	High	ITESSSTKEDLLR		0.000529341	0.000148582	1	1	1	Q8N3U4	1	1478.77	High	0.0001676	0.0004503	1.94
		Checked	Protein Group ID	# Proteins	# Unique Peptides	# Peptides	# PSMs	Group Description
		FALSE	1281	2	28	36	55	[Master Protein] Cohesin subunit SA-2 OS=Homo sapiens OX=9606 GN=STAG2 PE=1 SV=3
	FALSE	High	IVSMTLDKEYDVAVQAIK		3.54753e-06	0.000148582	1	1	3	Q8N3U4	1	2023.08	High	0.0001676	2.823e-06	3.01
		Checked	Protein Group ID	# Proteins	# Unique Peptides	# Peptides	# PSMs	Group Description
		FALSE	1281	2	28	36	55	[Master Protein] Cohesin subunit SA-2 OS=Homo sapiens OX=9606 GN=STAG2 PE=1 SV=3
	FALSE	High	IVSMTLDKEYDVAVQAIK	1xOxidation [M4]	8.42095e-05	0.000148582	1	1	1	Q8N3U4	1	2039.07	High	0.0001676	7.008e-05	2.41
		Checked	Protein Group ID	# Proteins	# Unique Peptides	# Peptides	# PSMs	Group Description
		FALSE	1281	2	28	36	55	[Master Protein] Cohesin subunit SA-2 OS=Homo sapiens OX=9606 GN=STAG2 PE=1 SV=3
	FALSE	High	MYSDAFLNDSYLK		6.64414e-05	0.000148582	2	2	1	Q8WVM7; Q8N3U4	0	1566.71	High	0.0001676	5.495e-05	2.63
		Checked	Protein Group ID	# Proteins	# Unique Peptides	# Peptides	# PSMs	Group Description
		FALSE	898	1	20	28	33	[Master Protein] Cohesin subunit SA-1 OS=Homo sapiens OX=9606 GN=STAG1 PE=1 SV=3
		FALSE	1281	2	28	36	55	[Master Protein] Cohesin subunit SA-2 OS=Homo sapiens OX=9606 GN=STAG2 PE=1 SV=3
	FALSE	High	NLLAAFCK	1xCarbamidomethyl [C7]	0.0198988	0.000676111	1	1	1	Q8N3U4	0	936.497	High	0.000622	0.01785	1.56
		Checked	Protein Group ID	# Proteins	# Unique Peptides	# Peptides	# PSMs	Group Description
		FALSE	1281	2	28	36	55	[Master Protein] Cohesin subunit SA-2 OS=Homo sapiens OX=9606 GN=STAG2 PE=1 SV=3
	FALSE	High	NSLLAGGDDDTMSVISGISSR		0.00010077	0.000148582	1	1	2	Q8N3U4	0	2095	High	0.0001676	8.423e-05	2.6
		Checked	Protein Group ID	# Proteins	# Unique Peptides	# Peptides	# PSMs	Group Description
		FALSE	1281	2	28	36	55	[Master Protein] Cohesin subunit SA-2 OS=Homo sapiens OX=9606 GN=STAG2 PE=1 SV=3
	FALSE	High	QAAECHPPVGR	1xCarbamidomethyl [C5]	0.00037502	0.000148582	1	1	2	Q8N3U4	0	1221.58	High	0.0001676	0.0003187	2.35
		Checked	Protein Group ID	# Proteins	# Unique Peptides	# Peptides	# PSMs	Group Description
		FALSE	1281	2	28	36	55	[Master Protein] Cohesin subunit SA-2 OS=Homo sapiens OX=9606 GN=STAG2 PE=1 SV=3
	FALSE	High	QGPNANLVK		0.00158748	0.000148582	1	1	2	Q8N3U4	0	940.521	High	0.0001676	0.001373	2.85
		Checked	Protein Group ID	# Proteins	# Unique Peptides	# Peptides	# PSMs	Group Description
		FALSE	1281	2	28	36	55	[Master Protein] Cohesin subunit SA-2 OS=Homo sapiens OX=9606 GN=STAG2 PE=1 SV=3
	FALSE	High	REDVWLPLMSYR	1xOxidation [M9]	0.0659594	0.00407006	1	1	1	Q8N3U4	1	1580.79	High	0.003563	0.06014	1.42
		Checked	Protein Group ID	# Proteins	# Unique Peptides	# Peptides	# PSMs	Group Description
		FALSE	1281	2	28	36	55	[Master Protein] Cohesin subunit SA-2 OS=Homo sapiens OX=9606 GN=STAG2 PE=1 SV=3
	FALSE	High	RFALTFGLDQIK		0.00083209	0.000148582	2	2	4	Q8WVM7; Q8N3U4	1	1408.79	High	0.0001676	0.0007161	2.71
		Checked	Protein Group ID	# Proteins	# Unique Peptides	# Peptides	# PSMs	Group Description
		FALSE	898	1	20	28	33	[Master Protein] Cohesin subunit SA-1 OS=Homo sapiens OX=9606 GN=STAG1 PE=1 SV=3
		FALSE	1281	2	28	36	55	[Master Protein] Cohesin subunit SA-2 OS=Homo sapiens OX=9606 GN=STAG2 PE=1 SV=3
	FALSE	High	SAMQSVVDDWIESYK		0.00262288	0.000148582	2	2	1	Q8WVM7; Q8N3U4	0	1757.81	High	0.0001676	0.002289	1.41
		Checked	Protein Group ID	# Proteins	# Unique Peptides	# Peptides	# PSMs	Group Description
		FALSE	898	1	20	28	33	[Master Protein] Cohesin subunit SA-1 OS=Homo sapiens OX=9606 GN=STAG1 PE=1 SV=3
		FALSE	1281	2	28	36	55	[Master Protein] Cohesin subunit SA-2 OS=Homo sapiens OX=9606 GN=STAG2 PE=1 SV=3
	FALSE	High	SAMQSVVDDWIESYKHDR	1xOxidation [M3]	0.0469437	0.00259334	1	1	1	Q8N3U4	1	2181.99	High	0.002155	0.04254	1.43
		Checked	Protein Group ID	# Proteins	# Unique Peptides	# Peptides	# PSMs	Group Description
		FALSE	1281	2	28	36	55	[Master Protein] Cohesin subunit SA-2 OS=Homo sapiens OX=9606 GN=STAG2 PE=1 SV=3
	FALSE	High	SQLIDELADK		0.000402938	0.000148582	1	1	2	Q8N3U4	0	1131.59	High	0.0001676	0.0003423	2.85
		Checked	Protein Group ID	# Proteins	# Unique Peptides	# Peptides	# PSMs	Group Description
		FALSE	1281	2	28	36	55	[Master Protein] Cohesin subunit SA-2 OS=Homo sapiens OX=9606 GN=STAG2 PE=1 SV=3
	FALSE	High	SSFCEFIGVLVR	1xCarbamidomethyl [C4]	0.00891772	0.000148582	1	1	1	Q8N3U4	0	1413.72	High	0.0001676	0.007903	1.4
		Checked	Protein Group ID	# Proteins	# Unique Peptides	# Peptides	# PSMs	Group Description
		FALSE	1281	2	28	36	55	[Master Protein] Cohesin subunit SA-2 OS=Homo sapiens OX=9606 GN=STAG2 PE=1 SV=3
	FALSE	High	SSSTFSGIK		0.00475408	0.000148582	1	1	2	Q8N3U4	0	913.463	High	0.0001676	0.004163	2.01
		Checked	Protein Group ID	# Proteins	# Unique Peptides	# Peptides	# PSMs	Group Description
		FALSE	1281	2	28	36	55	[Master Protein] Cohesin subunit SA-2 OS=Homo sapiens OX=9606 GN=STAG2 PE=1 SV=3
	FALSE	High	TVYVYLEK		0.0297042	0.000964204	1	1	2	Q8N3U4	0	1014.55	High	0.0008703	0.02671	1.67
		Checked	Protein Group ID	# Proteins	# Unique Peptides	# Peptides	# PSMs	Group Description
		FALSE	1281	2	28	36	55	[Master Protein] Cohesin subunit SA-2 OS=Homo sapiens OX=9606 GN=STAG2 PE=1 SV=3
	FALSE	High	TYHALCNEEFTIFNR	1xCarbamidomethyl [C6]	6.48507e-06	0.000148582	1	1	3	Q8N3U4	0	1914.88	High	0.0001676	5.198e-06	3.97
		Checked	Protein Group ID	# Proteins	# Unique Peptides	# Peptides	# PSMs	Group Description
		FALSE	1281	2	28	36	55	[Master Protein] Cohesin subunit SA-2 OS=Homo sapiens OX=9606 GN=STAG2 PE=1 SV=3
	FALSE	High	WDLFACNYK	1xCarbamidomethyl [C6]	0.00372659	0.000148582	1	1	2	Q8N3U4	0	1216.55	High	0.0001676	0.003251	1.54
[truncated: 27,054 more rows]
