# Supplementary material for: A chromatin-remodeling-independent role for ATRX in protecting centromeric cohesion
Source: EMBO J. 2025 May 28;44(14):4037–64. doi: 10.1038/s44318-025-00465-6 (PMC12264150; doi:10.1038/s44318-025-00465-6)
Supplement: Supplementary file 4 — Dataset EV2 [file 44318_2025_465_MOESM4_ESM.xlsx]

## Sheet: Legend
Dataset EV2. HEK-293T cells transiently expressing Myc-Pds5B were subjected to immunoprecipitation with control IgG as a negative control, then the binding proteins were analyzed by mass spectrometry.

## Sheet: Sheet1
Checked	Protein FDR Confidence: Combined	Master	Accession	Description	Exp. q-value: Combined	Sum PEP Score	Coverage [%]	# Peptides	# PSMs	# Unique Peptides	# AAs	MW [kDa]	calc. pI	Score Sequest HT: Sequest HT	# Peptides (by Search Engine): Sequest HT	# Protein Groups
FALSE	High	Master Protein	P04264	Keratin, type II cytoskeletal 1 OS=Homo sapiens OX=9606 GN=KRT1 PE=1 SV=6	0	126.864	55	34	90	30	644	66	8.12	203.7	34	1
	Checked	Confidence	Sequence	Modifications	Qvality PEP	Qvality q-value	# Protein Groups	# Proteins	# PSMs	Master Protein Accessions	# Missed Cleavages	Theo. MH+ [Da]	Confidence (by Search Engine): Sequest HT	Percolator q-Value (by Search Engine): Sequest HT	Percolator PEP (by Search Engine): Sequest HT	XCorr (by Search Engine): Sequest HT
	FALSE	High	NMQDMVEDYR		0.0651498	0.00169387	1	1	1	P04264	0	1300.53	High	0.001244	0.04804	1.83
		Checked	Protein Group ID	# Proteins	# Unique Peptides	# Peptides	# PSMs	Group Description
		FALSE	71	2	30	34	93	[Master Protein] Keratin, type II cytoskeletal 1 OS=Homo sapiens OX=9606 GN=KRT1 PE=1 SV=6
	FALSE	High	NMQDMVEDYR	1xOxidation [M]	0.00877565	0.00169387	1	1	4	P04264	0	1316.52	High	0.001244	0.005181	1.38
		Checked	Protein Group ID	# Proteins	# Unique Peptides	# Peptides	# PSMs	Group Description
		FALSE	71	2	30	34	93	[Master Protein] Keratin, type II cytoskeletal 1 OS=Homo sapiens OX=9606 GN=KRT1 PE=1 SV=6
	FALSE	High	NMQDMVEDYR	2xOxidation [M2; M5]	0.0133582	0.00169387	1	1	2	P04264	0	1332.52	High	0.001244	0.00826	2.21
		Checked	Protein Group ID	# Proteins	# Unique Peptides	# Peptides	# PSMs	Group Description
		FALSE	71	2	30	34	93	[Master Protein] Keratin, type II cytoskeletal 1 OS=Homo sapiens OX=9606 GN=KRT1 PE=1 SV=6
	FALSE	High	MSGECAPNVSVSVSTSHTTISGGGSR	1xCarbamidomethyl [C5]; 1xOxidation [M1]	2.83306e-06	0.00169387	1	1	1	P04264	0	2581.16	High	0.001244	6.825e-07	4.69
		Checked	Protein Group ID	# Proteins	# Unique Peptides	# Peptides	# PSMs	Group Description
		FALSE	71	2	30	34	93	[Master Protein] Keratin, type II cytoskeletal 1 OS=Homo sapiens OX=9606 GN=KRT1 PE=1 SV=6
	FALSE	High	NKLNDLEDALQQAK		0.000135786	0.00169387	1	1	2	P04264	1	1599.83	High	0.001244	5.021e-05	3.72
		Checked	Protein Group ID	# Proteins	# Unique Peptides	# Peptides	# PSMs	Group Description
		FALSE	71	2	30	34	93	[Master Protein] Keratin, type II cytoskeletal 1 OS=Homo sapiens OX=9606 GN=KRT1 PE=1 SV=6
	FALSE	High	NKLNDLEDALQQAKEDLAR		8.21146e-06	0.00169387	1	1	1	P04264	2	2184.13	High	0.001244	2.225e-06	4.23
		Checked	Protein Group ID	# Proteins	# Unique Peptides	# Peptides	# PSMs	Group Description
		FALSE	71	2	30	34	93	[Master Protein] Keratin, type II cytoskeletal 1 OS=Homo sapiens OX=9606 GN=KRT1 PE=1 SV=6
	FALSE	High	QISNLQQSISDAEQR		0.000380458	0.00169387	1	1	6	P04264	0	1716.85	High	0.001244	0.000158	2.18
		Checked	Protein Group ID	# Proteins	# Unique Peptides	# Peptides	# PSMs	Group Description
		FALSE	71	2	30	34	93	[Master Protein] Keratin, type II cytoskeletal 1 OS=Homo sapiens OX=9606 GN=KRT1 PE=1 SV=6
	FALSE	High	QISNLQQSISDAEQRGENALK		0.00999822	0.00169387	1	1	1	P04264	1	2329.17	High	0.001244	0.005991	2.55
		Checked	Protein Group ID	# Proteins	# Unique Peptides	# Peptides	# PSMs	Group Description
		FALSE	71	2	30	34	93	[Master Protein] Keratin, type II cytoskeletal 1 OS=Homo sapiens OX=9606 GN=KRT1 PE=1 SV=6
	FALSE	High	IEISELNR		0.0198399	0.00169387	2	2	2	P35908; P04264	0	973.531	High	0.001244	0.01281	2.49
		Checked	Protein Group ID	# Proteins	# Unique Peptides	# Peptides	# PSMs	Group Description
		FALSE	71	2	30	34	93	[Master Protein] Keratin, type II cytoskeletal 1 OS=Homo sapiens OX=9606 GN=KRT1 PE=1 SV=6
		FALSE	33	4	21	28	55	[Master Protein] Keratin, type II cytoskeletal 2 epidermal OS=Homo sapiens OX=9606 GN=KRT2 PE=1 SV=2
	FALSE	High	LNDLEDALQQAK		1.75484e-05	0.00169387	1	1	5	P04264	0	1357.7	High	0.001244	5.177e-06	2.99
		Checked	Protein Group ID	# Proteins	# Unique Peptides	# Peptides	# PSMs	Group Description
		FALSE	71	2	30	34	93	[Master Protein] Keratin, type II cytoskeletal 1 OS=Homo sapiens OX=9606 GN=KRT1 PE=1 SV=6
	FALSE	High	LNDLEDALQQAKEDLAR		1.90543e-06	0.00169387	1	1	1	P04264	1	1941.99	High	0.001244	4.377e-07	5.38
		Checked	Protein Group ID	# Proteins	# Unique Peptides	# Peptides	# PSMs	Group Description
		FALSE	71	2	30	34	93	[Master Protein] Keratin, type II cytoskeletal 1 OS=Homo sapiens OX=9606 GN=KRT1 PE=1 SV=6
	FALSE	High	YEELQITAGR		0.00224489	0.00169387	2	2	8	P04264; P04259	0	1179.6	High	0.001244	0.001137	2.92
		Checked	Protein Group ID	# Proteins	# Unique Peptides	# Peptides	# PSMs	Group Description
		FALSE	71	2	30	34	93	[Master Protein] Keratin, type II cytoskeletal 1 OS=Homo sapiens OX=9606 GN=KRT1 PE=1 SV=6
		FALSE	75	2	1	18	32	[Master Protein] Keratin, type II cytoskeletal 6B OS=Homo sapiens OX=9606 GN=KRT6B PE=1 SV=5
	FALSE	High	WELLQQVDTSTR		0.000115194	0.00169387	1	1	4	P04264	0	1475.75	High	0.001244	4.179e-05	3.15
		Checked	Protein Group ID	# Proteins	# Unique Peptides	# Peptides	# PSMs	Group Description
		FALSE	71	2	30	34	93	[Master Protein] Keratin, type II cytoskeletal 1 OS=Homo sapiens OX=9606 GN=KRT1 PE=1 SV=6
	FALSE	High	TNAENEFVTIKK		0.00682586	0.00169387	1	1	1	P04264	1	1393.73	High	0.001244	0.003909	2.14
		Checked	Protein Group ID	# Proteins	# Unique Peptides	# Peptides	# PSMs	Group Description
		FALSE	71	2	30	34	93	[Master Protein] Keratin, type II cytoskeletal 1 OS=Homo sapiens OX=9606 GN=KRT1 PE=1 SV=6
	FALSE	High	SKAEAESLYQSK		0.0392732	0.00169387	1	1	2	P04264	1	1340.67	High	0.001244	0.02742	1.35
		Checked	Protein Group ID	# Proteins	# Unique Peptides	# Peptides	# PSMs	Group Description
		FALSE	71	2	30	34	93	[Master Protein] Keratin, type II cytoskeletal 1 OS=Homo sapiens OX=9606 GN=KRT1 PE=1 SV=6
	FALSE	High	SKAEAESLYQSKYEELQITAGR		0.0506117	0.00169387	1	1	1	P04264	2	2501.25	High	0.001244	0.03627	2.25
		Checked	Protein Group ID	# Proteins	# Unique Peptides	# Peptides	# PSMs	Group Description
		FALSE	71	2	30	34	93	[Master Protein] Keratin, type II cytoskeletal 1 OS=Homo sapiens OX=9606 GN=KRT1 PE=1 SV=6
	FALSE	High	SLDLDSIIAEVK		0.00231099	0.00169387	1	1	2	P04264	0	1302.72	High	0.001244	0.001174	3.62
		Checked	Protein Group ID	# Proteins	# Unique Peptides	# Peptides	# PSMs	Group Description
		FALSE	71	2	30	34	93	[Master Protein] Keratin, type II cytoskeletal 1 OS=Homo sapiens OX=9606 GN=KRT1 PE=1 SV=6
	FALSE	High	SLNNQFASFIDK		0.00190451	0.00169387	1	1	2	P04264	0	1383.69	High	0.001244	0.0009472	3.11
		Checked	Protein Group ID	# Proteins	# Unique Peptides	# Peptides	# PSMs	Group Description
		FALSE	71	2	30	34	93	[Master Protein] Keratin, type II cytoskeletal 1 OS=Homo sapiens OX=9606 GN=KRT1 PE=1 SV=6
	FALSE	High	SLNNQFASFIDKVR		0.0110655	0.00169387	1	1	1	P04264	1	1638.86	High	0.001244	0.006699	1.03
		Checked	Protein Group ID	# Proteins	# Unique Peptides	# Peptides	# PSMs	Group Description
		FALSE	71	2	30	34	93	[Master Protein] Keratin, type II cytoskeletal 1 OS=Homo sapiens OX=9606 GN=KRT1 PE=1 SV=6
	FALSE	High	SGGGFSSGSAGIINYQR		0.000235688	0.00169387	1	1	1	P04264	0	1657.79	High	0.001244	9.258e-05	3.31
		Checked	Protein Group ID	# Proteins	# Unique Peptides	# Peptides	# PSMs	Group Description
		FALSE	71	2	30	34	93	[Master Protein] Keratin, type II cytoskeletal 1 OS=Homo sapiens OX=9606 GN=KRT1 PE=1 SV=6
	FALSE	High	SLVNLGGSK		0.0466622	0.00169387	1	1	1	P04264	0	874.499	High	0.001244	0.03323	1.91
		Checked	Protein Group ID	# Proteins	# Unique Peptides	# Peptides	# PSMs	Group Description
		FALSE	71	2	30	34	93	[Master Protein] Keratin, type II cytoskeletal 1 OS=Homo sapiens OX=9606 GN=KRT1 PE=1 SV=6
	FALSE	High	THNLEPYFESFINNLR		5.13576e-05	0.00169387	1	1	9	P04264	0	1993.98	High	0.001244	1.707e-05	5.14
		Checked	Protein Group ID	# Proteins	# Unique Peptides	# Peptides	# PSMs	Group Description
		FALSE	71	2	30	34	93	[Master Protein] Keratin, type II cytoskeletal 1 OS=Homo sapiens OX=9606 GN=KRT1 PE=1 SV=6
	FALSE	High	TNAENEFVTIK		0.000785957	0.00169387	1	1	3	P04264	0	1265.64	High	0.001244	0.0003535	3.26
		Checked	Protein Group ID	# Proteins	# Unique Peptides	# Peptides	# PSMs	Group Description
		FALSE	71	2	30	34	93	[Master Protein] Keratin, type II cytoskeletal 1 OS=Homo sapiens OX=9606 GN=KRT1 PE=1 SV=6
	FALSE	High	FLEQQNQVLQTK		0.000673256	0.00169387	3	3	6	Q7Z794; P35908; P04264	0	1475.79	High	0.001244	0.0002977	3.41
		Checked	Protein Group ID	# Proteins	# Unique Peptides	# Peptides	# PSMs	Group Description
		FALSE	71	2	30	34	93	[Master Protein] Keratin, type II cytoskeletal 1 OS=Homo sapiens OX=9606 GN=KRT1 PE=1 SV=6
		FALSE	33	4	21	28	55	[Master Protein] Keratin, type II cytoskeletal 2 epidermal OS=Homo sapiens OX=9606 GN=KRT2 PE=1 SV=2
		FALSE	14	2	2	4	11	[Master Protein] Keratin, type II cytoskeletal 1b OS=Homo sapiens OX=9606 GN=KRT77 PE=1 SV=3
	FALSE	High	GGGGGGYGSGGSSYGSGGGSYGSGGGGGGGR		0.0225962	0.00169387	1	1	1	P04264	0	2383.95	High	0.001244	0.01483	1.82
		Checked	Protein Group ID	# Proteins	# Unique Peptides	# Peptides	# PSMs	Group Description
		FALSE	71	2	30	34	93	[Master Protein] Keratin, type II cytoskeletal 1 OS=Homo sapiens OX=9606 GN=KRT1 PE=1 SV=6
	FALSE	High	FSSCGGGGGSFGAGGGFGSR	1xCarbamidomethyl [C4]	0.000103065	0.00169387	1	1	4	P04264	0	1765.73	High	0.001244	3.703e-05	3.16
		Checked	Protein Group ID	# Proteins	# Unique Peptides	# Peptides	# PSMs	Group Description
		FALSE	71	2	30	34	93	[Master Protein] Keratin, type II cytoskeletal 1 OS=Homo sapiens OX=9606 GN=KRT1 PE=1 SV=6
	FALSE	High	DYQELMNTK		0.0498916	0.00169387	1	1	1	P04264	0	1141.52	High	0.001244	0.03575	2.1
		Checked	Protein Group ID	# Proteins	# Unique Peptides	# Peptides	# PSMs	Group Description
		FALSE	71	2	30	34	93	[Master Protein] Keratin, type II cytoskeletal 1 OS=Homo sapiens OX=9606 GN=KRT1 PE=1 SV=6
	FALSE	High	LDSELKNMQDMVEDYR	2xOxidation [M8; M11]	0.0295847	0.00169387	1	1	1	P04264	1	2017.88	High	0.001244	0.01997	1.39
		Checked	Protein Group ID	# Proteins	# Unique Peptides	# Peptides	# PSMs	Group Description
		FALSE	71	2	30	34	93	[Master Protein] Keratin, type II cytoskeletal 1 OS=Homo sapiens OX=9606 GN=KRT1 PE=1 SV=6
	FALSE	High	EREQIKSLNNQFASFIDK		0.0276586	0.00169387	1	1	1	P04264	2	2167.11	High	0.001244	0.01853	1.9
		Checked	Protein Group ID	# Proteins	# Unique Peptides	# Peptides	# PSMs	Group Description
		FALSE	71	2	30	34	93	[Master Protein] Keratin, type II cytoskeletal 1 OS=Homo sapiens OX=9606 GN=KRT1 PE=1 SV=6
	FALSE	High	GSYGSGGSSYGSGGGSYGSGGGGGGHGSYGSGSSSGGYR		8.5346e-05	0.00169387	1	1	2	P04264	0	3312.31	High	0.001244	2.999e-05	3.46
		Checked	Protein Group ID	# Proteins	# Unique Peptides	# Peptides	# PSMs	Group Description
		FALSE	71	2	30	34	93	[Master Protein] Keratin, type II cytoskeletal 1 OS=Homo sapiens OX=9606 GN=KRT1 PE=1 SV=6
	FALSE	High	KQISNLQQSISDAEQR		0.000104572	0.00169387	1	1	2	P04264	1	1844.95	High	0.001244	3.766e-05	2.29
		Checked	Protein Group ID	# Proteins	# Unique Peptides	# Peptides	# PSMs	Group Description
		FALSE	71	2	30	34	93	[Master Protein] Keratin, type II cytoskeletal 1 OS=Homo sapiens OX=9606 GN=KRT1 PE=1 SV=6
	FALSE	High	LALDIEIATYR		0.00247287	0.00169387	2	6	6	P04264; Q6KB66	0	1277.71	High	0.001244	0.001267	2.84
		Checked	Protein Group ID	# Proteins	# Unique Peptides	# Peptides	# PSMs	Group Description
		FALSE	71	2	30	34	93	[Master Protein] Keratin, type II cytoskeletal 1 OS=Homo sapiens OX=9606 GN=KRT1 PE=1 SV=6
		FALSE	89	2	2	3	5	[Master Protein] Keratin, type II cytoskeletal 80 OS=Homo sapiens OX=9606 GN=KRT80 PE=1 SV=2
	FALSE	High	AEAESLYQSKYEELQITAGR		0.0117824	0.00169387	1	1	1	P04264	1	2286.12	High	0.001244	0.007172	1.77
		Checked	Protein Group ID	# Proteins	# Unique Peptides	# Peptides	# PSMs	Group Description
		FALSE	71	2	30	34	93	[Master Protein] Keratin, type II cytoskeletal 1 OS=Homo sapiens OX=9606 GN=KRT1 PE=1 SV=6
	FALSE	High	AEAESLYQSK		0.00628745	0.00169387	1	1	2	P04264	0	1125.54	High	0.001244	0.003579	2.55
		Checked	Protein Group ID	# Proteins	# Unique Peptides	# Peptides	# PSMs	Group Description
		FALSE	71	2	30	34	93	[Master Protein] Keratin, type II cytoskeletal 1 OS=Homo sapiens OX=9606 GN=KRT1 PE=1 SV=6
	FALSE	High	GSGGGSSGGSIGGR		0.000723917	0.00169387	1	1	2	P04264	0	1092.5	High	0.001244	0.0003224	3.68
		Checked	Protein Group ID	# Proteins	# Unique Peptides	# Peptides	# PSMs	Group Description
		FALSE	71	2	30	34	93	[Master Protein] Keratin, type II cytoskeletal 1 OS=Homo sapiens OX=9606 GN=KRT1 PE=1 SV=6
	FALSE	High	DYQELMNTK	1xOxidation [M6]	0.0712969	0.00314831	1	1	2	P04264	0	1157.51	High	0.002281	0.0534	1.46
		Checked	Protein Group ID	# Proteins	# Unique Peptides	# Peptides	# PSMs	Group Description
		FALSE	71	2	30	34	93	[Master Protein] Keratin, type II cytoskeletal 1 OS=Homo sapiens OX=9606 GN=KRT1 PE=1 SV=6
	FALSE	High	KDVDGAYMTK		0.0946218	0.00424741	1	1	1	P04264	1	1127.54	High	0.003086	0.07321	1.95
		Checked	Protein Group ID	# Proteins	# Unique Peptides	# Peptides	# PSMs	Group Description
		FALSE	71	2	30	34	93	[Master Protein] Keratin, type II cytoskeletal 1 OS=Homo sapiens OX=9606 GN=KRT1 PE=1 SV=6
FALSE	High	Master Protein	P35527	Keratin, type I cytoskeletal 9 OS=Homo sapiens OX=9606 GN=KRT9 PE=1 SV=3	0	116.064	50	27	47	27	623	62	5.24	142.86	27	1
	Checked	Confidence	Sequence	Modifications	Qvality PEP	Qvality q-value	# Protein Groups	# Proteins	# PSMs	Master Protein Accessions	# Missed Cleavages	Theo. MH+ [Da]	Confidence (by Search Engine): Sequest HT	Percolator q-Value (by Search Engine): Sequest HT	Percolator PEP (by Search Engine): Sequest HT	XCorr (by Search Engine): Sequest HT
	FALSE	High	NYSPYYNTIDDLK		0.00192302	0.00169387	1	1	1	P35527	0	1605.74	High	0.001244	0.0009556	2.66
		Checked	Protein Group ID	# Proteins	# Unique Peptides	# Peptides	# PSMs	Group Description
		FALSE	249	1	27	27	47	[Master Protein] Keratin, type I cytoskeletal 9 OS=Homo sapiens OX=9606 GN=KRT9 PE=1 SV=3
	FALSE	High	NYSPYYNTIDDLKDQIVDLTVGNNK		7.97893e-09	0.00169387	1	1	1	P35527	1	2902.41	High	0.001244	9.935e-10	6.51
		Checked	Protein Group ID	# Proteins	# Unique Peptides	# Peptides	# PSMs	Group Description
		FALSE	249	1	27	27	47	[Master Protein] Keratin, type I cytoskeletal 9 OS=Homo sapiens OX=9606 GN=KRT9 PE=1 SV=3
	FALSE	High	QEIECQNQEYSLLLSIK	1xCarbamidomethyl [C5]	1.26908e-05	0.00169387	1	1	2	P35527	0	2095.04	High	0.001244	3.61e-06	3.72
		Checked	Protein Group ID	# Proteins	# Unique Peptides	# Peptides	# PSMs	Group Description
		FALSE	249	1	27	27	47	[Master Protein] Keratin, type I cytoskeletal 9 OS=Homo sapiens OX=9606 GN=KRT9 PE=1 SV=3
	FALSE	High	QEYEQLIAK		0.0117256	0.00169387	1	1	2	P35527	0	1121.58	High	0.001244	0.007154	2.78
		Checked	Protein Group ID	# Proteins	# Unique Peptides	# Peptides	# PSMs	Group Description
		FALSE	249	1	27	27	47	[Master Protein] Keratin, type I cytoskeletal 9 OS=Homo sapiens OX=9606 GN=KRT9 PE=1 SV=3
	FALSE	High	QFSSSYLSR		0.0657717	0.00169387	1	1	1	P35527	0	1074.52	High	0.001244	0.0486	1.36
		Checked	Protein Group ID	# Proteins	# Unique Peptides	# Peptides	# PSMs	Group Description
		FALSE	249	1	27	27	47	[Master Protein] Keratin, type I cytoskeletal 9 OS=Homo sapiens OX=9606 GN=KRT9 PE=1 SV=3
	FALSE	High	QGVDADINGLR		0.0117256	0.00169387	1	1	2	P35527	0	1157.59	High	0.001244	0.007129	3.47
		Checked	Protein Group ID	# Proteins	# Unique Peptides	# Peptides	# PSMs	Group Description
		FALSE	249	1	27	27	47	[Master Protein] Keratin, type I cytoskeletal 9 OS=Homo sapiens OX=9606 GN=KRT9 PE=1 SV=3
	FALSE	High	IKFEMEQNLR	1xOxidation [M5]	0.034008	0.00169387	1	1	1	P35527	1	1323.67	High	0.001244	0.02332	2.62
		Checked	Protein Group ID	# Proteins	# Unique Peptides	# Peptides	# PSMs	Group Description
		FALSE	249	1	27	27	47	[Master Protein] Keratin, type I cytoskeletal 9 OS=Homo sapiens OX=9606 GN=KRT9 PE=1 SV=3
	FALSE	High	VQALEEANNDLENK		0.000111899	0.00169387	1	1	2	P35527	0	1586.77	High	0.001244	4.049e-05	2.67
		Checked	Protein Group ID	# Proteins	# Unique Peptides	# Peptides	# PSMs	Group Description
		FALSE	249	1	27	27	47	[Master Protein] Keratin, type I cytoskeletal 9 OS=Homo sapiens OX=9606 GN=KRT9 PE=1 SV=3
	FALSE	High	VQALEEANNDLENKIQDWYDK		0.0207193	0.00169387	1	1	1	P35527	1	2535.2	High	0.001244	0.01343	1.88
		Checked	Protein Group ID	# Proteins	# Unique Peptides	# Peptides	# PSMs	Group Description
		FALSE	249	1	27	27	47	[Master Protein] Keratin, type I cytoskeletal 9 OS=Homo sapiens OX=9606 GN=KRT9 PE=1 SV=3
	FALSE	High	VQALEEANNDLENKIQDWYDKK		0.00012875	0.00169387	1	1	1	P35527	2	2663.29	High	0.001244	4.736e-05	4.06
		Checked	Protein Group ID	# Proteins	# Unique Peptides	# Peptides	# PSMs	Group Description
		FALSE	249	1	27	27	47	[Master Protein] Keratin, type I cytoskeletal 9 OS=Homo sapiens OX=9606 GN=KRT9 PE=1 SV=3
	FALSE	High	SGGGGGGGLGSGGSIR		0.0161245	0.00169387	1	1	1	P35527	0	1232.6	High	0.001244	0.01017	1.95
		Checked	Protein Group ID	# Proteins	# Unique Peptides	# Peptides	# PSMs	Group Description
		FALSE	249	1	27	27	47	[Master Protein] Keratin, type I cytoskeletal 9 OS=Homo sapiens OX=9606 GN=KRT9 PE=1 SV=3
	FALSE	High	SDLEMQYETLQEELMALK	2xOxidation [M5; M15]	0.000172939	0.00169387	1	1	1	P35527	0	2203.01	High	0.001244	6.574e-05	4.24
		Checked	Protein Group ID	# Proteins	# Unique Peptides	# Peptides	# PSMs	Group Description
		FALSE	249	1	27	27	47	[Master Protein] Keratin, type I cytoskeletal 9 OS=Homo sapiens OX=9606 GN=KRT9 PE=1 SV=3
	FALSE	High	SDLEMQYETLQEELMALKK		0.000113534	0.00169387	1	1	1	P35527	1	2299.12	High	0.001244	4.108e-05	1.63
		Checked	Protein Group ID	# Proteins	# Unique Peptides	# Peptides	# PSMs	Group Description
		FALSE	249	1	27	27	47	[Master Protein] Keratin, type I cytoskeletal 9 OS=Homo sapiens OX=9606 GN=KRT9 PE=1 SV=3
	FALSE	High	SDLEMQYETLQEELMALKK	2xOxidation [M5; M15]	0.00010109	0.00169387	1	1	1	P35527	1	2331.11	High	0.001244	3.615e-05	5.84
		Checked	Protein Group ID	# Proteins	# Unique Peptides	# Peptides	# PSMs	Group Description
		FALSE	249	1	27	27	47	[Master Protein] Keratin, type I cytoskeletal 9 OS=Homo sapiens OX=9606 GN=KRT9 PE=1 SV=3
	FALSE	High	TLLDIDNTR		0.00762829	0.00169387	1	1	3	P35527	0	1060.56	High	0.001244	0.004421	2.34
		Checked	Protein Group ID	# Proteins	# Unique Peptides	# Peptides	# PSMs	Group Description
		FALSE	249	1	27	27	47	[Master Protein] Keratin, type I cytoskeletal 9 OS=Homo sapiens OX=9606 GN=KRT9 PE=1 SV=3
	FALSE	High	QVLDNLTMEK		0.00856621	0.00169387	1	1	1	P35527	0	1190.61	High	0.001244	0.005041	2.29
		Checked	Protein Group ID	# Proteins	# Unique Peptides	# Peptides	# PSMs	Group Description
		FALSE	249	1	27	27	47	[Master Protein] Keratin, type I cytoskeletal 9 OS=Homo sapiens OX=9606 GN=KRT9 PE=1 SV=3
	FALSE	High	STMQELNSR		0.0322579	0.00169387	1	1	1	P35527	0	1065.5	High	0.001244	0.02202	2.4
		Checked	Protein Group ID	# Proteins	# Unique Peptides	# Peptides	# PSMs	Group Description
		FALSE	249	1	27	27	47	[Master Protein] Keratin, type I cytoskeletal 9 OS=Homo sapiens OX=9606 GN=KRT9 PE=1 SV=3
	FALSE	High	STMQELNSR	1xOxidation [M3]	0.0471106	0.00169387	1	1	2	P35527	0	1081.49	High	0.001244	0.03353	2.26
		Checked	Protein Group ID	# Proteins	# Unique Peptides	# Peptides	# PSMs	Group Description
		FALSE	249	1	27	27	47	[Master Protein] Keratin, type I cytoskeletal 9 OS=Homo sapiens OX=9606 GN=KRT9 PE=1 SV=3
	FALSE	High	GGGGSFGYSYGGGSGGGFSASSLGGGFGGGSR		0.000132541	0.00169387	1	1	1	P35527	0	2705.16	High	0.001244	4.888e-05	3.25
		Checked	Protein Group ID	# Proteins	# Unique Peptides	# Peptides	# PSMs	Group Description
		FALSE	249	1	27	27	47	[Master Protein] Keratin, type I cytoskeletal 9 OS=Homo sapiens OX=9606 GN=KRT9 PE=1 SV=3
	FALSE	High	FSSSSGYGGGSSR		0.00248486	0.00169387	1	1	1	P35527	0	1235.53	High	0.001244	0.001271	2.68
		Checked	Protein Group ID	# Proteins	# Unique Peptides	# Peptides	# PSMs	Group Description
		FALSE	249	1	27	27	47	[Master Protein] Keratin, type I cytoskeletal 9 OS=Homo sapiens OX=9606 GN=KRT9 PE=1 SV=3
	FALSE	High	DQIVDLTVGNNK		0.000824905	0.00169387	1	1	1	P35527	0	1315.69	High	0.001244	0.0003725	2.52
		Checked	Protein Group ID	# Proteins	# Unique Peptides	# Peptides	# PSMs	Group Description
		FALSE	249	1	27	27	47	[Master Protein] Keratin, type I cytoskeletal 9 OS=Homo sapiens OX=9606 GN=KRT9 PE=1 SV=3
	FALSE	High	DIENQYETQITQIEHEVSSSGQEVQSSAK		1.04603e-07	0.00169387	1	1	2	P35527	0	3264.51	High	0.001244	1.742e-08	5.7
		Checked	Protein Group ID	# Proteins	# Unique Peptides	# Peptides	# PSMs	Group Description
		FALSE	249	1	27	27	47	[Master Protein] Keratin, type I cytoskeletal 9 OS=Homo sapiens OX=9606 GN=KRT9 PE=1 SV=3
	FALSE	High	EIETYHNLLEGGQEDFESSGAGK		0.000536355	0.00169387	1	1	3	P35527	0	2510.13	High	0.001244	0.0002318	3.56
		Checked	Protein Group ID	# Proteins	# Unique Peptides	# Peptides	# PSMs	Group Description
		FALSE	249	1	27	27	47	[Master Protein] Keratin, type I cytoskeletal 9 OS=Homo sapiens OX=9606 GN=KRT9 PE=1 SV=3
	FALSE	High	GGSGGSYGGGGSGGGYGGGSGSR		2.25716e-07	0.00169387	1	1	2	P35527	0	1791.73	High	0.001244	4.089e-08	4.27
		Checked	Protein Group ID	# Proteins	# Unique Peptides	# Peptides	# PSMs	Group Description
		FALSE	249	1	27	27	47	[Master Protein] Keratin, type I cytoskeletal 9 OS=Homo sapiens OX=9606 GN=KRT9 PE=1 SV=3
	FALSE	High	KDIENQYETQITQIEHEVSSSGQEVQSSAK		0.0105948	0.00169387	1	1	1	P35527	1	3392.61	High	0.001244	0.006376	4.14
		Checked	Protein Group ID	# Proteins	# Unique Peptides	# Peptides	# PSMs	Group Description
		FALSE	249	1	27	27	47	[Master Protein] Keratin, type I cytoskeletal 9 OS=Homo sapiens OX=9606 GN=KRT9 PE=1 SV=3
	FALSE	High	HGVQELEIELQSQLSK		1.39799e-05	0.00169387	1	1	7	P35527	0	1837.97	High	0.001244	4.016e-06	5.19
		Checked	Protein Group ID	# Proteins	# Unique Peptides	# Peptides	# PSMs	Group Description
		FALSE	249	1	27	27	47	[Master Protein] Keratin, type I cytoskeletal 9 OS=Homo sapiens OX=9606 GN=KRT9 PE=1 SV=3
	FALSE	High	LASYLDKVQALEEANNDLENK		7.3825e-06	0.00169387	1	1	1	P35527	1	2377.19	High	0.001244	1.974e-06	4.04
		Checked	Protein Group ID	# Proteins	# Unique Peptides	# Peptides	# PSMs	Group Description
		FALSE	249	1	27	27	47	[Master Protein] Keratin, type I cytoskeletal 9 OS=Homo sapiens OX=9606 GN=KRT9 PE=1 SV=3
	FALSE	High	FEMEQNLR		0.0719759	0.00314831	1	1	1	P35527	0	1066.5	High	0.002281	0.05378	1.64
		Checked	Protein Group ID	# Proteins	# Unique Peptides	# Peptides	# PSMs	Group Description
		FALSE	249	1	27	27	47	[Master Protein] Keratin, type I cytoskeletal 9 OS=Homo sapiens OX=9606 GN=KRT9 PE=1 SV=3
	FALSE	High	FEMEQNLR	1xOxidation [M3]	0.0873559	0.00424741	1	1	1	P35527	0	1082.49	High	0.003086	0.06694	1.71
		Checked	Protein Group ID	# Proteins	# Unique Peptides	# Peptides	# PSMs	Group Description
		FALSE	249	1	27	27	47	[Master Protein] Keratin, type I cytoskeletal 9 OS=Homo sapiens OX=9606 GN=KRT9 PE=1 SV=3
	FALSE	High	IQDWYDKK		0.143674	0.00635681	1	1	1	P35527	1	1095.55	High	0.004643	0.1165	2.41
		Checked	Protein Group ID	# Proteins	# Unique Peptides	# Peptides	# PSMs	Group Description
		FALSE	249	1	27	27	47	[Master Protein] Keratin, type I cytoskeletal 9 OS=Homo sapiens OX=9606 GN=KRT9 PE=1 SV=3
FALSE	High	Master Protein	P35908	Keratin, type II cytoskeletal 2 epidermal OS=Homo sapiens OX=9606 GN=KRT2 PE=1 SV=2	0	90.968	53	28	55	21	639	65.4	8	121.25	28	1
	Checked	Confidence	Sequence	Modifications	Qvality PEP	Qvality q-value	# Protein Groups	# Proteins	# PSMs	Master Protein Accessions	# Missed Cleavages	Theo. MH+ [Da]	Confidence (by Search Engine): Sequest HT	Percolator q-Value (by Search Engine): Sequest HT	Percolator PEP (by Search Engine): Sequest HT	XCorr (by Search Engine): Sequest HT
	FALSE	High	NLDLDSIIAEVK		0.000466159	0.00169387	4	7	2	P35908; P04259; P02538; P13647	0	1329.73	High	0.001244	0.0001976	3.37
		Checked	Protein Group ID	# Proteins	# Unique Peptides	# Peptides	# PSMs	Group Description
		FALSE	33	4	21	28	55	[Master Protein] Keratin, type II cytoskeletal 2 epidermal OS=Homo sapiens OX=9606 GN=KRT2 PE=1 SV=2
		FALSE	264	2	14	22	32	[Master Protein] Keratin, type II cytoskeletal 5 OS=Homo sapiens OX=9606 GN=KRT5 PE=1 SV=3
		FALSE	76	3	3	19	26	[Master Protein] Keratin, type II cytoskeletal 6A OS=Homo sapiens OX=9606 GN=KRT6A PE=1 SV=3
		FALSE	75	2	1	18	32	[Master Protein] Keratin, type II cytoskeletal 6B OS=Homo sapiens OX=9606 GN=KRT6B PE=1 SV=5
	FALSE	High	NVQDAIADAEQRGEHALK		0.045342	0.00169387	1	1	1	P35908	1	1964.98	High	0.001244	0.03221	1.54
		Checked	Protein Group ID	# Proteins	# Unique Peptides	# Peptides	# PSMs	Group Description
		FALSE	33	4	21	28	55	[Master Protein] Keratin, type II cytoskeletal 2 epidermal OS=Homo sapiens OX=9606 GN=KRT2 PE=1 SV=2
	FALSE	High	NVQDAIADAEQR		0.00325774	0.00169387	1	1	2	P35908	0	1329.64	High	0.001244	0.00172	1.97
		Checked	Protein Group ID	# Proteins	# Unique Peptides	# Peptides	# PSMs	Group Description
		FALSE	33	4	21	28	55	[Master Protein] Keratin, type II cytoskeletal 2 epidermal OS=Homo sapiens OX=9606 GN=KRT2 PE=1 SV=2
	FALSE	High	IEISELNR		0.0198399	0.00169387	2	2	2	P35908; P04264	0	973.531	High	0.001244	0.01281	2.49
		Checked	Protein Group ID	# Proteins	# Unique Peptides	# Peptides	# PSMs	Group Description
		FALSE	71	2	30	34	93	[Master Protein] Keratin, type II cytoskeletal 1 OS=Homo sapiens OX=9606 GN=KRT1 PE=1 SV=6
		FALSE	33	4	21	28	55	[Master Protein] Keratin, type II cytoskeletal 2 epidermal OS=Homo sapiens OX=9606 GN=KRT2 PE=1 SV=2
	FALSE	High	LNDLEEALQQAK		6.2321e-05	0.00169387	1	1	4	P35908	0	1371.71	High	0.001244	2.111e-05	2.95
		Checked	Protein Group ID	# Proteins	# Unique Peptides	# Peptides	# PSMs	Group Description
		FALSE	33	4	21	28	55	[Master Protein] Keratin, type II cytoskeletal 2 epidermal OS=Homo sapiens OX=9606 GN=KRT2 PE=1 SV=2
	FALSE	High	VDLLNQEIEFLK		0.00017462	0.00169387	1	1	1	P35908	0	1460.8	High	0.001244	6.638e-05	3.38
		Checked	Protein Group ID	# Proteins	# Unique Peptides	# Peptides	# PSMs	Group Description
		FALSE	33	4	21	28	55	[Master Protein] Keratin, type II cytoskeletal 2 epidermal OS=Homo sapiens OX=9606 GN=KRT2 PE=1 SV=2
	FALSE	High	TSQNSELNNMQDLVEDYK	1xOxidation [M10]	0.0317963	0.00169387	1	1	1	P35908	0	2143.94	High	0.001244	0.02165	1.58
		Checked	Protein Group ID	# Proteins	# Unique Peptides	# Peptides	# PSMs	Group Description
		FALSE	33	4	21	28	55	[Master Protein] Keratin, type II cytoskeletal 2 epidermal OS=Homo sapiens OX=9606 GN=KRT2 PE=1 SV=2
	FALSE	High	TSQNSELNNMQDLVEDYKK	1xOxidation [M10]	0.00557179	0.00169387	1	1	1	P35908	1	2272.04	High	0.001244	0.003119	2.63
		Checked	Protein Group ID	# Proteins	# Unique Peptides	# Peptides	# PSMs	Group Description
		FALSE	33	4	21	28	55	[Master Protein] Keratin, type II cytoskeletal 2 epidermal OS=Homo sapiens OX=9606 GN=KRT2 PE=1 SV=2
	FALSE	High	YEELQVTVGR		0.00236755	0.00169387	1	1	5	P35908	0	1193.62	High	0.001244	0.001203	3.01
		Checked	Protein Group ID	# Proteins	# Unique Peptides	# Peptides	# PSMs	Group Description
		FALSE	33	4	21	28	55	[Master Protein] Keratin, type II cytoskeletal 2 epidermal OS=Homo sapiens OX=9606 GN=KRT2 PE=1 SV=2
	FALSE	High	YLDGLTAER		0.011557	0.00169387	1	1	1	P35908	0	1037.53	High	0.001244	0.007041	2.46
		Checked	Protein Group ID	# Proteins	# Unique Peptides	# Peptides	# PSMs	Group Description
		FALSE	33	4	21	28	55	[Master Protein] Keratin, type II cytoskeletal 2 epidermal OS=Homo sapiens OX=9606 GN=KRT2 PE=1 SV=2
	FALSE	High	SISISVAGGGGGFGAAGGFGGR		0.00500964	0.00169387	1	1	2	P35908	0	1838.91	High	0.001244	0.002767	2.17
		Checked	Protein Group ID	# Proteins	# Unique Peptides	# Peptides	# PSMs	Group Description
		FALSE	33	4	21	28	55	[Master Protein] Keratin, type II cytoskeletal 2 epidermal OS=Homo sapiens OX=9606 GN=KRT2 PE=1 SV=2
	FALSE	High	SLVGLGGTK		0.0214301	0.00169387	1	1	4	P35908	0	831.493	High	0.001244	0.01394	2.31
		Checked	Protein Group ID	# Proteins	# Unique Peptides	# Peptides	# PSMs	Group Description
		FALSE	33	4	21	28	55	[Master Protein] Keratin, type II cytoskeletal 2 epidermal OS=Homo sapiens OX=9606 GN=KRT2 PE=1 SV=2
	FALSE	High	TAAENDFVTLK		0.000752477	0.00169387	1	1	1	P35908	0	1208.62	High	0.001244	0.0003377	3.22
		Checked	Protein Group ID	# Proteins	# Unique Peptides	# Peptides	# PSMs	Group Description
		FALSE	33	4	21	28	55	[Master Protein] Keratin, type II cytoskeletal 2 epidermal OS=Homo sapiens OX=9606 GN=KRT2 PE=1 SV=2
	FALSE	High	FLEQQNQVLQTK		0.000673256	0.00169387	3	3	6	Q7Z794; P35908; P04264	0	1475.79	High	0.001244	0.0002977	3.41
		Checked	Protein Group ID	# Proteins	# Unique Peptides	# Peptides	# PSMs	Group Description
		FALSE	71	2	30	34	93	[Master Protein] Keratin, type II cytoskeletal 1 OS=Homo sapiens OX=9606 GN=KRT1 PE=1 SV=6
		FALSE	33	4	21	28	55	[Master Protein] Keratin, type II cytoskeletal 2 epidermal OS=Homo sapiens OX=9606 GN=KRT2 PE=1 SV=2
		FALSE	14	2	2	4	11	[Master Protein] Keratin, type II cytoskeletal 1b OS=Homo sapiens OX=9606 GN=KRT77 PE=1 SV=3
	FALSE	High	AQYEEIAQR		0.014712	0.00169387	3	6	2	P35908; P04259; P02538	0	1107.54	High	0.001244	0.009195	2.42
		Checked	Protein Group ID	# Proteins	# Unique Peptides	# Peptides	# PSMs	Group Description
		FALSE	33	4	21	28	55	[Master Protein] Keratin, type II cytoskeletal 2 epidermal OS=Homo sapiens OX=9606 GN=KRT2 PE=1 SV=2
		FALSE	76	3	3	19	26	[Master Protein] Keratin, type II cytoskeletal 6A OS=Homo sapiens OX=9606 GN=KRT6A PE=1 SV=3
		FALSE	75	2	1	18	32	[Master Protein] Keratin, type II cytoskeletal 6B OS=Homo sapiens OX=9606 GN=KRT6B PE=1 SV=5
	FALSE	High	GGGFGGGSSFGGGSGFSGGGFGGGGFGGGR		0.000461671	0.00169387	1	1	1	P35908	0	2399.02	High	0.001244	0.0001963	4.54
		Checked	Protein Group ID	# Proteins	# Unique Peptides	# Peptides	# PSMs	Group Description
		FALSE	33	4	21	28	55	[Master Protein] Keratin, type II cytoskeletal 2 epidermal OS=Homo sapiens OX=9606 GN=KRT2 PE=1 SV=2
	FALSE	High	GFSSGSAVVSGGSR		0.00229984	0.00169387	1	1	2	P35908	0	1254.61	High	0.001244	0.00117	2.3
		Checked	Protein Group ID	# Proteins	# Unique Peptides	# Peptides	# PSMs	Group Description
		FALSE	33	4	21	28	55	[Master Protein] Keratin, type II cytoskeletal 2 epidermal OS=Homo sapiens OX=9606 GN=KRT2 PE=1 SV=2
	FALSE	High	DVDNAYMIK		0.0562134	0.00169387	1	1	1	P35908	0	1068.5	High	0.001244	0.04086	1.49
		Checked	Protein Group ID	# Proteins	# Unique Peptides	# Peptides	# PSMs	Group Description
		FALSE	33	4	21	28	55	[Master Protein] Keratin, type II cytoskeletal 2 epidermal OS=Homo sapiens OX=9606 GN=KRT2 PE=1 SV=2
	FALSE	High	GGSGGGGSISGGGYGSGGGSGGR		2.70008e-09	0.00169387	1	1	2	P35908	0	1741.75	High	0.001244	2.984e-10	5.8
		Checked	Protein Group ID	# Proteins	# Unique Peptides	# Peptides	# PSMs	Group Description
		FALSE	33	4	21	28	55	[Master Protein] Keratin, type II cytoskeletal 2 epidermal OS=Homo sapiens OX=9606 GN=KRT2 PE=1 SV=2
	FALSE	High	HGGGGGGFGGGGFGSR		1.85318e-09	0.00169387	1	1	2	P35908	0	1320.58	High	0.00124378	1.96437e-10	5.33
		Checked	Protein Group ID	# Proteins	# Unique Peptides	# Peptides	# PSMs	Group Description
		FALSE	33	4	21	28	55	[Master Protein] Keratin, type II cytoskeletal 2 epidermal OS=Homo sapiens OX=9606 GN=KRT2 PE=1 SV=2
	FALSE	High	LALDVEIATYR		0.0332011	0.00169387	4	9	2	P35908; P04259; P02538; P13647	0	1263.69	High	0.001244	0.02278	2.07
		Checked	Protein Group ID	# Proteins	# Unique Peptides	# Peptides	# PSMs	Group Description
		FALSE	33	4	21	28	55	[Master Protein] Keratin, type II cytoskeletal 2 epidermal OS=Homo sapiens OX=9606 GN=KRT2 PE=1 SV=2
		FALSE	264	2	14	22	32	[Master Protein] Keratin, type II cytoskeletal 5 OS=Homo sapiens OX=9606 GN=KRT5 PE=1 SV=3
		FALSE	76	3	3	19	26	[Master Protein] Keratin, type II cytoskeletal 6A OS=Homo sapiens OX=9606 GN=KRT6A PE=1 SV=3
		FALSE	75	2	1	18	32	[Master Protein] Keratin, type II cytoskeletal 6B OS=Homo sapiens OX=9606 GN=KRT6B PE=1 SV=5
	FALSE	High	GSSSGGGYSSGSSSYGSGGR		4.3997e-06	0.00169387	1	1	1	P35908	0	1740.71	High	0.001244	1.108e-06	2.57
		Checked	Protein Group ID	# Proteins	# Unique Peptides	# Peptides	# PSMs	Group Description
		FALSE	33	4	21	28	55	[Master Protein] Keratin, type II cytoskeletal 2 epidermal OS=Homo sapiens OX=9606 GN=KRT2 PE=1 SV=2
	FALSE	High	GGSISGGGYGSGGGK		0.000590832	0.00169387	1	1	1	P35908	0	1197.55	High	0.001244	0.0002578	1.72
		Checked	Protein Group ID	# Proteins	# Unique Peptides	# Peptides	# PSMs	Group Description
		FALSE	33	4	21	28	55	[Master Protein] Keratin, type II cytoskeletal 2 epidermal OS=Homo sapiens OX=9606 GN=KRT2 PE=1 SV=2
	FALSE	High	DYQELMNVK		0.0798703	0.00314831	1	4	1	P35908	0	1139.54	High	0.002281	0.06034	1.93
		Checked	Protein Group ID	# Proteins	# Unique Peptides	# Peptides	# PSMs	Group Description
		FALSE	33	4	21	28	55	[Master Protein] Keratin, type II cytoskeletal 2 epidermal OS=Homo sapiens OX=9606 GN=KRT2 PE=1 SV=2
	FALSE	High	DVDNAYMIK	1xOxidation [M7]	0.0857259	0.00314831	1	1	1	P35908	0	1084.5	High	0.002281	0.06536	0.85
		Checked	Protein Group ID	# Proteins	# Unique Peptides	# Peptides	# PSMs	Group Description
		FALSE	33	4	21	28	55	[Master Protein] Keratin, type II cytoskeletal 2 epidermal OS=Homo sapiens OX=9606 GN=KRT2 PE=1 SV=2
	FALSE	High	SKEEAEALYHSK		0.0683179	0.00314831	1	1	2	P35908	1	1391.68	High	0.002281	0.05092	1.77
		Checked	Protein Group ID	# Proteins	# Unique Peptides	# Peptides	# PSMs	Group Description
		FALSE	33	4	21	28	55	[Master Protein] Keratin, type II cytoskeletal 2 epidermal OS=Homo sapiens OX=9606 GN=KRT2 PE=1 SV=2
	FALSE	High	FASFIDK		0.105378	0.00424741	6	18	2	Q7Z794; Q7RTS7; P35908; P04259; P02538; P13647	0	827.43	High	0.003086	0.08258	1.85
		Checked	Protein Group ID	# Proteins	# Unique Peptides	# Peptides	# PSMs	Group Description
		FALSE	33	4	21	28	55	[Master Protein] Keratin, type II cytoskeletal 2 epidermal OS=Homo sapiens OX=9606 GN=KRT2 PE=1 SV=2
		FALSE	264	2	14	22	32	[Master Protein] Keratin, type II cytoskeletal 5 OS=Homo sapiens OX=9606 GN=KRT5 PE=1 SV=3
		FALSE	76	3	3	19	26	[Master Protein] Keratin, type II cytoskeletal 6A OS=Homo sapiens OX=9606 GN=KRT6A PE=1 SV=3
		FALSE	14	2	2	4	11	[Master Protein] Keratin, type II cytoskeletal 1b OS=Homo sapiens OX=9606 GN=KRT77 PE=1 SV=3
		FALSE	75	2	1	18	32	[Master Protein] Keratin, type II cytoskeletal 6B OS=Homo sapiens OX=9606 GN=KRT6B PE=1 SV=5
		FALSE	18	4	1	3	5	[Master Protein] Keratin, type II cytoskeletal 74 OS=Homo sapiens OX=9606 GN=KRT74 PE=1 SV=2
	FALSE	High	KLLEGEECR	1xCarbamidomethyl [C8]	0.0996282	0.00424741	5	10	1	Q7RTS7; P35908; P04259; P02538; P13647	1	1133.56	High	0.003086	0.07732	2.15
		Checked	Protein Group ID	# Proteins	# Unique Peptides	# Peptides	# PSMs	Group Description
		FALSE	33	4	21	28	55	[Master Protein] Keratin, type II cytoskeletal 2 epidermal OS=Homo sapiens OX=9606 GN=KRT2 PE=1 SV=2
		FALSE	264	2	14	22	32	[Master Protein] Keratin, type II cytoskeletal 5 OS=Homo sapiens OX=9606 GN=KRT5 PE=1 SV=3
		FALSE	76	3	3	19	26	[Master Protein] Keratin, type II cytoskeletal 6A OS=Homo sapiens OX=9606 GN=KRT6A PE=1 SV=3
		FALSE	75	2	1	18	32	[Master Protein] Keratin, type II cytoskeletal 6B OS=Homo sapiens OX=9606 GN=KRT6B PE=1 SV=5
		FALSE	18	4	1	3	5	[Master Protein] Keratin, type II cytoskeletal 74 OS=Homo sapiens OX=9606 GN=KRT74 PE=1 SV=2
	FALSE	High	EIKIEISELNR		0.122287	0.00531176	1	1	1	P35908	1	1343.75	High	0.003854	0.09715	1.73
		Checked	Protein Group ID	# Proteins	# Unique Peptides	# Peptides	# PSMs	Group Description
		FALSE	33	4	21	28	55	[Master Protein] Keratin, type II cytoskeletal 2 epidermal OS=Homo sapiens OX=9606 GN=KRT2 PE=1 SV=2
FALSE	High	Master Protein	P13645	Keratin, type I cytoskeletal 10 OS=Homo sapiens OX=9606 GN=KRT10 PE=1 SV=6	0	90.914	47	23	49	22	584	58.8	5.21	124.88	23	1
	Checked	Confidence	Sequence	Modifications	Qvality PEP	Qvality q-value	# Protein Groups	# Proteins	# PSMs	Master Protein Accessions	# Missed Cleavages	Theo. MH+ [Da]	Confidence (by Search Engine): Sequest HT	Percolator q-Value (by Search Engine): Sequest HT	Percolator PEP (by Search Engine): Sequest HT	XCorr (by Search Engine): Sequest HT
	FALSE	High	NQILNLTTDNANILLQIDNAR		2.88812e-05	0.00169387	1	1	1	P13645	0	2367.26	High	0.001244	9.004e-06	4.89
		Checked	Protein Group ID	# Proteins	# Unique Peptides	# Peptides	# PSMs	Group Description
		FALSE	68	6	22	23	49	[Master Protein] Keratin, type I cytoskeletal 10 OS=Homo sapiens OX=9606 GN=KRT10 PE=1 SV=6
	FALSE	High	NVQALEIELQSQLALK		4.59502e-05	0.00169387	1	1	5	P13645	0	1797.01	High	0.001244	1.507e-05	3.36
		Checked	Protein Group ID	# Proteins	# Unique Peptides	# Peptides	# PSMs	Group Description
		FALSE	68	6	22	23	49	[Master Protein] Keratin, type I cytoskeletal 10 OS=Homo sapiens OX=9606 GN=KRT10 PE=1 SV=6
	FALSE	High	QSLEASLAETEGR		0.000117444	0.00169387	1	1	4	P13645	0	1390.68	High	0.001244	4.285e-05	4.08
		Checked	Protein Group ID	# Proteins	# Unique Peptides	# Peptides	# PSMs	Group Description
		FALSE	68	6	22	23	49	[Master Protein] Keratin, type I cytoskeletal 10 OS=Homo sapiens OX=9606 GN=KRT10 PE=1 SV=6
	FALSE	High	QSVEADINGLR		0.00371209	0.00169387	1	3	3	P13645	0	1201.62	High	0.001244	0.001988	3.29
		Checked	Protein Group ID	# Proteins	# Unique Peptides	# Peptides	# PSMs	Group Description
		FALSE	68	6	22	23	49	[Master Protein] Keratin, type I cytoskeletal 10 OS=Homo sapiens OX=9606 GN=KRT10 PE=1 SV=6
	FALSE	High	QSVEADINGLRR		0.00832145	0.00169387	1	2	1	P13645	1	1357.72	High	0.001244	0.004881	2.19
		Checked	Protein Group ID	# Proteins	# Unique Peptides	# Peptides	# PSMs	Group Description
		FALSE	68	6	22	23	49	[Master Protein] Keratin, type I cytoskeletal 10 OS=Homo sapiens OX=9606 GN=KRT10 PE=1 SV=6
	FALSE	High	LKYENEVALR		0.019461	0.00169387	1	1	1	P13645	1	1234.68	High	0.001244	0.01251	2.43
		Checked	Protein Group ID	# Proteins	# Unique Peptides	# Peptides	# PSMs	Group Description
		FALSE	68	6	22	23	49	[Master Protein] Keratin, type I cytoskeletal 10 OS=Homo sapiens OX=9606 GN=KRT10 PE=1 SV=6
	FALSE	High	LENEIQTYR		0.00961924	0.00169387	1	1	1	P13645	0	1165.58	High	0.001244	0.005718	2.89
		Checked	Protein Group ID	# Proteins	# Unique Peptides	# Peptides	# PSMs	Group Description
		FALSE	68	6	22	23	49	[Master Protein] Keratin, type I cytoskeletal 10 OS=Homo sapiens OX=9606 GN=KRT10 PE=1 SV=6
	FALSE	High	VLDELTLTK		0.00929941	0.00169387	1	1	3	P13645	0	1031.6	High	0.001244	0.00553	2.26
		Checked	Protein Group ID	# Proteins	# Unique Peptides	# Peptides	# PSMs	Group Description
		FALSE	68	6	22	23	49	[Master Protein] Keratin, type I cytoskeletal 10 OS=Homo sapiens OX=9606 GN=KRT10 PE=1 SV=6
	FALSE	High	VTMQNLNDR		0.0276586	0.00169387	3	7	2	P02533; P13645; P08779	0	1090.53	High	0.001244	0.01854	2.45
		Checked	Protein Group ID	# Proteins	# Unique Peptides	# Peptides	# PSMs	Group Description
		FALSE	68	6	22	23	49	[Master Protein] Keratin, type I cytoskeletal 10 OS=Homo sapiens OX=9606 GN=KRT10 PE=1 SV=6
		FALSE	250	4	6	13	19	[Master Protein] Keratin, type I cytoskeletal 16 OS=Homo sapiens OX=9606 GN=KRT16 PE=1 SV=4
		FALSE	39	5	5	13	19	[Master Protein] Keratin, type I cytoskeletal 14 OS=Homo sapiens OX=9606 GN=KRT14 PE=1 SV=4
	FALSE	High	SGGGGGGGGCGGGGGVSSLR	1xCarbamidomethyl [C10]	0.00175419	0.00169387	1	1	1	P13645	0	1549.68	High	0.001244	0.0008641	3.18
		Checked	Protein Group ID	# Proteins	# Unique Peptides	# Peptides	# PSMs	Group Description
		FALSE	68	6	22	23	49	[Master Protein] Keratin, type I cytoskeletal 10 OS=Homo sapiens OX=9606 GN=KRT10 PE=1 SV=6
	FALSE	High	SLLEGEGSSGGGGR		0.000291588	0.00169387	1	1	2	P13645	0	1262.6	High	0.001244	0.0001175	2.86
		Checked	Protein Group ID	# Proteins	# Unique Peptides	# Peptides	# PSMs	Group Description
		FALSE	68	6	22	23	49	[Master Protein] Keratin, type I cytoskeletal 10 OS=Homo sapiens OX=9606 GN=KRT10 PE=1 SV=6
	FALSE	High	TIDDLKNQILNLTTDNANILLQIDNAR		3.01693e-06	0.00169387	1	1	1	P13645	1	3052.63	High	0.001244	7.305e-07	4.84
		Checked	Protein Group ID	# Proteins	# Unique Peptides	# Peptides	# PSMs	Group Description
		FALSE	68	6	22	23	49	[Master Protein] Keratin, type I cytoskeletal 10 OS=Homo sapiens OX=9606 GN=KRT10 PE=1 SV=6
	FALSE	High	SQYEQLAEQNR		0.000913094	0.00169387	1	1	2	P13645	0	1365.64	High	0.001244	0.0004182	2.49
		Checked	Protein Group ID	# Proteins	# Unique Peptides	# Peptides	# PSMs	Group Description
		FALSE	68	6	22	23	49	[Master Protein] Keratin, type I cytoskeletal 10 OS=Homo sapiens OX=9606 GN=KRT10 PE=1 SV=6
	FALSE	High	SQYEQLAEQNRK		0.000213956	0.00169387	1	1	1	P13645	1	1493.73	High	0.001244	8.317e-05	3.38
		Checked	Protein Group ID	# Proteins	# Unique Peptides	# Peptides	# PSMs	Group Description
		FALSE	68	6	22	23	49	[Master Protein] Keratin, type I cytoskeletal 10 OS=Homo sapiens OX=9606 GN=KRT10 PE=1 SV=6
	FALSE	High	DAEAWFNEK		0.0651498	0.00169387	1	4	3	P13645	0	1109.49	High	0.001244	0.04821	2.08
		Checked	Protein Group ID	# Proteins	# Unique Peptides	# Peptides	# PSMs	Group Description
		FALSE	68	6	22	23	49	[Master Protein] Keratin, type I cytoskeletal 10 OS=Homo sapiens OX=9606 GN=KRT10 PE=1 SV=6
	FALSE	High	DAEAWFNEKSK		0.00812283	0.00169387	1	1	1	P13645	1	1324.62	High	0.001244	0.00474	2.42
		Checked	Protein Group ID	# Proteins	# Unique Peptides	# Peptides	# PSMs	Group Description
		FALSE	68	6	22	23	49	[Master Protein] Keratin, type I cytoskeletal 10 OS=Homo sapiens OX=9606 GN=KRT10 PE=1 SV=6
	FALSE	High	ELTTEIDNNIEQISSYK		1.4253e-05	0.00169387	1	1	2	P13645	0	1996.97	High	0.001244	4.102e-06	4.59
		Checked	Protein Group ID	# Proteins	# Unique Peptides	# Peptides	# PSMs	Group Description
		FALSE	68	6	22	23	49	[Master Protein] Keratin, type I cytoskeletal 10 OS=Homo sapiens OX=9606 GN=KRT10 PE=1 SV=6
	FALSE	High	AETECQNTEYQQLLDIK	1xCarbamidomethyl [C5]	0.000657169	0.00169387	1	1	1	P13645	0	2082.96	High	0.001244	0.0002901	2.43
		Checked	Protein Group ID	# Proteins	# Unique Peptides	# Peptides	# PSMs	Group Description
		FALSE	68	6	22	23	49	[Master Protein] Keratin, type I cytoskeletal 10 OS=Homo sapiens OX=9606 GN=KRT10 PE=1 SV=6
	FALSE	High	KDAEAWFNEK		8.57598e-05	0.00169387	1	2	3	P13645	1	1237.58	High	0.001244	3.02e-05	3.16
		Checked	Protein Group ID	# Proteins	# Unique Peptides	# Peptides	# PSMs	Group Description
		FALSE	68	6	22	23	49	[Master Protein] Keratin, type I cytoskeletal 10 OS=Homo sapiens OX=9606 GN=KRT10 PE=1 SV=6
	FALSE	High	ADLEMQIESLTEELAYLKK	1xOxidation [M5]	2.11939e-06	0.00169387	1	1	1	P13645	1	2240.14	High	0.001244	4.936e-07	5.68
		Checked	Protein Group ID	# Proteins	# Unique Peptides	# Peptides	# PSMs	Group Description
		FALSE	68	6	22	23	49	[Master Protein] Keratin, type I cytoskeletal 10 OS=Homo sapiens OX=9606 GN=KRT10 PE=1 SV=6
	FALSE	High	ALEESNYELEGK		0.000247369	0.00169387	1	1	2	P13645	0	1381.65	High	0.001244	9.784e-05	2.1
		Checked	Protein Group ID	# Proteins	# Unique Peptides	# Peptides	# PSMs	Group Description
		FALSE	68	6	22	23	49	[Master Protein] Keratin, type I cytoskeletal 10 OS=Homo sapiens OX=9606 GN=KRT10 PE=1 SV=6
	FALSE	High	GSSGGGCFGGSSGGYGGLGGFGGGSFR	1xCarbamidomethyl [C7]	0.0144307	0.00169387	1	1	2	P13645	0	2342.98	High	0.001244	0.009004	2.73
		Checked	Protein Group ID	# Proteins	# Unique Peptides	# Peptides	# PSMs	Group Description
		FALSE	68	6	22	23	49	[Master Protein] Keratin, type I cytoskeletal 10 OS=Homo sapiens OX=9606 GN=KRT10 PE=1 SV=6
	FALSE	High	GSLGGGFSSGGFSGGSFSR		1.94266e-06	0.00169387	1	1	6	P13645	0	1707.77	High	0.001244	4.487e-07	3.77
		Checked	Protein Group ID	# Proteins	# Unique Peptides	# Peptides	# PSMs	Group Description
		FALSE	68	6	22	23	49	[Master Protein] Keratin, type I cytoskeletal 10 OS=Homo sapiens OX=9606 GN=KRT10 PE=1 SV=6
FALSE	High	Master Protein	P09211	Glutathione S-transferase P OS=Homo sapiens OX=9606 GN=GSTP1 PE=1 SV=2	0	75.849	58	10	68	10	210	23.3	5.64	186.72	10	1
	Checked	Confidence	Sequence	Modifications	Qvality PEP	Qvality q-value	# Protein Groups	# Proteins	# PSMs	Master Protein Accessions	# Missed Cleavages	Theo. MH+ [Da]	Confidence (by Search Engine): Sequest HT	Percolator q-Value (by Search Engine): Sequest HT	Percolator PEP (by Search Engine): Sequest HT	XCorr (by Search Engine): Sequest HT
	FALSE	High	MLLADQGQSWK		0.00601981	0.00169387	1	1	2	P09211	0	1276.64	High	0.001244	0.003401	1.97
		Checked	Protein Group ID	# Proteins	# Unique Peptides	# Peptides	# PSMs	Group Description
		FALSE	206	1	10	10	68	[Master Protein] Glutathione S-transferase P OS=Homo sapiens OX=9606 GN=GSTP1 PE=1 SV=2
	FALSE	High	MLLADQGQSWK	1xOxidation [M1]	0.00439658	0.00169387	1	1	2	P09211	0	1292.63	High	0.001244	0.002393	3.2
		Checked	Protein Group ID	# Proteins	# Unique Peptides	# Peptides	# PSMs	Group Description
		FALSE	206	1	10	10	68	[Master Protein] Glutathione S-transferase P OS=Homo sapiens OX=9606 GN=GSTP1 PE=1 SV=2
	FALSE	High	MLLADQGQSWKEEVVTVETWQEGSLK		3.12114e-07	0.00169387	1	1	7	P09211	1	2991.48	High	0.001244	5.871e-08	6.46
		Checked	Protein Group ID	# Proteins	# Unique Peptides	# Peptides	# PSMs	Group Description
		FALSE	206	1	10	10	68	[Master Protein] Glutathione S-transferase P OS=Homo sapiens OX=9606 GN=GSTP1 PE=1 SV=2
	FALSE	High	MLLADQGQSWKEEVVTVETWQEGSLK	1xOxidation [M1]	1.83311e-06	0.00169387	1	1	3	P09211	1	3007.47	High	0.001244	4.186e-07	3.85
		Checked	Protein Group ID	# Proteins	# Unique Peptides	# Peptides	# PSMs	Group Description
		FALSE	206	1	10	10	68	[Master Protein] Glutathione S-transferase P OS=Homo sapiens OX=9606 GN=GSTP1 PE=1 SV=2
	FALSE	High	MPPYTVVYFPVR		0.00777717	0.00169387	1	1	2	P09211	0	1468.77	High	0.001244	0.004523	2.26
		Checked	Protein Group ID	# Proteins	# Unique Peptides	# Peptides	# PSMs	Group Description
		FALSE	206	1	10	10	68	[Master Protein] Glutathione S-transferase P OS=Homo sapiens OX=9606 GN=GSTP1 PE=1 SV=2
	FALSE	High	FQDGDLTLYQSNTILR		2.79224e-06	0.00169387	1	1	16	P09211	0	1883.95	High	0.001244	6.709e-07	3.44
		Checked	Protein Group ID	# Proteins	# Unique Peptides	# Peptides	# PSMs	Group Description
		FALSE	206	1	10	10	68	[Master Protein] Glutathione S-transferase P OS=Homo sapiens OX=9606 GN=GSTP1 PE=1 SV=2
	FALSE	High	ALPGQLKPFETLLSQNQGGK		4.2327e-06	0.00169387	1	1	6	P09211	0	2126.16	High	0.001244	1.062e-06	3.59
		Checked	Protein Group ID	# Proteins	# Unique Peptides	# Peptides	# PSMs	Group Description
		FALSE	206	1	10	10	68	[Master Protein] Glutathione S-transferase P OS=Homo sapiens OX=9606 GN=GSTP1 PE=1 SV=2
	FALSE	High	ASCLYGQLPK	1xCarbamidomethyl [C3]	0.020032	0.00169387	1	1	2	P09211	0	1136.58	High	0.001244	0.01297	1.79
		Checked	Protein Group ID	# Proteins	# Unique Peptides	# Peptides	# PSMs	Group Description
		FALSE	206	1	10	10	68	[Master Protein] Glutathione S-transferase P OS=Homo sapiens OX=9606 GN=GSTP1 PE=1 SV=2
	FALSE	High	DQQEAALVDMVNDGVEDLR	1xOxidation [M10]	2.24605e-06	0.00169387	1	1	4	P09211	0	2132.98	High	0.001244	5.272e-07	3.58
		Checked	Protein Group ID	# Proteins	# Unique Peptides	# Peptides	# PSMs	Group Description
		FALSE	206	1	10	10	68	[Master Protein] Glutathione S-transferase P OS=Homo sapiens OX=9606 GN=GSTP1 PE=1 SV=2
	FALSE	High	DQQEAALVDMVNDGVEDLR		0.000491633	0.00169387	1	1	1	P09211	0	2116.98	High	0.001244	0.0002102	4.97
		Checked	Protein Group ID	# Proteins	# Unique Peptides	# Peptides	# PSMs	Group Description
		FALSE	206	1	10	10	68	[Master Protein] Glutathione S-transferase P OS=Homo sapiens OX=9606 GN=GSTP1 PE=1 SV=2
	FALSE	High	EEVVTVETWQEGSLK		2.26766e-05	0.00169387	1	1	19	P09211	0	1733.86	High	0.001244	6.867e-06	3.71
		Checked	Protein Group ID	# Proteins	# Unique Peptides	# Peptides	# PSMs	Group Description
		FALSE	206	1	10	10	68	[Master Protein] Glutathione S-transferase P OS=Homo sapiens OX=9606 GN=GSTP1 PE=1 SV=2
	FALSE	High	AFLASPEYVNLPINGNGK		3.87937e-05	0.00169387	1	1	2	P09211	0	1903.99	High	0.001244	1.249e-05	4.68
		Checked	Protein Group ID	# Proteins	# Unique Peptides	# Peptides	# PSMs	Group Description
		FALSE	206	1	10	10	68	[Master Protein] Glutathione S-transferase P OS=Homo sapiens OX=9606 GN=GSTP1 PE=1 SV=2
	FALSE	High	AFLASPEYVNLPINGNGKQ		2.17106e-05	0.00169387	1	1	2	P09211	1	2032.05	High	0.001244	6.562e-06	3.38
		Checked	Protein Group ID	# Proteins	# Unique Peptides	# Peptides	# PSMs	Group Description
		FALSE	206	1	10	10	68	[Master Protein] Glutathione S-transferase P OS=Homo sapiens OX=9606 GN=GSTP1 PE=1 SV=2
FALSE	High	Master Protein	P68371	Tubulin beta-4B chain OS=Homo sapiens OX=9606 GN=TUBB4B PE=1 SV=1	0	59.498	61	18	30	3	445	49.8	4.89	68.85	18	1
	Checked	Confidence	Sequence	Modifications	Qvality PEP	Qvality q-value	# Protein Groups	# Proteins	# PSMs	Master Protein Accessions	# Missed Cleavages	Theo. MH+ [Da]	Confidence (by Search Engine): Sequest HT	Percolator q-Value (by Search Engine): Sequest HT	Percolator PEP (by Search Engine): Sequest HT	XCorr (by Search Engine): Sequest HT
	FALSE	High	NSSYFVEWIPNNVK		0.0353396	0.00169387	3	7	2	P07437; P68371; Q9BVA1	0	1696.83	High	0.001244	0.02437	1.84
		Checked	Protein Group ID	# Proteins	# Unique Peptides	# Peptides	# PSMs	Group Description
		FALSE	233	6	3	18	31	[Master Protein] Tubulin beta-4B chain OS=Homo sapiens OX=9606 GN=TUBB4B PE=1 SV=1
		FALSE	227	5	3	18	30	[Master Protein] Tubulin beta chain OS=Homo sapiens OX=9606 GN=TUBB PE=1 SV=2
		FALSE	256	4	1	15	25	[Master Protein] Tubulin beta-2B chain OS=Homo sapiens OX=9606 GN=TUBB2B PE=1 SV=1
	FALSE	High	MSATFIGNSTAIQELFK	1xOxidation [M1]	0.00041708	0.00169387	2	3	1	P68371; Q9BVA1	0	1873.94	High	0.001244	0.0001751	2.57
		Checked	Protein Group ID	# Proteins	# Unique Peptides	# Peptides	# PSMs	Group Description
		FALSE	233	6	3	18	31	[Master Protein] Tubulin beta-4B chain OS=Homo sapiens OX=9606 GN=TUBB4B PE=1 SV=1
		FALSE	256	4	1	15	25	[Master Protein] Tubulin beta-2B chain OS=Homo sapiens OX=9606 GN=TUBB2B PE=1 SV=1
	FALSE	High	LHFFMPGFAPLTSR		0.00525777	0.00169387	3	8	1	P07437; P68371; Q9BVA1	0	1620.84	High	0.001244	0.002926	3.77
		Checked	Protein Group ID	# Proteins	# Unique Peptides	# Peptides	# PSMs	Group Description
		FALSE	233	6	3	18	31	[Master Protein] Tubulin beta-4B chain OS=Homo sapiens OX=9606 GN=TUBB4B PE=1 SV=1
		FALSE	227	5	3	18	30	[Master Protein] Tubulin beta chain OS=Homo sapiens OX=9606 GN=TUBB PE=1 SV=2
		FALSE	256	4	1	15	25	[Master Protein] Tubulin beta-2B chain OS=Homo sapiens OX=9606 GN=TUBB2B PE=1 SV=1
	FALSE	High	LHFFMPGFAPLTSR	1xOxidation [M5]	5.39029e-05	0.00169387	3	8	1	P07437; P68371; Q9BVA1	0	1636.83	High	0.001244	1.803e-05	4.58
		Checked	Protein Group ID	# Proteins	# Unique Peptides	# Peptides	# PSMs	Group Description
		FALSE	233	6	3	18	31	[Master Protein] Tubulin beta-4B chain OS=Homo sapiens OX=9606 GN=TUBB4B PE=1 SV=1
		FALSE	227	5	3	18	30	[Master Protein] Tubulin beta chain OS=Homo sapiens OX=9606 GN=TUBB PE=1 SV=2
		FALSE	256	4	1	15	25	[Master Protein] Tubulin beta-2B chain OS=Homo sapiens OX=9606 GN=TUBB2B PE=1 SV=1
	FALSE	High	LTTPTYGDLNHLVSATMSGVTTCLR	1xCarbamidomethyl [C23]	8.41164e-05	0.00169387	3	5	1	P07437; P68371; Q9BVA1	0	2708.34	High	0.001244	2.951e-05	4.42
		Checked	Protein Group ID	# Proteins	# Unique Peptides	# Peptides	# PSMs	Group Description
		FALSE	233	6	3	18	31	[Master Protein] Tubulin beta-4B chain OS=Homo sapiens OX=9606 GN=TUBB4B PE=1 SV=1
		FALSE	227	5	3	18	30	[Master Protein] Tubulin beta chain OS=Homo sapiens OX=9606 GN=TUBB PE=1 SV=2
		FALSE	256	4	1	15	25	[Master Protein] Tubulin beta-2B chain OS=Homo sapiens OX=9606 GN=TUBB2B PE=1 SV=1
	FALSE	High	ISEQFTAMFR		0.0639231	0.00169387	3	6	1	P07437; P68371; Q9BVA1	0	1229.6	High	0.001244	0.04706	1.36
		Checked	Protein Group ID	# Proteins	# Unique Peptides	# Peptides	# PSMs	Group Description
		FALSE	233	6	3	18	31	[Master Protein] Tubulin beta-4B chain OS=Homo sapiens OX=9606 GN=TUBB4B PE=1 SV=1
		FALSE	227	5	3	18	30	[Master Protein] Tubulin beta chain OS=Homo sapiens OX=9606 GN=TUBB PE=1 SV=2
		FALSE	256	4	1	15	25	[Master Protein] Tubulin beta-2B chain OS=Homo sapiens OX=9606 GN=TUBB2B PE=1 SV=1
	FALSE	High	INVYYNEATGGK		0.0228149	0.00169387	1	1	1	P68371	0	1328.65	High	0.001244	0.01498	1.91
		Checked	Protein Group ID	# Proteins	# Unique Peptides	# Peptides	# PSMs	Group Description
		FALSE	233	6	3	18	31	[Master Protein] Tubulin beta-4B chain OS=Homo sapiens OX=9606 GN=TUBB4B PE=1 SV=1
	FALSE	High	SGPFGQIFRPDNFVFGQSGAGNNWAK		0.00311899	0.00169387	3	5	1	P07437; P68371; Q9BVA1	0	2798.34	High	0.001244	0.001635	1.91
		Checked	Protein Group ID	# Proteins	# Unique Peptides	# Peptides	# PSMs	Group Description
		FALSE	233	6	3	18	31	[Master Protein] Tubulin beta-4B chain OS=Homo sapiens OX=9606 GN=TUBB4B PE=1 SV=1
		FALSE	227	5	3	18	30	[Master Protein] Tubulin beta chain OS=Homo sapiens OX=9606 GN=TUBB PE=1 SV=2
		FALSE	256	4	1	15	25	[Master Protein] Tubulin beta-2B chain OS=Homo sapiens OX=9606 GN=TUBB2B PE=1 SV=1
	FALSE	High	TAVCDIPPR	1xCarbamidomethyl [C4]	0.0165981	0.00169387	3	7	5	P07437; P68371; Q9BVA1	0	1028.52	High	0.001244	0.01051	2.48
		Checked	Protein Group ID	# Proteins	# Unique Peptides	# Peptides	# PSMs	Group Description
		FALSE	233	6	3	18	31	[Master Protein] Tubulin beta-4B chain OS=Homo sapiens OX=9606 GN=TUBB4B PE=1 SV=1
		FALSE	227	5	3	18	30	[Master Protein] Tubulin beta chain OS=Homo sapiens OX=9606 GN=TUBB PE=1 SV=2
		FALSE	256	4	1	15	25	[Master Protein] Tubulin beta-2B chain OS=Homo sapiens OX=9606 GN=TUBB2B PE=1 SV=1
	FALSE	High	FPGQLNADLRK		0.000329068	0.00169387	3	10	1	P07437; P68371; Q9BVA1	1	1258.69	High	0.001244	0.0001344	2.89
		Checked	Protein Group ID	# Proteins	# Unique Peptides	# Peptides	# PSMs	Group Description
		FALSE	233	6	3	18	31	[Master Protein] Tubulin beta-4B chain OS=Homo sapiens OX=9606 GN=TUBB4B PE=1 SV=1
		FALSE	227	5	3	18	30	[Master Protein] Tubulin beta chain OS=Homo sapiens OX=9606 GN=TUBB PE=1 SV=2
		FALSE	256	4	1	15	25	[Master Protein] Tubulin beta-2B chain OS=Homo sapiens OX=9606 GN=TUBB2B PE=1 SV=1
	FALSE	High	FPGQLNADLR		0.00126867	0.00169387	3	10	4	P07437; P68371; Q9BVA1	0	1130.6	High	0.001244	0.0006039	3
		Checked	Protein Group ID	# Proteins	# Unique Peptides	# Peptides	# PSMs	Group Description
		FALSE	233	6	3	18	31	[Master Protein] Tubulin beta-4B chain OS=Homo sapiens OX=9606 GN=TUBB4B PE=1 SV=1
		FALSE	227	5	3	18	30	[Master Protein] Tubulin beta chain OS=Homo sapiens OX=9606 GN=TUBB PE=1 SV=2
		FALSE	256	4	1	15	25	[Master Protein] Tubulin beta-2B chain OS=Homo sapiens OX=9606 GN=TUBB2B PE=1 SV=1
	FALSE	High	EVDEQMLNVQNK	1xOxidation [M6]	0.0360246	0.00169387	3	4	1	P07437; P68371; Q9BVA1	0	1462.68	High	0.001244	0.02495	1.8
		Checked	Protein Group ID	# Proteins	# Unique Peptides	# Peptides	# PSMs	Group Description
		FALSE	233	6	3	18	31	[Master Protein] Tubulin beta-4B chain OS=Homo sapiens OX=9606 GN=TUBB4B PE=1 SV=1
		FALSE	227	5	3	18	30	[Master Protein] Tubulin beta chain OS=Homo sapiens OX=9606 GN=TUBB PE=1 SV=2
		FALSE	256	4	1	15	25	[Master Protein] Tubulin beta-2B chain OS=Homo sapiens OX=9606 GN=TUBB2B PE=1 SV=1
	FALSE	High	EVDEQMLNVQNK		0.00268477	0.00169387	3	4	1	P07437; P68371; Q9BVA1	0	1446.69	High	0.001244	0.001383	2.14
		Checked	Protein Group ID	# Proteins	# Unique Peptides	# Peptides	# PSMs	Group Description
		FALSE	233	6	3	18	31	[Master Protein] Tubulin beta-4B chain OS=Homo sapiens OX=9606 GN=TUBB4B PE=1 SV=1
		FALSE	227	5	3	18	30	[Master Protein] Tubulin beta chain OS=Homo sapiens OX=9606 GN=TUBB PE=1 SV=2
		FALSE	256	4	1	15	25	[Master Protein] Tubulin beta-2B chain OS=Homo sapiens OX=9606 GN=TUBB2B PE=1 SV=1
	FALSE	High	ALTVPELTQQMFDAK		0.0398421	0.00169387	1	3	1	P68371	0	1691.87	High	0.001244	0.02787	1.3
		Checked	Protein Group ID	# Proteins	# Unique Peptides	# Peptides	# PSMs	Group Description
		FALSE	233	6	3	18	31	[Master Protein] Tubulin beta-4B chain OS=Homo sapiens OX=9606 GN=TUBB4B PE=1 SV=1
	FALSE	High	FWEVISDEHGIDPTGTYHGDSDLQLER		2.498e-05	0.00169387	1	2	2	P68371	0	3116.42	High	0.001244	7.672e-06	3.21
		Checked	Protein Group ID	# Proteins	# Unique Peptides	# Peptides	# PSMs	Group Description
		FALSE	233	6	3	18	31	[Master Protein] Tubulin beta-4B chain OS=Homo sapiens OX=9606 GN=TUBB4B PE=1 SV=1
	FALSE	High	EAESCDCLQGFQLTHSLGGGTGSGMGTLLISK	2xCarbamidomethyl [C5; C7]	0.00163935	0.00169387	2	5	2	P07437; P68371	0	3311.53	High	0.001244	0.0008027	2.95
		Checked	Protein Group ID	# Proteins	# Unique Peptides	# Peptides	# PSMs	Group Description
		FALSE	233	6	3	18	31	[Master Protein] Tubulin beta-4B chain OS=Homo sapiens OX=9606 GN=TUBB4B PE=1 SV=1
		FALSE	227	5	3	18	30	[Master Protein] Tubulin beta chain OS=Homo sapiens OX=9606 GN=TUBB PE=1 SV=2
	FALSE	High	GHYTEGAELVDSVLDVVR		1.90543e-06	0.00169387	3	5	1	P07437; P68371; Q9BVA1	0	1958.98	High	0.001244	4.386e-07	3.51
		Checked	Protein Group ID	# Proteins	# Unique Peptides	# Peptides	# PSMs	Group Description
		FALSE	233	6	3	18	31	[Master Protein] Tubulin beta-4B chain OS=Homo sapiens OX=9606 GN=TUBB4B PE=1 SV=1
		FALSE	227	5	3	18	30	[Master Protein] Tubulin beta chain OS=Homo sapiens OX=9606 GN=TUBB PE=1 SV=2
		FALSE	256	4	1	15	25	[Master Protein] Tubulin beta-2B chain OS=Homo sapiens OX=9606 GN=TUBB2B PE=1 SV=1
	FALSE	High	LAVNMVPFPR		0.0873559	0.00424741	3	10	1	P07437; P68371; Q9BVA1	0	1143.63	High	0.003086	0.06668	2.13
		Checked	Protein Group ID	# Proteins	# Unique Peptides	# Peptides	# PSMs	Group Description
		FALSE	233	6	3	18	31	[Master Protein] Tubulin beta-4B chain OS=Homo sapiens OX=9606 GN=TUBB4B PE=1 SV=1
		FALSE	227	5	3	18	30	[Master Protein] Tubulin beta chain OS=Homo sapiens OX=9606 GN=TUBB PE=1 SV=2
		FALSE	256	4	1	15	25	[Master Protein] Tubulin beta-2B chain OS=Homo sapiens OX=9606 GN=TUBB2B PE=1 SV=1
	FALSE	High	NMMAACDPR	1xCarbamidomethyl [C6]; 2xOxidation [M2; M3]	0.134114	0.00531176	3	9	1	P07437; P68371; Q9BVA1	0	1097.42	High	0.003854	0.1081	1.39
		Checked	Protein Group ID	# Proteins	# Unique Peptides	# Peptides	# PSMs	Group Description
		FALSE	233	6	3	18	31	[Master Protein] Tubulin beta-4B chain OS=Homo sapiens OX=9606 GN=TUBB4B PE=1 SV=1
		FALSE	227	5	3	18	30	[Master Protein] Tubulin beta chain OS=Homo sapiens OX=9606 GN=TUBB PE=1 SV=2
		FALSE	256	4	1	15	25	[Master Protein] Tubulin beta-2B chain OS=Homo sapiens OX=9606 GN=TUBB2B PE=1 SV=1
	FALSE	High	YLTVAAVFR		0.141713	0.00635681	2	3	2	P07437; P68371	0	1039.59	High	0.004643	0.1145	1.78
		Checked	Protein Group ID	# Proteins	# Unique Peptides	# Peptides	# PSMs	Group Description
		FALSE	233	6	3	18	31	[Master Protein] Tubulin beta-4B chain OS=Homo sapiens OX=9606 GN=TUBB4B PE=1 SV=1
		FALSE	227	5	3	18	30	[Master Protein] Tubulin beta chain OS=Homo sapiens OX=9606 GN=TUBB PE=1 SV=2
FALSE	High	Master Protein	P16152	Carbonyl reductase [NADPH] 1 OS=Homo sapiens OX=9606 GN=CBR1 PE=1 SV=3	0	58.974	68	15	37	15	277	30.4	8.32	91.17	15	1
	Checked	Confidence	Sequence	Modifications	Qvality PEP	Qvality q-value	# Protein Groups	# Proteins	# PSMs	Master Protein Accessions	# Missed Cleavages	Theo. MH+ [Da]	Confidence (by Search Engine): Sequest HT	Percolator q-Value (by Search Engine): Sequest HT	Percolator PEP (by Search Engine): Sequest HT	XCorr (by Search Engine): Sequest HT
	FALSE	High	ILLNACCPGWVR	2xCarbamidomethyl [C6; C7]	0.017251	0.00169387	1	1	2	P16152	0	1458.73	High	0.001244	0.01097	2.31
		Checked	Protein Group ID	# Proteins	# Unique Peptides	# Peptides	# PSMs	Group Description
		FALSE	181	2	15	15	39	[Master Protein] Carbonyl reductase [NADPH] 1 OS=Homo sapiens OX=9606 GN=CBR1 PE=1 SV=3
	FALSE	High	LFSGDVVLTAR		0.000921969	0.00169387	1	1	5	P16152	0	1177.66	High	0.001244	0.0004231	2.32
		Checked	Protein Group ID	# Proteins	# Unique Peptides	# Peptides	# PSMs	Group Description
		FALSE	181	2	15	15	39	[Master Protein] Carbonyl reductase [NADPH] 1 OS=Homo sapiens OX=9606 GN=CBR1 PE=1 SV=3
	FALSE	High	VADPTPFHIQAEVTMK		0.000319655	0.00169387	1	1	4	P16152	0	1783.9	High	0.001244	0.0001304	2.54
		Checked	Protein Group ID	# Proteins	# Unique Peptides	# Peptides	# PSMs	Group Description
		FALSE	181	2	15	15	39	[Master Protein] Carbonyl reductase [NADPH] 1 OS=Homo sapiens OX=9606 GN=CBR1 PE=1 SV=3
	FALSE	High	VADPTPFHIQAEVTMK	1xOxidation [M15]	0.016759	0.00169387	1	1	1	P16152	0	1799.9	High	0.001244	0.01065	2.19
		Checked	Protein Group ID	# Proteins	# Unique Peptides	# Peptides	# PSMs	Group Description
		FALSE	181	2	15	15	39	[Master Protein] Carbonyl reductase [NADPH] 1 OS=Homo sapiens OX=9606 GN=CBR1 PE=1 SV=3
	FALSE	High	VVNVSSIMSVR		0.00934444	0.00169387	1	1	2	P16152	0	1190.66	High	0.001244	0.005546	3.12
		Checked	Protein Group ID	# Proteins	# Unique Peptides	# Peptides	# PSMs	Group Description
		FALSE	181	2	15	15	39	[Master Protein] Carbonyl reductase [NADPH] 1 OS=Homo sapiens OX=9606 GN=CBR1 PE=1 SV=3
	FALSE	High	SETITEEELVGLMNK		9.49292e-05	0.00169387	1	1	1	P16152	0	1692.84	High	0.001244	3.371e-05	2.55
		Checked	Protein Group ID	# Proteins	# Unique Peptides	# Peptides	# PSMs	Group Description
		FALSE	181	2	15	15	39	[Master Protein] Carbonyl reductase [NADPH] 1 OS=Homo sapiens OX=9606 GN=CBR1 PE=1 SV=3
	FALSE	High	SPEEGAETPVYLALLPPDAEGPHGQFVSEK		1.04603e-07	0.00169387	1	1	2	P16152	0	3164.54	High	0.001244	1.738e-08	4.4
		Checked	Protein Group ID	# Proteins	# Unique Peptides	# Peptides	# PSMs	Group Description
		FALSE	181	2	15	15	39	[Master Protein] Carbonyl reductase [NADPH] 1 OS=Homo sapiens OX=9606 GN=CBR1 PE=1 SV=3
	FALSE	High	FHQLDIDDLQSIR		5.65743e-05	0.00169387	1	2	8	P16152	0	1599.81	High	0.001244	1.896e-05	3.6
		Checked	Protein Group ID	# Proteins	# Unique Peptides	# Peptides	# PSMs	Group Description
		FALSE	181	2	15	15	39	[Master Protein] Carbonyl reductase [NADPH] 1 OS=Homo sapiens OX=9606 GN=CBR1 PE=1 SV=3
	FALSE	High	FRSETITEEELVGLMNK		0.000112987	0.00169387	1	1	1	P16152	1	1996.01	High	0.001244	4.099e-05	4.06
		Checked	Protein Group ID	# Proteins	# Unique Peptides	# Peptides	# PSMs	Group Description
		FALSE	181	2	15	15	39	[Master Protein] Carbonyl reductase [NADPH] 1 OS=Homo sapiens OX=9606 GN=CBR1 PE=1 SV=3
	FALSE	High	DVCTELLPLIKPQGR	1xCarbamidomethyl [C3]	3.57312e-05	0.00169387	1	1	1	P16152	0	1738.95	High	0.001244	1.14e-05	2.8
		Checked	Protein Group ID	# Proteins	# Unique Peptides	# Peptides	# PSMs	Group Description
		FALSE	181	2	15	15	39	[Master Protein] Carbonyl reductase [NADPH] 1 OS=Homo sapiens OX=9606 GN=CBR1 PE=1 SV=3
	FALSE	High	EGWPSSAYGVTK		0.010493	0.00169387	1	1	2	P16152	0	1281.61	High	0.001244	0.006326	1.9
		Checked	Protein Group ID	# Proteins	# Unique Peptides	# Peptides	# PSMs	Group Description
		FALSE	181	2	15	15	39	[Master Protein] Carbonyl reductase [NADPH] 1 OS=Homo sapiens OX=9606 GN=CBR1 PE=1 SV=3
	FALSE	High	KEYGGLDVLVNNAGIAFK		0.00108152	0.00169387	1	1	2	P16152	1	1908.02	High	0.001244	0.0005053	5.18
		Checked	Protein Group ID	# Proteins	# Unique Peptides	# Peptides	# PSMs	Group Description
		FALSE	181	2	15	15	39	[Master Protein] Carbonyl reductase [NADPH] 1 OS=Homo sapiens OX=9606 GN=CBR1 PE=1 SV=3
	FALSE	High	GQAAVQQLQAEGLSPR		0.000544194	0.00169387	1	2	1	P16152	0	1652.87	High	0.001244	0.0002356	2.41
		Checked	Protein Group ID	# Proteins	# Unique Peptides	# Peptides	# PSMs	Group Description
		FALSE	181	2	15	15	39	[Master Protein] Carbonyl reductase [NADPH] 1 OS=Homo sapiens OX=9606 GN=CBR1 PE=1 SV=3
	FALSE	High	IGVTVLSR		0.0861306	0.00314831	1	2	4	P16152	0	844.525	High	0.002281	0.06587	1.9
		Checked	Protein Group ID	# Proteins	# Unique Peptides	# Peptides	# PSMs	Group Description
		FALSE	181	2	15	15	39	[Master Protein] Carbonyl reductase [NADPH] 1 OS=Homo sapiens OX=9606 GN=CBR1 PE=1 SV=3
	FALSE	High	SCSPELQQK	1xCarbamidomethyl [C2]	0.0810096	0.00314831	1	1	2	P16152	0	1076.5	High	0.002281	0.0613	1.62
		Checked	Protein Group ID	# Proteins	# Unique Peptides	# Peptides	# PSMs	Group Description
		FALSE	181	2	15	15	39	[Master Protein] Carbonyl reductase [NADPH] 1 OS=Homo sapiens OX=9606 GN=CBR1 PE=1 SV=3
	FALSE	High	EYGGLDVLVNNAGIAFK		0.0740506	0.00314831	1	1	1	P16152	0	1779.93	High	0.002281	0.05563	1.5
		Checked	Protein Group ID	# Proteins	# Unique Peptides	# Peptides	# PSMs	Group Description
		FALSE	181	2	15	15	39	[Master Protein] Carbonyl reductase [NADPH] 1 OS=Homo sapiens OX=9606 GN=CBR1 PE=1 SV=3
FALSE	High	Master Protein	P13647	Keratin, type II cytoskeletal 5 OS=Homo sapiens OX=9606 GN=KRT5 PE=1 SV=3	0	57.569	39	22	32	14	590	62.3	7.74	69.98	22	1
	Checked	Confidence	Sequence	Modifications	Qvality PEP	Qvality q-value	# Protein Groups	# Proteins	# PSMs	Master Protein Accessions	# Missed Cleavages	Theo. MH+ [Da]	Confidence (by Search Engine): Sequest HT	Percolator q-Value (by Search Engine): Sequest HT	Percolator PEP (by Search Engine): Sequest HT	XCorr (by Search Engine): Sequest HT
	FALSE	High	NMQDLVEDFK		0.0408084	0.00169387	1	1	1	P13647	0	1238.57	High	0.001244	0.02853	1.75
		Checked	Protein Group ID	# Proteins	# Unique Peptides	# Peptides	# PSMs	Group Description
		FALSE	264	2	14	22	32	[Master Protein] Keratin, type II cytoskeletal 5 OS=Homo sapiens OX=9606 GN=KRT5 PE=1 SV=3
	FALSE	High	NLDLDSIIAEVK		0.000466159	0.00169387	4	7	2	P35908; P04259; P02538; P13647	0	1329.73	High	0.001244	0.0001976	3.37
		Checked	Protein Group ID	# Proteins	# Unique Peptides	# Peptides	# PSMs	Group Description
		FALSE	33	4	21	28	55	[Master Protein] Keratin, type II cytoskeletal 2 epidermal OS=Homo sapiens OX=9606 GN=KRT2 PE=1 SV=2
		FALSE	264	2	14	22	32	[Master Protein] Keratin, type II cytoskeletal 5 OS=Homo sapiens OX=9606 GN=KRT5 PE=1 SV=3
		FALSE	76	3	3	19	26	[Master Protein] Keratin, type II cytoskeletal 6A OS=Homo sapiens OX=9606 GN=KRT6A PE=1 SV=3
		FALSE	75	2	1	18	32	[Master Protein] Keratin, type II cytoskeletal 6B OS=Homo sapiens OX=9606 GN=KRT6B PE=1 SV=5
	FALSE	High	QNLEPLFEQYINNLR		9.72531e-05	0.00169387	3	4	2	P04259; P02538; P13647	0	1890.97	High	0.001244	3.47e-05	4.1
		Checked	Protein Group ID	# Proteins	# Unique Peptides	# Peptides	# PSMs	Group Description
		FALSE	264	2	14	22	32	[Master Protein] Keratin, type II cytoskeletal 5 OS=Homo sapiens OX=9606 GN=KRT5 PE=1 SV=3
		FALSE	76	3	3	19	26	[Master Protein] Keratin, type II cytoskeletal 6A OS=Homo sapiens OX=9606 GN=KRT6A PE=1 SV=3
		FALSE	75	2	1	18	32	[Master Protein] Keratin, type II cytoskeletal 6B OS=Homo sapiens OX=9606 GN=KRT6B PE=1 SV=5
	FALSE	High	QNLEPLFEQYINNLRR		0.0530865	0.00169387	3	4	1	P04259; P02538; P13647	1	2047.07	High	0.001244	0.03826	2.37
		Checked	Protein Group ID	# Proteins	# Unique Peptides	# Peptides	# PSMs	Group Description
		FALSE	264	2	14	22	32	[Master Protein] Keratin, type II cytoskeletal 5 OS=Homo sapiens OX=9606 GN=KRT5 PE=1 SV=3
		FALSE	76	3	3	19	26	[Master Protein] Keratin, type II cytoskeletal 6A OS=Homo sapiens OX=9606 GN=KRT6A PE=1 SV=3
		FALSE	75	2	1	18	32	[Master Protein] Keratin, type II cytoskeletal 6B OS=Homo sapiens OX=9606 GN=KRT6B PE=1 SV=5
	FALSE	High	QCANLQNAIADAEQR	1xCarbamidomethyl [C2]	0.000533767	0.00169387	1	1	2	P13647	0	1701.8	High	0.001244	0.0002305	3.13
		Checked	Protein Group ID	# Proteins	# Unique Peptides	# Peptides	# PSMs	Group Description
		FALSE	264	2	14	22	32	[Master Protein] Keratin, type II cytoskeletal 5 OS=Homo sapiens OX=9606 GN=KRT5 PE=1 SV=3
	FALSE	High	ISISTSGGSFR		0.024172	0.00169387	1	1	1	P13647	0	1111.57	High	0.001244	0.01595	2.3
		Checked	Protein Group ID	# Proteins	# Unique Peptides	# Peptides	# PSMs	Group Description
		FALSE	264	2	14	22	32	[Master Protein] Keratin, type II cytoskeletal 5 OS=Homo sapiens OX=9606 GN=KRT5 PE=1 SV=3
	FALSE	High	VDALMDEINFMK	2xOxidation [M5; M11]	0.0247609	0.00169387	1	1	1	P13647	0	1457.67	High	0.001244	0.01638	2.51
		Checked	Protein Group ID	# Proteins	# Unique Peptides	# Peptides	# PSMs	Group Description
		FALSE	264	2	14	22	32	[Master Protein] Keratin, type II cytoskeletal 5 OS=Homo sapiens OX=9606 GN=KRT5 PE=1 SV=3
	FALSE	High	VDALMDEINFMK	1xOxidation [M11]	0.045342	0.00169387	1	1	1	P13647	0	1441.67	High	0.001244	0.03219	2
		Checked	Protein Group ID	# Proteins	# Unique Peptides	# Peptides	# PSMs	Group Description
		FALSE	264	2	14	22	32	[Master Protein] Keratin, type II cytoskeletal 5 OS=Homo sapiens OX=9606 GN=KRT5 PE=1 SV=3
	FALSE	High	TTAENEFVMLK		0.00294315	0.00169387	1	1	1	P13647	0	1282.63	High	0.001244	0.001535	2.57
		Checked	Protein Group ID	# Proteins	# Unique Peptides	# Peptides	# PSMs	Group Description
		FALSE	264	2	14	22	32	[Master Protein] Keratin, type II cytoskeletal 5 OS=Homo sapiens OX=9606 GN=KRT5 PE=1 SV=3
	FALSE	High	TTAENEFVMLK	1xOxidation [M9]	0.02092	0.00169387	1	1	1	P13647	0	1298.63	High	0.001244	0.01363	2.64
		Checked	Protein Group ID	# Proteins	# Unique Peptides	# Peptides	# PSMs	Group Description
		FALSE	264	2	14	22	32	[Master Protein] Keratin, type II cytoskeletal 5 OS=Homo sapiens OX=9606 GN=KRT5 PE=1 SV=3
	FALSE	High	YEELQQTAGR		0.00207774	0.00169387	1	1	1	P13647	0	1194.57	High	0.001244	0.001044	2.51
		Checked	Protein Group ID	# Proteins	# Unique Peptides	# Peptides	# PSMs	Group Description
		FALSE	264	2	14	22	32	[Master Protein] Keratin, type II cytoskeletal 5 OS=Homo sapiens OX=9606 GN=KRT5 PE=1 SV=3
	FALSE	High	WTLLQEQGTK		0.0162025	0.00169387	3	4	1	P04259; P02538; P13647	0	1203.64	High	0.001244	0.01022	2.77
		Checked	Protein Group ID	# Proteins	# Unique Peptides	# Peptides	# PSMs	Group Description
		FALSE	264	2	14	22	32	[Master Protein] Keratin, type II cytoskeletal 5 OS=Homo sapiens OX=9606 GN=KRT5 PE=1 SV=3
		FALSE	76	3	3	19	26	[Master Protein] Keratin, type II cytoskeletal 6A OS=Homo sapiens OX=9606 GN=KRT6A PE=1 SV=3
		FALSE	75	2	1	18	32	[Master Protein] Keratin, type II cytoskeletal 6B OS=Homo sapiens OX=9606 GN=KRT6B PE=1 SV=5
	FALSE	High	VSLAGACGVGGYGSR	1xCarbamidomethyl [C7]	3.25937e-05	0.00169387	1	1	1	P13647	0	1410.68	High	0.001244	1.031e-05	2.87
		Checked	Protein Group ID	# Proteins	# Unique Peptides	# Peptides	# PSMs	Group Description
		FALSE	264	2	14	22	32	[Master Protein] Keratin, type II cytoskeletal 5 OS=Homo sapiens OX=9606 GN=KRT5 PE=1 SV=3
	FALSE	High	SGGGGGGGFGR		0.0119543	0.00169387	1	1	2	P13647	0	865.391	High	0.001244	0.007276	1.86
		Checked	Protein Group ID	# Proteins	# Unique Peptides	# Peptides	# PSMs	Group Description
		FALSE	264	2	14	22	32	[Master Protein] Keratin, type II cytoskeletal 5 OS=Homo sapiens OX=9606 GN=KRT5 PE=1 SV=3
	FALSE	High	SFSTASAITPSVSR		0.0108538	0.00169387	1	1	1	P13647	0	1410.72	High	0.001244	0.006559	2.24
		Checked	Protein Group ID	# Proteins	# Unique Peptides	# Peptides	# PSMs	Group Description
		FALSE	264	2	14	22	32	[Master Protein] Keratin, type II cytoskeletal 5 OS=Homo sapiens OX=9606 GN=KRT5 PE=1 SV=3
	FALSE	High	SLYNLGGSK		0.0327261	0.00169387	1	1	2	P13647	0	938.494	High	0.001244	0.02238	1.81
		Checked	Protein Group ID	# Proteins	# Unique Peptides	# Peptides	# PSMs	Group Description
		FALSE	264	2	14	22	32	[Master Protein] Keratin, type II cytoskeletal 5 OS=Homo sapiens OX=9606 GN=KRT5 PE=1 SV=3
	FALSE	High	SRTEAESWYQTK		0.036372	0.00169387	1	1	1	P13647	1	1485.7	High	0.001244	0.02515	2.29
		Checked	Protein Group ID	# Proteins	# Unique Peptides	# Peptides	# PSMs	Group Description
		FALSE	264	2	14	22	32	[Master Protein] Keratin, type II cytoskeletal 5 OS=Homo sapiens OX=9606 GN=KRT5 PE=1 SV=3
	FALSE	High	DVDAAYMNK	1xOxidation [M7]	0.0501305	0.00169387	3	6	1	P04259; P02538; P13647	0	1042.45	High	0.001244	0.036	0.96
		Checked	Protein Group ID	# Proteins	# Unique Peptides	# Peptides	# PSMs	Group Description
		FALSE	264	2	14	22	32	[Master Protein] Keratin, type II cytoskeletal 5 OS=Homo sapiens OX=9606 GN=KRT5 PE=1 SV=3
		FALSE	76	3	3	19	26	[Master Protein] Keratin, type II cytoskeletal 6A OS=Homo sapiens OX=9606 GN=KRT6A PE=1 SV=3
		FALSE	75	2	1	18	32	[Master Protein] Keratin, type II cytoskeletal 6B OS=Homo sapiens OX=9606 GN=KRT6B PE=1 SV=5
	FALSE	High	DVDAAYMNK		0.0482504	0.00169387	3	6	1	P04259; P02538; P13647	0	1026.46	High	0.001244	0.03455	1.89
		Checked	Protein Group ID	# Proteins	# Unique Peptides	# Peptides	# PSMs	Group Description
		FALSE	264	2	14	22	32	[Master Protein] Keratin, type II cytoskeletal 5 OS=Homo sapiens OX=9606 GN=KRT5 PE=1 SV=3
		FALSE	76	3	3	19	26	[Master Protein] Keratin, type II cytoskeletal 6A OS=Homo sapiens OX=9606 GN=KRT6A PE=1 SV=3
		FALSE	75	2	1	18	32	[Master Protein] Keratin, type II cytoskeletal 6B OS=Homo sapiens OX=9606 GN=KRT6B PE=1 SV=5
	FALSE	High	LALDVEIATYR		0.0332011	0.00169387	4	9	2	P35908; P04259; P02538; P13647	0	1263.69	High	0.001244	0.02278	2.07
		Checked	Protein Group ID	# Proteins	# Unique Peptides	# Peptides	# PSMs	Group Description
		FALSE	33	4	21	28	55	[Master Protein] Keratin, type II cytoskeletal 2 epidermal OS=Homo sapiens OX=9606 GN=KRT2 PE=1 SV=2
		FALSE	264	2	14	22	32	[Master Protein] Keratin, type II cytoskeletal 5 OS=Homo sapiens OX=9606 GN=KRT5 PE=1 SV=3
		FALSE	76	3	3	19	26	[Master Protein] Keratin, type II cytoskeletal 6A OS=Homo sapiens OX=9606 GN=KRT6A PE=1 SV=3
		FALSE	75	2	1	18	32	[Master Protein] Keratin, type II cytoskeletal 6B OS=Homo sapiens OX=9606 GN=KRT6B PE=1 SV=5
	FALSE	High	LAELEEALQK		0.00410882	0.00169387	1	1	1	P13647	0	1143.63	High	0.001244	0.00222	3.73
		Checked	Protein Group ID	# Proteins	# Unique Peptides	# Peptides	# PSMs	Group Description
		FALSE	264	2	14	22	32	[Master Protein] Keratin, type II cytoskeletal 5 OS=Homo sapiens OX=9606 GN=KRT5 PE=1 SV=3
	FALSE	High	AQYEEIANR		0.0689692	0.00314831	1	1	1	P13647	0	1093.53	High	0.002281	0.05138	2.54
		Checked	Protein Group ID	# Proteins	# Unique Peptides	# Peptides	# PSMs	Group Description
		FALSE	264	2	14	22	32	[Master Protein] Keratin, type II cytoskeletal 5 OS=Homo sapiens OX=9606 GN=KRT5 PE=1 SV=3
	FALSE	High	FASFIDK		0.105378	0.00424741	6	18	2	Q7Z794; Q7RTS7; P35908; P04259; P02538; P13647	0	827.43	High	0.003086	0.08258	1.85
		Checked	Protein Group ID	# Proteins	# Unique Peptides	# Peptides	# PSMs	Group Description
		FALSE	33	4	21	28	55	[Master Protein] Keratin, type II cytoskeletal 2 epidermal OS=Homo sapiens OX=9606 GN=KRT2 PE=1 SV=2
		FALSE	264	2	14	22	32	[Master Protein] Keratin, type II cytoskeletal 5 OS=Homo sapiens OX=9606 GN=KRT5 PE=1 SV=3
		FALSE	76	3	3	19	26	[Master Protein] Keratin, type II cytoskeletal 6A OS=Homo sapiens OX=9606 GN=KRT6A PE=1 SV=3
		FALSE	14	2	2	4	11	[Master Protein] Keratin, type II cytoskeletal 1b OS=Homo sapiens OX=9606 GN=KRT77 PE=1 SV=3
		FALSE	75	2	1	18	32	[Master Protein] Keratin, type II cytoskeletal 6B OS=Homo sapiens OX=9606 GN=KRT6B PE=1 SV=5
		FALSE	18	4	1	3	5	[Master Protein] Keratin, type II cytoskeletal 74 OS=Homo sapiens OX=9606 GN=KRT74 PE=1 SV=2
	FALSE	High	KLLEGEECR	1xCarbamidomethyl [C8]	0.0996282	0.00424741	5	10	1	Q7RTS7; P35908; P04259; P02538; P13647	1	1133.56	High	0.003086	0.07732	2.15
		Checked	Protein Group ID	# Proteins	# Unique Peptides	# Peptides	# PSMs	Group Description
		FALSE	33	4	21	28	55	[Master Protein] Keratin, type II cytoskeletal 2 epidermal OS=Homo sapiens OX=9606 GN=KRT2 PE=1 SV=2
		FALSE	264	2	14	22	32	[Master Protein] Keratin, type II cytoskeletal 5 OS=Homo sapiens OX=9606 GN=KRT5 PE=1 SV=3
		FALSE	76	3	3	19	26	[Master Protein] Keratin, type II cytoskeletal 6A OS=Homo sapiens OX=9606 GN=KRT6A PE=1 SV=3
		FALSE	75	2	1	18	32	[Master Protein] Keratin, type II cytoskeletal 6B OS=Homo sapiens OX=9606 GN=KRT6B PE=1 SV=5
		FALSE	18	4	1	3	5	[Master Protein] Keratin, type II cytoskeletal 74 OS=Homo sapiens OX=9606 GN=KRT74 PE=1 SV=2
	FALSE	High	TSFTSVSR		0.145659	0.00635681	1	1	1	P13647	0	884.447	High	0.004643	0.1183	1.81
		Checked	Protein Group ID	# Proteins	# Unique Peptides	# Peptides	# PSMs	Group Description
		FALSE	264	2	14	22	32	[Master Protein] Keratin, type II cytoskeletal 5 OS=Homo sapiens OX=9606 GN=KRT5 PE=1 SV=3
FALSE	High	Master Protein	P07437	Tubulin beta chain OS=Homo sapiens OX=9606 GN=TUBB PE=1 SV=2	0	52.842	58	18	29	3	444	49.6	4.89	63.33	18	1
	Checked	Confidence	Sequence	Modifications	Qvality PEP	Qvality q-value	# Protein Groups	# Proteins	# PSMs	Master Protein Accessions	# Missed Cleavages	Theo. MH+ [Da]	Confidence (by Search Engine): Sequest HT	Percolator q-Value (by Search Engine): Sequest HT	Percolator PEP (by Search Engine): Sequest HT	XCorr (by Search Engine): Sequest HT
	FALSE	High	NSSYFVEWIPNNVK		0.0353396	0.00169387	3	7	2	P07437; P68371; Q9BVA1	0	1696.83	High	0.001244	0.02437	1.84
		Checked	Protein Group ID	# Proteins	# Unique Peptides	# Peptides	# PSMs	Group Description
		FALSE	233	6	3	18	31	[Master Protein] Tubulin beta-4B chain OS=Homo sapiens OX=9606 GN=TUBB4B PE=1 SV=1
		FALSE	227	5	3	18	30	[Master Protein] Tubulin beta chain OS=Homo sapiens OX=9606 GN=TUBB PE=1 SV=2
		FALSE	256	4	1	15	25	[Master Protein] Tubulin beta-2B chain OS=Homo sapiens OX=9606 GN=TUBB2B PE=1 SV=1
	FALSE	High	LHFFMPGFAPLTSR		0.00525777	0.00169387	3	8	1	P07437; P68371; Q9BVA1	0	1620.84	High	0.001244	0.002926	3.77
		Checked	Protein Group ID	# Proteins	# Unique Peptides	# Peptides	# PSMs	Group Description
		FALSE	233	6	3	18	31	[Master Protein] Tubulin beta-4B chain OS=Homo sapiens OX=9606 GN=TUBB4B PE=1 SV=1
		FALSE	227	5	3	18	30	[Master Protein] Tubulin beta chain OS=Homo sapiens OX=9606 GN=TUBB PE=1 SV=2
		FALSE	256	4	1	15	25	[Master Protein] Tubulin beta-2B chain OS=Homo sapiens OX=9606 GN=TUBB2B PE=1 SV=1
	FALSE	High	LHFFMPGFAPLTSR	1xOxidation [M5]	5.39029e-05	0.00169387	3	8	1	P07437; P68371; Q9BVA1	0	1636.83	High	0.001244	1.803e-05	4.58
		Checked	Protein Group ID	# Proteins	# Unique Peptides	# Peptides	# PSMs	Group Description
		FALSE	233	6	3	18	31	[Master Protein] Tubulin beta-4B chain OS=Homo sapiens OX=9606 GN=TUBB4B PE=1 SV=1
		FALSE	227	5	3	18	30	[Master Protein] Tubulin beta chain OS=Homo sapiens OX=9606 GN=TUBB PE=1 SV=2
		FALSE	256	4	1	15	25	[Master Protein] Tubulin beta-2B chain OS=Homo sapiens OX=9606 GN=TUBB2B PE=1 SV=1
	FALSE	High	LTTPTYGDLNHLVSATMSGVTTCLR	1xCarbamidomethyl [C23]	8.41164e-05	0.00169387	3	5	1	P07437; P68371; Q9BVA1	0	2708.34	High	0.001244	2.951e-05	4.42
		Checked	Protein Group ID	# Proteins	# Unique Peptides	# Peptides	# PSMs	Group Description
		FALSE	233	6	3	18	31	[Master Protein] Tubulin beta-4B chain OS=Homo sapiens OX=9606 GN=TUBB4B PE=1 SV=1
		FALSE	227	5	3	18	30	[Master Protein] Tubulin beta chain OS=Homo sapiens OX=9606 GN=TUBB PE=1 SV=2
		FALSE	256	4	1	15	25	[Master Protein] Tubulin beta-2B chain OS=Homo sapiens OX=9606 GN=TUBB2B PE=1 SV=1
	FALSE	High	ISEQFTAMFR		0.0639231	0.00169387	3	6	1	P07437; P68371; Q9BVA1	0	1229.6	High	0.001244	0.04706	1.36
		Checked	Protein Group ID	# Proteins	# Unique Peptides	# Peptides	# PSMs	Group Description
		FALSE	233	6	3	18	31	[Master Protein] Tubulin beta-4B chain OS=Homo sapiens OX=9606 GN=TUBB4B PE=1 SV=1
		FALSE	227	5	3	18	30	[Master Protein] Tubulin beta chain OS=Homo sapiens OX=9606 GN=TUBB PE=1 SV=2
		FALSE	256	4	1	15	25	[Master Protein] Tubulin beta-2B chain OS=Homo sapiens OX=9606 GN=TUBB2B PE=1 SV=1
	FALSE	High	SGPFGQIFRPDNFVFGQSGAGNNWAK		0.00311899	0.00169387	3	5	1	P07437; P68371; Q9BVA1	0	2798.34	High	0.001244	0.001635	1.91
		Checked	Protein Group ID	# Proteins	# Unique Peptides	# Peptides	# PSMs	Group Description
		FALSE	233	6	3	18	31	[Master Protein] Tubulin beta-4B chain OS=Homo sapiens OX=9606 GN=TUBB4B PE=1 SV=1
		FALSE	227	5	3	18	30	[Master Protein] Tubulin beta chain OS=Homo sapiens OX=9606 GN=TUBB PE=1 SV=2
		FALSE	256	4	1	15	25	[Master Protein] Tubulin beta-2B chain OS=Homo sapiens OX=9606 GN=TUBB2B PE=1 SV=1
	FALSE	High	TAVCDIPPR	1xCarbamidomethyl [C4]	0.0165981	0.00169387	3	7	5	P07437; P68371; Q9BVA1	0	1028.52	High	0.001244	0.01051	2.48
		Checked	Protein Group ID	# Proteins	# Unique Peptides	# Peptides	# PSMs	Group Description
		FALSE	233	6	3	18	31	[Master Protein] Tubulin beta-4B chain OS=Homo sapiens OX=9606 GN=TUBB4B PE=1 SV=1
		FALSE	227	5	3	18	30	[Master Protein] Tubulin beta chain OS=Homo sapiens OX=9606 GN=TUBB PE=1 SV=2
		FALSE	256	4	1	15	25	[Master Protein] Tubulin beta-2B chain OS=Homo sapiens OX=9606 GN=TUBB2B PE=1 SV=1
	FALSE	High	FPGQLNADLRK		0.000329068	0.00169387	3	10	1	P07437; P68371; Q9BVA1	1	1258.69	High	0.001244	0.0001344	2.89
		Checked	Protein Group ID	# Proteins	# Unique Peptides	# Peptides	# PSMs	Group Description
		FALSE	233	6	3	18	31	[Master Protein] Tubulin beta-4B chain OS=Homo sapiens OX=9606 GN=TUBB4B PE=1 SV=1
		FALSE	227	5	3	18	30	[Master Protein] Tubulin beta chain OS=Homo sapiens OX=9606 GN=TUBB PE=1 SV=2
		FALSE	256	4	1	15	25	[Master Protein] Tubulin beta-2B chain OS=Homo sapiens OX=9606 GN=TUBB2B PE=1 SV=1
	FALSE	High	FPGQLNADLR		0.00126867	0.00169387	3	10	4	P07437; P68371; Q9BVA1	0	1130.6	High	0.001244	0.0006039	3
		Checked	Protein Group ID	# Proteins	# Unique Peptides	# Peptides	# PSMs	Group Description
		FALSE	233	6	3	18	31	[Master Protein] Tubulin beta-4B chain OS=Homo sapiens OX=9606 GN=TUBB4B PE=1 SV=1
		FALSE	227	5	3	18	30	[Master Protein] Tubulin beta chain OS=Homo sapiens OX=9606 GN=TUBB PE=1 SV=2
		FALSE	256	4	1	15	25	[Master Protein] Tubulin beta-2B chain OS=Homo sapiens OX=9606 GN=TUBB2B PE=1 SV=1
	FALSE	High	EVDEQMLNVQNK	1xOxidation [M6]	0.0360246	0.00169387	3	4	1	P07437; P68371; Q9BVA1	0	1462.68	High	0.001244	0.02495	1.8
		Checked	Protein Group ID	# Proteins	# Unique Peptides	# Peptides	# PSMs	Group Description
		FALSE	233	6	3	18	31	[Master Protein] Tubulin beta-4B chain OS=Homo sapiens OX=9606 GN=TUBB4B PE=1 SV=1
		FALSE	227	5	3	18	30	[Master Protein] Tubulin beta chain OS=Homo sapiens OX=9606 GN=TUBB PE=1 SV=2
		FALSE	256	4	1	15	25	[Master Protein] Tubulin beta-2B chain OS=Homo sapiens OX=9606 GN=TUBB2B PE=1 SV=1
	FALSE	High	EVDEQMLNVQNK		0.00268477	0.00169387	3	4	1	P07437; P68371; Q9BVA1	0	1446.69	High	0.001244	0.001383	2.14
		Checked	Protein Group ID	# Proteins	# Unique Peptides	# Peptides	# PSMs	Group Description
		FALSE	233	6	3	18	31	[Master Protein] Tubulin beta-4B chain OS=Homo sapiens OX=9606 GN=TUBB4B PE=1 SV=1
		FALSE	227	5	3	18	30	[Master Protein] Tubulin beta chain OS=Homo sapiens OX=9606 GN=TUBB PE=1 SV=2
		FALSE	256	4	1	15	25	[Master Protein] Tubulin beta-2B chain OS=Homo sapiens OX=9606 GN=TUBB2B PE=1 SV=1
	FALSE	High	AILVDLEPGTMDSVR		0.00607828	0.00169387	2	4	1	P07437; Q9BVA1	0	1615.84	High	0.001244	0.003447	2.53
		Checked	Protein Group ID	# Proteins	# Unique Peptides	# Peptides	# PSMs	Group Description
		FALSE	227	5	3	18	30	[Master Protein] Tubulin beta chain OS=Homo sapiens OX=9606 GN=TUBB PE=1 SV=2
		FALSE	256	4	1	15	25	[Master Protein] Tubulin beta-2B chain OS=Homo sapiens OX=9606 GN=TUBB2B PE=1 SV=1
	FALSE	High	ALTVPELTQQVFDAK		0.000521013	0.00169387	1	1	1	P07437	0	1659.9	High	0.001244	0.000224	3.18
		Checked	Protein Group ID	# Proteins	# Unique Peptides	# Peptides	# PSMs	Group Description
		FALSE	227	5	3	18	30	[Master Protein] Tubulin beta chain OS=Homo sapiens OX=9606 GN=TUBB PE=1 SV=2
	FALSE	High	EAESCDCLQGFQLTHSLGGGTGSGMGTLLISK	2xCarbamidomethyl [C5; C7]	0.00163935	0.00169387	2	5	2	P07437; P68371	0	3311.53	High	0.001244	0.0008027	2.95
		Checked	Protein Group ID	# Proteins	# Unique Peptides	# Peptides	# PSMs	Group Description
		FALSE	233	6	3	18	31	[Master Protein] Tubulin beta-4B chain OS=Homo sapiens OX=9606 GN=TUBB4B PE=1 SV=1
		FALSE	227	5	3	18	30	[Master Protein] Tubulin beta chain OS=Homo sapiens OX=9606 GN=TUBB PE=1 SV=2
	FALSE	High	GHYTEGAELVDSVLDVVR		1.90543e-06	0.00169387	3	5	1	P07437; P68371; Q9BVA1	0	1958.98	High	0.001244	4.386e-07	3.51
		Checked	Protein Group ID	# Proteins	# Unique Peptides	# Peptides	# PSMs	Group Description
		FALSE	233	6	3	18	31	[Master Protein] Tubulin beta-4B chain OS=Homo sapiens OX=9606 GN=TUBB4B PE=1 SV=1
		FALSE	227	5	3	18	30	[Master Protein] Tubulin beta chain OS=Homo sapiens OX=9606 GN=TUBB PE=1 SV=2
		FALSE	256	4	1	15	25	[Master Protein] Tubulin beta-2B chain OS=Homo sapiens OX=9606 GN=TUBB2B PE=1 SV=1
	FALSE	High	ISVYYNEATGGK		0.0924267	0.00424741	1	1	1	P07437	0	1301.64	High	0.003086	0.07128	0.71
		Checked	Protein Group ID	# Proteins	# Unique Peptides	# Peptides	# PSMs	Group Description
		FALSE	227	5	3	18	30	[Master Protein] Tubulin beta chain OS=Homo sapiens OX=9606 GN=TUBB PE=1 SV=2
	FALSE	High	LAVNMVPFPR		0.0873559	0.00424741	3	10	1	P07437; P68371; Q9BVA1	0	1143.63	High	0.003086	0.06668	2.13
		Checked	Protein Group ID	# Proteins	# Unique Peptides	# Peptides	# PSMs	Group Description
		FALSE	233	6	3	18	31	[Master Protein] Tubulin beta-4B chain OS=Homo sapiens OX=9606 GN=TUBB4B PE=1 SV=1
		FALSE	227	5	3	18	30	[Master Protein] Tubulin beta chain OS=Homo sapiens OX=9606 GN=TUBB PE=1 SV=2
		FALSE	256	4	1	15	25	[Master Protein] Tubulin beta-2B chain OS=Homo sapiens OX=9606 GN=TUBB2B PE=1 SV=1
	FALSE	High	NMMAACDPR	1xCarbamidomethyl [C6]; 2xOxidation [M2; M3]	0.134114	0.00531176	3	9	1	P07437; P68371; Q9BVA1	0	1097.42	High	0.003854	0.1081	1.39
		Checked	Protein Group ID	# Proteins	# Unique Peptides	# Peptides	# PSMs	Group Description
		FALSE	233	6	3	18	31	[Master Protein] Tubulin beta-4B chain OS=Homo sapiens OX=9606 GN=TUBB4B PE=1 SV=1
		FALSE	227	5	3	18	30	[Master Protein] Tubulin beta chain OS=Homo sapiens OX=9606 GN=TUBB PE=1 SV=2
		FALSE	256	4	1	15	25	[Master Protein] Tubulin beta-2B chain OS=Homo sapiens OX=9606 GN=TUBB2B PE=1 SV=1
	FALSE	High	YLTVAAVFR		0.141713	0.00635681	2	3	2	P07437; P68371	0	1039.59	High	0.004643	0.1145	1.78
		Checked	Protein Group ID	# Proteins	# Unique Peptides	# Peptides	# PSMs	Group Description
		FALSE	233	6	3	18	31	[Master Protein] Tubulin beta-4B chain OS=Homo sapiens OX=9606 GN=TUBB4B PE=1 SV=1
		FALSE	227	5	3	18	30	[Master Protein] Tubulin beta chain OS=Homo sapiens OX=9606 GN=TUBB PE=1 SV=2
	FALSE	High	MAVTFIGNSTAIQELFK		0.146997	0.00635681	1	1	1	P07437	0	1869.98	High	0.004643	0.1196	1.52
		Checked	Protein Group ID	# Proteins	# Unique Peptides	# Peptides	# PSMs	Group Description
		FALSE	227	5	3	18	30	[Master Protein] Tubulin beta chain OS=Homo sapiens OX=9606 GN=TUBB PE=1 SV=2
FALSE	High	Master Protein	Q9BVA1	Tubulin beta-2B chain OS=Homo sapiens OX=9606 GN=TUBB2B PE=1 SV=1	0	51.822	45	15	25	1	445	49.9	4.89	58.74	15	1
	Checked	Confidence	Sequence	Modifications	Qvality PEP	Qvality q-value	# Protein Groups	# Proteins	# PSMs	Master Protein Accessions	# Missed Cleavages	Theo. MH+ [Da]	Confidence (by Search Engine): Sequest HT	Percolator q-Value (by Search Engine): Sequest HT	Percolator PEP (by Search Engine): Sequest HT	XCorr (by Search Engine): Sequest HT
	FALSE	High	NSSYFVEWIPNNVK		0.0353396	0.00169387	3	7	2	P07437; P68371; Q9BVA1	0	1696.83	High	0.001244	0.02437	1.84
		Checked	Protein Group ID	# Proteins	# Unique Peptides	# Peptides	# PSMs	Group Description
		FALSE	233	6	3	18	31	[Master Protein] Tubulin beta-4B chain OS=Homo sapiens OX=9606 GN=TUBB4B PE=1 SV=1
		FALSE	227	5	3	18	30	[Master Protein] Tubulin beta chain OS=Homo sapiens OX=9606 GN=TUBB PE=1 SV=2
		FALSE	256	4	1	15	25	[Master Protein] Tubulin beta-2B chain OS=Homo sapiens OX=9606 GN=TUBB2B PE=1 SV=1
	FALSE	High	MSATFIGNSTAIQELFK	1xOxidation [M1]	0.00041708	0.00169387	2	3	1	P68371; Q9BVA1	0	1873.94	High	0.001244	0.0001751	2.57
		Checked	Protein Group ID	# Proteins	# Unique Peptides	# Peptides	# PSMs	Group Description
		FALSE	233	6	3	18	31	[Master Protein] Tubulin beta-4B chain OS=Homo sapiens OX=9606 GN=TUBB4B PE=1 SV=1
		FALSE	256	4	1	15	25	[Master Protein] Tubulin beta-2B chain OS=Homo sapiens OX=9606 GN=TUBB2B PE=1 SV=1
	FALSE	High	LHFFMPGFAPLTSR		0.00525777	0.00169387	3	8	1	P07437; P68371; Q9BVA1	0	1620.84	High	0.001244	0.002926	3.77
		Checked	Protein Group ID	# Proteins	# Unique Peptides	# Peptides	# PSMs	Group Description
		FALSE	233	6	3	18	31	[Master Protein] Tubulin beta-4B chain OS=Homo sapiens OX=9606 GN=TUBB4B PE=1 SV=1
		FALSE	227	5	3	18	30	[Master Protein] Tubulin beta chain OS=Homo sapiens OX=9606 GN=TUBB PE=1 SV=2
		FALSE	256	4	1	15	25	[Master Protein] Tubulin beta-2B chain OS=Homo sapiens OX=9606 GN=TUBB2B PE=1 SV=1
	FALSE	High	LHFFMPGFAPLTSR	1xOxidation [M5]	5.39029e-05	0.00169387	3	8	1	P07437; P68371; Q9BVA1	0	1636.83	High	0.001244	1.803e-05	4.58
		Checked	Protein Group ID	# Proteins	# Unique Peptides	# Peptides	# PSMs	Group Description
		FALSE	233	6	3	18	31	[Master Protein] Tubulin beta-4B chain OS=Homo sapiens OX=9606 GN=TUBB4B PE=1 SV=1
		FALSE	227	5	3	18	30	[Master Protein] Tubulin beta chain OS=Homo sapiens OX=9606 GN=TUBB PE=1 SV=2
		FALSE	256	4	1	15	25	[Master Protein] Tubulin beta-2B chain OS=Homo sapiens OX=9606 GN=TUBB2B PE=1 SV=1
	FALSE	High	LTTPTYGDLNHLVSATMSGVTTCLR	1xCarbamidomethyl [C23]	8.41164e-05	0.00169387	3	5	1	P07437; P68371; Q9BVA1	0	2708.34	High	0.001244	2.951e-05	4.42
		Checked	Protein Group ID	# Proteins	# Unique Peptides	# Peptides	# PSMs	Group Description
		FALSE	233	6	3	18	31	[Master Protein] Tubulin beta-4B chain OS=Homo sapiens OX=9606 GN=TUBB4B PE=1 SV=1
		FALSE	227	5	3	18	30	[Master Protein] Tubulin beta chain OS=Homo sapiens OX=9606 GN=TUBB PE=1 SV=2
		FALSE	256	4	1	15	25	[Master Protein] Tubulin beta-2B chain OS=Homo sapiens OX=9606 GN=TUBB2B PE=1 SV=1
	FALSE	High	ISEQFTAMFR		0.0639231	0.00169387	3	6	1	P07437; P68371; Q9BVA1	0	1229.6	High	0.001244	0.04706	1.36
		Checked	Protein Group ID	# Proteins	# Unique Peptides	# Peptides	# PSMs	Group Description
		FALSE	233	6	3	18	31	[Master Protein] Tubulin beta-4B chain OS=Homo sapiens OX=9606 GN=TUBB4B PE=1 SV=1
		FALSE	227	5	3	18	30	[Master Protein] Tubulin beta chain OS=Homo sapiens OX=9606 GN=TUBB PE=1 SV=2
		FALSE	256	4	1	15	25	[Master Protein] Tubulin beta-2B chain OS=Homo sapiens OX=9606 GN=TUBB2B PE=1 SV=1
	FALSE	High	INVYYNEATGNK		3.32305e-05	0.00169387	1	1	1	Q9BVA1	0	1385.67	High	0.001244	1.05e-05	2.63
		Checked	Protein Group ID	# Proteins	# Unique Peptides	# Peptides	# PSMs	Group Description
		FALSE	256	4	1	15	25	[Master Protein] Tubulin beta-2B chain OS=Homo sapiens OX=9606 GN=TUBB2B PE=1 SV=1
	FALSE	High	SGPFGQIFRPDNFVFGQSGAGNNWAK		0.00311899	0.00169387	3	5	1	P07437; P68371; Q9BVA1	0	2798.34	High	0.001244	0.001635	1.91
		Checked	Protein Group ID	# Proteins	# Unique Peptides	# Peptides	# PSMs	Group Description
		FALSE	233	6	3	18	31	[Master Protein] Tubulin beta-4B chain OS=Homo sapiens OX=9606 GN=TUBB4B PE=1 SV=1
		FALSE	227	5	3	18	30	[Master Protein] Tubulin beta chain OS=Homo sapiens OX=9606 GN=TUBB PE=1 SV=2
		FALSE	256	4	1	15	25	[Master Protein] Tubulin beta-2B chain OS=Homo sapiens OX=9606 GN=TUBB2B PE=1 SV=1
	FALSE	High	TAVCDIPPR	1xCarbamidomethyl [C4]	0.0165981	0.00169387	3	7	5	P07437; P68371; Q9BVA1	0	1028.52	High	0.001244	0.01051	2.48
		Checked	Protein Group ID	# Proteins	# Unique Peptides	# Peptides	# PSMs	Group Description
		FALSE	233	6	3	18	31	[Master Protein] Tubulin beta-4B chain OS=Homo sapiens OX=9606 GN=TUBB4B PE=1 SV=1
		FALSE	227	5	3	18	30	[Master Protein] Tubulin beta chain OS=Homo sapiens OX=9606 GN=TUBB PE=1 SV=2
		FALSE	256	4	1	15	25	[Master Protein] Tubulin beta-2B chain OS=Homo sapiens OX=9606 GN=TUBB2B PE=1 SV=1
	FALSE	High	FPGQLNADLRK		0.000329068	0.00169387	3	10	1	P07437; P68371; Q9BVA1	1	1258.69	High	0.001244	0.0001344	2.89
		Checked	Protein Group ID	# Proteins	# Unique Peptides	# Peptides	# PSMs	Group Description
		FALSE	233	6	3	18	31	[Master Protein] Tubulin beta-4B chain OS=Homo sapiens OX=9606 GN=TUBB4B PE=1 SV=1
		FALSE	227	5	3	18	30	[Master Protein] Tubulin beta chain OS=Homo sapiens OX=9606 GN=TUBB PE=1 SV=2
		FALSE	256	4	1	15	25	[Master Protein] Tubulin beta-2B chain OS=Homo sapiens OX=9606 GN=TUBB2B PE=1 SV=1
	FALSE	High	FPGQLNADLR		0.00126867	0.00169387	3	10	4	P07437; P68371; Q9BVA1	0	1130.6	High	0.001244	0.0006039	3
		Checked	Protein Group ID	# Proteins	# Unique Peptides	# Peptides	# PSMs	Group Description
		FALSE	233	6	3	18	31	[Master Protein] Tubulin beta-4B chain OS=Homo sapiens OX=9606 GN=TUBB4B PE=1 SV=1
		FALSE	227	5	3	18	30	[Master Protein] Tubulin beta chain OS=Homo sapiens OX=9606 GN=TUBB PE=1 SV=2
		FALSE	256	4	1	15	25	[Master Protein] Tubulin beta-2B chain OS=Homo sapiens OX=9606 GN=TUBB2B PE=1 SV=1
	FALSE	High	EVDEQMLNVQNK	1xOxidation [M6]	0.0360246	0.00169387	3	4	1	P07437; P68371; Q9BVA1	0	1462.68	High	0.001244	0.02495	1.8
		Checked	Protein Group ID	# Proteins	# Unique Peptides	# Peptides	# PSMs	Group Description
		FALSE	233	6	3	18	31	[Master Protein] Tubulin beta-4B chain OS=Homo sapiens OX=9606 GN=TUBB4B PE=1 SV=1
		FALSE	227	5	3	18	30	[Master Protein] Tubulin beta chain OS=Homo sapiens OX=9606 GN=TUBB PE=1 SV=2
		FALSE	256	4	1	15	25	[Master Protein] Tubulin beta-2B chain OS=Homo sapiens OX=9606 GN=TUBB2B PE=1 SV=1
	FALSE	High	EVDEQMLNVQNK		0.00268477	0.00169387	3	4	1	P07437; P68371; Q9BVA1	0	1446.69	High	0.001244	0.001383	2.14
		Checked	Protein Group ID	# Proteins	# Unique Peptides	# Peptides	# PSMs	Group Description
		FALSE	233	6	3	18	31	[Master Protein] Tubulin beta-4B chain OS=Homo sapiens OX=9606 GN=TUBB4B PE=1 SV=1
		FALSE	227	5	3	18	30	[Master Protein] Tubulin beta chain OS=Homo sapiens OX=9606 GN=TUBB PE=1 SV=2
		FALSE	256	4	1	15	25	[Master Protein] Tubulin beta-2B chain OS=Homo sapiens OX=9606 GN=TUBB2B PE=1 SV=1
	FALSE	High	AILVDLEPGTMDSVR		0.00607828	0.00169387	2	4	1	P07437; Q9BVA1	0	1615.84	High	0.001244	0.003447	2.53
		Checked	Protein Group ID	# Proteins	# Unique Peptides	# Peptides	# PSMs	Group Description
		FALSE	227	5	3	18	30	[Master Protein] Tubulin beta chain OS=Homo sapiens OX=9606 GN=TUBB PE=1 SV=2
		FALSE	256	4	1	15	25	[Master Protein] Tubulin beta-2B chain OS=Homo sapiens OX=9606 GN=TUBB2B PE=1 SV=1
	FALSE	High	GHYTEGAELVDSVLDVVR		1.90543e-06	0.00169387	3	5	1	P07437; P68371; Q9BVA1	0	1958.98	High	0.001244	4.386e-07	3.51
		Checked	Protein Group ID	# Proteins	# Unique Peptides	# Peptides	# PSMs	Group Description
		FALSE	233	6	3	18	31	[Master Protein] Tubulin beta-4B chain OS=Homo sapiens OX=9606 GN=TUBB4B PE=1 SV=1
		FALSE	227	5	3	18	30	[Master Protein] Tubulin beta chain OS=Homo sapiens OX=9606 GN=TUBB PE=1 SV=2
		FALSE	256	4	1	15	25	[Master Protein] Tubulin beta-2B chain OS=Homo sapiens OX=9606 GN=TUBB2B PE=1 SV=1
	FALSE	High	LAVNMVPFPR		0.0873559	0.00424741	3	10	1	P07437; P68371; Q9BVA1	0	1143.63	High	0.003086	0.06668	2.13
		Checked	Protein Group ID	# Proteins	# Unique Peptides	# Peptides	# PSMs	Group Description
		FALSE	233	6	3	18	31	[Master Protein] Tubulin beta-4B chain OS=Homo sapiens OX=9606 GN=TUBB4B PE=1 SV=1
		FALSE	227	5	3	18	30	[Master Protein] Tubulin beta chain OS=Homo sapiens OX=9606 GN=TUBB PE=1 SV=2
		FALSE	256	4	1	15	25	[Master Protein] Tubulin beta-2B chain OS=Homo sapiens OX=9606 GN=TUBB2B PE=1 SV=1
	FALSE	High	NMMAACDPR	1xCarbamidomethyl [C6]; 2xOxidation [M2; M3]	0.134114	0.00531176	3	9	1	P07437; P68371; Q9BVA1	0	1097.42	High	0.003854	0.1081	1.39
		Checked	Protein Group ID	# Proteins	# Unique Peptides	# Peptides	# PSMs	Group Description
		FALSE	233	6	3	18	31	[Master Protein] Tubulin beta-4B chain OS=Homo sapiens OX=9606 GN=TUBB4B PE=1 SV=1
		FALSE	227	5	3	18	30	[Master Protein] Tubulin beta chain OS=Homo sapiens OX=9606 GN=TUBB PE=1 SV=2
		FALSE	256	4	1	15	25	[Master Protein] Tubulin beta-2B chain OS=Homo sapiens OX=9606 GN=TUBB2B PE=1 SV=1
FALSE	High	Master Protein	P02538	Keratin, type II cytoskeletal 6A OS=Homo sapiens OX=9606 GN=KRT6A PE=1 SV=3	0	45.867	37	19	26	3	564	60	8	57.66	19	1
	Checked	Confidence	Sequence	Modifications	Qvality PEP	Qvality q-value	# Protein Groups	# Proteins	# PSMs	Master Protein Accessions	# Missed Cleavages	Theo. MH+ [Da]	Confidence (by Search Engine): Sequest HT	Percolator q-Value (by Search Engine): Sequest HT	Percolator PEP (by Search Engine): Sequest HT	XCorr (by Search Engine): Sequest HT
	FALSE	High	NLDLDSIIAEVK		0.000466159	0.00169387	4	7	2	P35908; P04259; P02538; P13647	0	1329.73	High	0.001244	0.0001976	3.37
		Checked	Protein Group ID	# Proteins	# Unique Peptides	# Peptides	# PSMs	Group Description
		FALSE	33	4	21	28	55	[Master Protein] Keratin, type II cytoskeletal 2 epidermal OS=Homo sapiens OX=9606 GN=KRT2 PE=1 SV=2
		FALSE	264	2	14	22	32	[Master Protein] Keratin, type II cytoskeletal 5 OS=Homo sapiens OX=9606 GN=KRT5 PE=1 SV=3
		FALSE	76	3	3	19	26	[Master Protein] Keratin, type II cytoskeletal 6A OS=Homo sapiens OX=9606 GN=KRT6A PE=1 SV=3
		FALSE	75	2	1	18	32	[Master Protein] Keratin, type II cytoskeletal 6B OS=Homo sapiens OX=9606 GN=KRT6B PE=1 SV=5
	FALSE	High	QNLEPLFEQYINNLR		9.72531e-05	0.00169387	3	4	2	P04259; P02538; P13647	0	1890.97	High	0.001244	3.47e-05	4.1
		Checked	Protein Group ID	# Proteins	# Unique Peptides	# Peptides	# PSMs	Group Description
		FALSE	264	2	14	22	32	[Master Protein] Keratin, type II cytoskeletal 5 OS=Homo sapiens OX=9606 GN=KRT5 PE=1 SV=3
		FALSE	76	3	3	19	26	[Master Protein] Keratin, type II cytoskeletal 6A OS=Homo sapiens OX=9606 GN=KRT6A PE=1 SV=3
		FALSE	75	2	1	18	32	[Master Protein] Keratin, type II cytoskeletal 6B OS=Homo sapiens OX=9606 GN=KRT6B PE=1 SV=5
	FALSE	High	QNLEPLFEQYINNLRR		0.0530865	0.00169387	3	4	1	P04259; P02538; P13647	1	2047.07	High	0.001244	0.03826	2.37
		Checked	Protein Group ID	# Proteins	# Unique Peptides	# Peptides	# PSMs	Group Description
		FALSE	264	2	14	22	32	[Master Protein] Keratin, type II cytoskeletal 5 OS=Homo sapiens OX=9606 GN=KRT5 PE=1 SV=3
		FALSE	76	3	3	19	26	[Master Protein] Keratin, type II cytoskeletal 6A OS=Homo sapiens OX=9606 GN=KRT6A PE=1 SV=3
		FALSE	75	2	1	18	32	[Master Protein] Keratin, type II cytoskeletal 6B OS=Homo sapiens OX=9606 GN=KRT6B PE=1 SV=5
	FALSE	High	QCANLQAAIADAEQR	1xCarbamidomethyl [C2]	0.0189062	0.00169387	2	2	1	P04259; P02538	0	1658.79	High	0.001244	0.01215	1.8
		Checked	Protein Group ID	# Proteins	# Unique Peptides	# Peptides	# PSMs	Group Description
		FALSE	76	3	3	19	26	[Master Protein] Keratin, type II cytoskeletal 6A OS=Homo sapiens OX=9606 GN=KRT6A PE=1 SV=3
		FALSE	75	2	1	18	32	[Master Protein] Keratin, type II cytoskeletal 6B OS=Homo sapiens OX=9606 GN=KRT6B PE=1 SV=5
	FALSE	High	ISIGGGSCAISGGYGSR	1xCarbamidomethyl [C8]	0.00650381	0.00169387	2	3	1	P04259; P02538	0	1598.76	High	0.001244	0.003702	1.59
		Checked	Protein Group ID	# Proteins	# Unique Peptides	# Peptides	# PSMs	Group Description
		FALSE	76	3	3	19	26	[Master Protein] Keratin, type II cytoskeletal 6A OS=Homo sapiens OX=9606 GN=KRT6A PE=1 SV=3
		FALSE	75	2	1	18	32	[Master Protein] Keratin, type II cytoskeletal 6B OS=Homo sapiens OX=9606 GN=KRT6B PE=1 SV=5
	FALSE	High	LRSEIDHVKK		0.0300145	0.00169387	2	3	1	P04259; P02538	2	1224.71	High	0.001244	0.02033	2.75
		Checked	Protein Group ID	# Proteins	# Unique Peptides	# Peptides	# PSMs	Group Description
		FALSE	76	3	3	19	26	[Master Protein] Keratin, type II cytoskeletal 6A OS=Homo sapiens OX=9606 GN=KRT6A PE=1 SV=3
		FALSE	75	2	1	18	32	[Master Protein] Keratin, type II cytoskeletal 6B OS=Homo sapiens OX=9606 GN=KRT6B PE=1 SV=5
	FALSE	High	YEELQVTAGR		0.0067602	0.00169387	1	3	1	P02538	0	1165.58	High	0.001244	0.003864	2.31
		Checked	Protein Group ID	# Proteins	# Unique Peptides	# Peptides	# PSMs	Group Description
		FALSE	76	3	3	19	26	[Master Protein] Keratin, type II cytoskeletal 6A OS=Homo sapiens OX=9606 GN=KRT6A PE=1 SV=3
	FALSE	High	WTLLQEQGTK		0.0162025	0.00169387	3	4	1	P04259; P02538; P13647	0	1203.64	High	0.001244	0.01022	2.77
		Checked	Protein Group ID	# Proteins	# Unique Peptides	# Peptides	# PSMs	Group Description
		FALSE	264	2	14	22	32	[Master Protein] Keratin, type II cytoskeletal 5 OS=Homo sapiens OX=9606 GN=KRT5 PE=1 SV=3
		FALSE	76	3	3	19	26	[Master Protein] Keratin, type II cytoskeletal 6A OS=Homo sapiens OX=9606 GN=KRT6A PE=1 SV=3
		FALSE	75	2	1	18	32	[Master Protein] Keratin, type II cytoskeletal 6B OS=Homo sapiens OX=9606 GN=KRT6B PE=1 SV=5
	FALSE	High	SGFSSVSVSR		0.0250004	0.00169387	1	1	1	P02538	0	1012.51	High	0.001244	0.01658	2.1
		Checked	Protein Group ID	# Proteins	# Unique Peptides	# Peptides	# PSMs	Group Description
		FALSE	76	3	3	19	26	[Master Protein] Keratin, type II cytoskeletal 6A OS=Homo sapiens OX=9606 GN=KRT6A PE=1 SV=3
	FALSE	High	TAAENEFVTLKK		0.00948085	0.00169387	2	4	1	P04259; P02538	1	1350.73	High	0.001244	0.005646	2.13
		Checked	Protein Group ID	# Proteins	# Unique Peptides	# Peptides	# PSMs	Group Description
		FALSE	76	3	3	19	26	[Master Protein] Keratin, type II cytoskeletal 6A OS=Homo sapiens OX=9606 GN=KRT6A PE=1 SV=3
		FALSE	75	2	1	18	32	[Master Protein] Keratin, type II cytoskeletal 6B OS=Homo sapiens OX=9606 GN=KRT6B PE=1 SV=5
	FALSE	High	AQYEEIAQR		0.014712	0.00169387	3	6	2	P35908; P04259; P02538	0	1107.54	High	0.001244	0.009195	2.42
		Checked	Protein Group ID	# Proteins	# Unique Peptides	# Peptides	# PSMs	Group Description
		FALSE	33	4	21	28	55	[Master Protein] Keratin, type II cytoskeletal 2 epidermal OS=Homo sapiens OX=9606 GN=KRT2 PE=1 SV=2
		FALSE	76	3	3	19	26	[Master Protein] Keratin, type II cytoskeletal 6A OS=Homo sapiens OX=9606 GN=KRT6A PE=1 SV=3
		FALSE	75	2	1	18	32	[Master Protein] Keratin, type II cytoskeletal 6B OS=Homo sapiens OX=9606 GN=KRT6B PE=1 SV=5
	FALSE	High	DVDAAYMNK	1xOxidation [M7]	0.0501305	0.00169387	3	6	1	P04259; P02538; P13647	0	1042.45	High	0.001244	0.036	0.96
		Checked	Protein Group ID	# Proteins	# Unique Peptides	# Peptides	# PSMs	Group Description
		FALSE	264	2	14	22	32	[Master Protein] Keratin, type II cytoskeletal 5 OS=Homo sapiens OX=9606 GN=KRT5 PE=1 SV=3
		FALSE	76	3	3	19	26	[Master Protein] Keratin, type II cytoskeletal 6A OS=Homo sapiens OX=9606 GN=KRT6A PE=1 SV=3
		FALSE	75	2	1	18	32	[Master Protein] Keratin, type II cytoskeletal 6B OS=Homo sapiens OX=9606 GN=KRT6B PE=1 SV=5
	FALSE	High	DVDAAYMNK		0.0482504	0.00169387	3	6	1	P04259; P02538; P13647	0	1026.46	High	0.001244	0.03455	1.89
		Checked	Protein Group ID	# Proteins	# Unique Peptides	# Peptides	# PSMs	Group Description
		FALSE	264	2	14	22	32	[Master Protein] Keratin, type II cytoskeletal 5 OS=Homo sapiens OX=9606 GN=KRT5 PE=1 SV=3
		FALSE	76	3	3	19	26	[Master Protein] Keratin, type II cytoskeletal 6A OS=Homo sapiens OX=9606 GN=KRT6A PE=1 SV=3
		FALSE	75	2	1	18	32	[Master Protein] Keratin, type II cytoskeletal 6B OS=Homo sapiens OX=9606 GN=KRT6B PE=1 SV=5
	FALSE	High	ADTLTDEINFLR		0.000173777	0.00169387	2	3	2	P04259; P02538	0	1407.71	High	0.001244	6.611e-05	3.4
		Checked	Protein Group ID	# Proteins	# Unique Peptides	# Peptides	# PSMs	Group Description
		FALSE	76	3	3	19	26	[Master Protein] Keratin, type II cytoskeletal 6A OS=Homo sapiens OX=9606 GN=KRT6A PE=1 SV=3
		FALSE	75	2	1	18	32	[Master Protein] Keratin, type II cytoskeletal 6B OS=Homo sapiens OX=9606 GN=KRT6B PE=1 SV=5
	FALSE	High	LALDVEIATYR		0.0332011	0.00169387	4	9	2	P35908; P04259; P02538; P13647	0	1263.69	High	0.001244	0.02278	2.07
		Checked	Protein Group ID	# Proteins	# Unique Peptides	# Peptides	# PSMs	Group Description
		FALSE	33	4	21	28	55	[Master Protein] Keratin, type II cytoskeletal 2 epidermal OS=Homo sapiens OX=9606 GN=KRT2 PE=1 SV=2
		FALSE	264	2	14	22	32	[Master Protein] Keratin, type II cytoskeletal 5 OS=Homo sapiens OX=9606 GN=KRT5 PE=1 SV=3
		FALSE	76	3	3	19	26	[Master Protein] Keratin, type II cytoskeletal 6A OS=Homo sapiens OX=9606 GN=KRT6A PE=1 SV=3
		FALSE	75	2	1	18	32	[Master Protein] Keratin, type II cytoskeletal 6B OS=Homo sapiens OX=9606 GN=KRT6B PE=1 SV=5
	FALSE	High	AIGGGLSSVGGGSSTIK		9.77246e-05	0.00169387	1	2	1	P02538	0	1447.78	High	0.001244	3.483e-05	2.76
		Checked	Protein Group ID	# Proteins	# Unique Peptides	# Peptides	# PSMs	Group Description
		FALSE	76	3	3	19	26	[Master Protein] Keratin, type II cytoskeletal 6A OS=Homo sapiens OX=9606 GN=KRT6A PE=1 SV=3
	FALSE	High	FASFIDK		0.105378	0.00424741	6	18	2	Q7Z794; Q7RTS7; P35908; P04259; P02538; P13647	0	827.43	High	0.003086	0.08258	1.85
		Checked	Protein Group ID	# Proteins	# Unique Peptides	# Peptides	# PSMs	Group Description
		FALSE	33	4	21	28	55	[Master Protein] Keratin, type II cytoskeletal 2 epidermal OS=Homo sapiens OX=9606 GN=KRT2 PE=1 SV=2
		FALSE	264	2	14	22	32	[Master Protein] Keratin, type II cytoskeletal 5 OS=Homo sapiens OX=9606 GN=KRT5 PE=1 SV=3
		FALSE	76	3	3	19	26	[Master Protein] Keratin, type II cytoskeletal 6A OS=Homo sapiens OX=9606 GN=KRT6A PE=1 SV=3
		FALSE	14	2	2	4	11	[Master Protein] Keratin, type II cytoskeletal 1b OS=Homo sapiens OX=9606 GN=KRT77 PE=1 SV=3
		FALSE	75	2	1	18	32	[Master Protein] Keratin, type II cytoskeletal 6B OS=Homo sapiens OX=9606 GN=KRT6B PE=1 SV=5
		FALSE	18	4	1	3	5	[Master Protein] Keratin, type II cytoskeletal 74 OS=Homo sapiens OX=9606 GN=KRT74 PE=1 SV=2
	FALSE	High	KLLEGEECR	1xCarbamidomethyl [C8]	0.0996282	0.00424741	5	10	1	Q7RTS7; P35908; P04259; P02538; P13647	1	1133.56	High	0.003086	0.07732	2.15
		Checked	Protein Group ID	# Proteins	# Unique Peptides	# Peptides	# PSMs	Group Description
		FALSE	33	4	21	28	55	[Master Protein] Keratin, type II cytoskeletal 2 epidermal OS=Homo sapiens OX=9606 GN=KRT2 PE=1 SV=2
		FALSE	264	2	14	22	32	[Master Protein] Keratin, type II cytoskeletal 5 OS=Homo sapiens OX=9606 GN=KRT5 PE=1 SV=3
		FALSE	76	3	3	19	26	[Master Protein] Keratin, type II cytoskeletal 6A OS=Homo sapiens OX=9606 GN=KRT6A PE=1 SV=3
		FALSE	75	2	1	18	32	[Master Protein] Keratin, type II cytoskeletal 6B OS=Homo sapiens OX=9606 GN=KRT6B PE=1 SV=5
		FALSE	18	4	1	3	5	[Master Protein] Keratin, type II cytoskeletal 74 OS=Homo sapiens OX=9606 GN=KRT74 PE=1 SV=2
	FALSE	High	SRAEAESWYQTK		0.101037	0.00424741	2	4	1	P04259; P02538	1	1455.69	High	0.003086	0.07857	2.4
		Checked	Protein Group ID	# Proteins	# Unique Peptides	# Peptides	# PSMs	Group Description
		FALSE	76	3	3	19	26	[Master Protein] Keratin, type II cytoskeletal 6A OS=Homo sapiens OX=9606 GN=KRT6A PE=1 SV=3
		FALSE	75	2	1	18	32	[Master Protein] Keratin, type II cytoskeletal 6B OS=Homo sapiens OX=9606 GN=KRT6B PE=1 SV=5
	FALSE	High	LEGLEDALQK		0.100565	0.00424741	2	3	1	P04259; P02538	0	1115.59	High	0.003086	0.07828	1.57
		Checked	Protein Group ID	# Proteins	# Unique Peptides	# Peptides	# PSMs	Group Description
		FALSE	76	3	3	19	26	[Master Protein] Keratin, type II cytoskeletal 6A OS=Homo sapiens OX=9606 GN=KRT6A PE=1 SV=3
		FALSE	75	2	1	18	32	[Master Protein] Keratin, type II cytoskeletal 6B OS=Homo sapiens OX=9606 GN=KRT6B PE=1 SV=5
FALSE	High	Master Protein	Q9BQE3	Tubulin alpha-1C chain OS=Homo sapiens OX=9606 GN=TUBA1C PE=1 SV=1	0	42.934	35	12	17	1	449	49.9	5.1	43.43	12	1
	Checked	Confidence	Sequence	Modifications	Qvality PEP	Qvality q-value	# Protein Groups	# Proteins	# PSMs	Master Protein Accessions	# Missed Cleavages	Theo. MH+ [Da]	Confidence (by Search Engine): Sequest HT	Percolator q-Value (by Search Engine): Sequest HT	Percolator PEP (by Search Engine): Sequest HT	XCorr (by Search Engine): Sequest HT
	FALSE	High	NLDIERPTYTNLNR		0.00852492	0.00169387	2	7	1	P68363; Q9BQE3	0	1718.88	High	0.001244	0.00502	1.99
		Checked	Protein Group ID	# Proteins	# Unique Peptides	# Peptides	# PSMs	Group Description
		FALSE	191	4	1	12	17	[Master Protein] Tubulin alpha-1B chain OS=Homo sapiens OX=9606 GN=TUBA1B PE=1 SV=1
		FALSE	231	7	1	12	17	[Master Protein] Tubulin alpha-1C chain OS=Homo sapiens OX=9606 GN=TUBA1C PE=1 SV=1
	FALSE	High	QLFHPEQLITGKEDAANNYAR		9.08851e-05	0.00169387	2	6	2	P68363; Q9BQE3	1	2415.21	High	0.001244	3.215e-05	4.11
		Checked	Protein Group ID	# Proteins	# Unique Peptides	# Peptides	# PSMs	Group Description
		FALSE	191	4	1	12	17	[Master Protein] Tubulin alpha-1B chain OS=Homo sapiens OX=9606 GN=TUBA1B PE=1 SV=1
		FALSE	231	7	1	12	17	[Master Protein] Tubulin alpha-1C chain OS=Homo sapiens OX=9606 GN=TUBA1C PE=1 SV=1
	FALSE	High	IHFPLATYAPVISAEK		0.00263333	0.00169387	2	6	2	P68363; Q9BQE3	0	1756.96	High	0.001244	0.001356	3.99
		Checked	Protein Group ID	# Proteins	# Unique Peptides	# Peptides	# PSMs	Group Description
		FALSE	191	4	1	12	17	[Master Protein] Tubulin alpha-1B chain OS=Homo sapiens OX=9606 GN=TUBA1B PE=1 SV=1
		FALSE	231	7	1	12	17	[Master Protein] Tubulin alpha-1C chain OS=Homo sapiens OX=9606 GN=TUBA1C PE=1 SV=1
	FALSE	High	TIGGGDDSFNTFFSETGAGK		1.64805e-06	0.00169387	2	5	2	P68363; Q9BQE3	0	2007.89	High	0.001244	3.72e-07	3.91
		Checked	Protein Group ID	# Proteins	# Unique Peptides	# Peptides	# PSMs	Group Description
		FALSE	191	4	1	12	17	[Master Protein] Tubulin alpha-1B chain OS=Homo sapiens OX=9606 GN=TUBA1B PE=1 SV=1
		FALSE	231	7	1	12	17	[Master Protein] Tubulin alpha-1C chain OS=Homo sapiens OX=9606 GN=TUBA1C PE=1 SV=1
	FALSE	High	TIQFVDWCPTGFK	1xCarbamidomethyl [C8]	0.0592378	0.00169387	1	5	1	Q9BQE3	0	1598.77	High	0.001244	0.04322	1.45
		Checked	Protein Group ID	# Proteins	# Unique Peptides	# Peptides	# PSMs	Group Description
		FALSE	231	7	1	12	17	[Master Protein] Tubulin alpha-1C chain OS=Homo sapiens OX=9606 GN=TUBA1C PE=1 SV=1
	FALSE	High	LISQIVSSITASLR		0.000511029	0.00169387	2	5	2	P68363; Q9BQE3	0	1487.88	High	0.001244	0.0002188	2.86
		Checked	Protein Group ID	# Proteins	# Unique Peptides	# Peptides	# PSMs	Group Description
		FALSE	191	4	1	12	17	[Master Protein] Tubulin alpha-1B chain OS=Homo sapiens OX=9606 GN=TUBA1B PE=1 SV=1
		FALSE	231	7	1	12	17	[Master Protein] Tubulin alpha-1C chain OS=Homo sapiens OX=9606 GN=TUBA1C PE=1 SV=1
	FALSE	High	DVNAAIATIK		0.0259817	0.00169387	2	5	2	P68363; Q9BQE3	0	1015.58	High	0.001244	0.01728	2.34
		Checked	Protein Group ID	# Proteins	# Unique Peptides	# Peptides	# PSMs	Group Description
		FALSE	191	4	1	12	17	[Master Protein] Tubulin alpha-1B chain OS=Homo sapiens OX=9606 GN=TUBA1B PE=1 SV=1
		FALSE	231	7	1	12	17	[Master Protein] Tubulin alpha-1C chain OS=Homo sapiens OX=9606 GN=TUBA1C PE=1 SV=1
	FALSE	High	EIIDLVLDR		0.0468859	0.00169387	2	3	1	P68363; Q9BQE3	0	1085.62	High	0.001244	0.0333	2.16
		Checked	Protein Group ID	# Proteins	# Unique Peptides	# Peptides	# PSMs	Group Description
		FALSE	191	4	1	12	17	[Master Protein] Tubulin alpha-1B chain OS=Homo sapiens OX=9606 GN=TUBA1B PE=1 SV=1
		FALSE	231	7	1	12	17	[Master Protein] Tubulin alpha-1C chain OS=Homo sapiens OX=9606 GN=TUBA1C PE=1 SV=1
	FALSE	High	AVFVDLEPTVIDEVR		0.000148139	0.00169387	2	3	1	P68363; Q9BQE3	0	1701.91	High	0.001244	5.548e-05	4.25
		Checked	Protein Group ID	# Proteins	# Unique Peptides	# Peptides	# PSMs	Group Description
		FALSE	191	4	1	12	17	[Master Protein] Tubulin alpha-1B chain OS=Homo sapiens OX=9606 GN=TUBA1B PE=1 SV=1
		FALSE	231	7	1	12	17	[Master Protein] Tubulin alpha-1C chain OS=Homo sapiens OX=9606 GN=TUBA1C PE=1 SV=1
	FALSE	High	AFVHWYVGEGMEEGEFSEAR	1xOxidation [M11]	0.000290181	0.00169387	2	6	1	P68363; Q9BQE3	0	2346.01	High	0.001244	0.0001169	3.56
		Checked	Protein Group ID	# Proteins	# Unique Peptides	# Peptides	# PSMs	Group Description
		FALSE	191	4	1	12	17	[Master Protein] Tubulin alpha-1B chain OS=Homo sapiens OX=9606 GN=TUBA1B PE=1 SV=1
		FALSE	231	7	1	12	17	[Master Protein] Tubulin alpha-1C chain OS=Homo sapiens OX=9606 GN=TUBA1C PE=1 SV=1
	FALSE	High	EDAANNYAR		0.0813929	0.00314831	2	7	1	P68363; Q9BQE3	0	1023.45	High	0.002281	0.06168	3
		Checked	Protein Group ID	# Proteins	# Unique Peptides	# Peptides	# PSMs	Group Description
		FALSE	191	4	1	12	17	[Master Protein] Tubulin alpha-1B chain OS=Homo sapiens OX=9606 GN=TUBA1B PE=1 SV=1
		FALSE	231	7	1	12	17	[Master Protein] Tubulin alpha-1C chain OS=Homo sapiens OX=9606 GN=TUBA1C PE=1 SV=1
	FALSE	High	FDLMYAK		0.14767	0.00635681	2	8	1	P68363; Q9BQE3	0	887.433	High	0.004643	0.12	1.23
		Checked	Protein Group ID	# Proteins	# Unique Peptides	# Peptides	# PSMs	Group Description
		FALSE	191	4	1	12	17	[Master Protein] Tubulin alpha-1B chain OS=Homo sapiens OX=9606 GN=TUBA1B PE=1 SV=1
		FALSE	231	7	1	12	17	[Master Protein] Tubulin alpha-1C chain OS=Homo sapiens OX=9606 GN=TUBA1C PE=1 SV=1
FALSE	High	Master Protein	P68363	Tubulin alpha-1B chain OS=Homo sapiens OX=9606 GN=TUBA1B PE=1 SV=1	0	42.786	35	12	17	1	451	50.1	5.06	45.31	12	1
	Checked	Confidence	Sequence	Modifications	Qvality PEP	Qvality q-value	# Protein Groups	# Proteins	# PSMs	Master Protein Accessions	# Missed Cleavages	Theo. MH+ [Da]	Confidence (by Search Engine): Sequest HT	Percolator q-Value (by Search Engine): Sequest HT	Percolator PEP (by Search Engine): Sequest HT	XCorr (by Search Engine): Sequest HT
	FALSE	High	NLDIERPTYTNLNR		0.00852492	0.00169387	2	7	1	P68363; Q9BQE3	0	1718.88	High	0.001244	0.00502	1.99
		Checked	Protein Group ID	# Proteins	# Unique Peptides	# Peptides	# PSMs	Group Description
		FALSE	191	4	1	12	17	[Master Protein] Tubulin alpha-1B chain OS=Homo sapiens OX=9606 GN=TUBA1B PE=1 SV=1
		FALSE	231	7	1	12	17	[Master Protein] Tubulin alpha-1C chain OS=Homo sapiens OX=9606 GN=TUBA1C PE=1 SV=1
	FALSE	High	QLFHPEQLITGKEDAANNYAR		9.08851e-05	0.00169387	2	6	2	P68363; Q9BQE3	1	2415.21	High	0.001244	3.215e-05	4.11
		Checked	Protein Group ID	# Proteins	# Unique Peptides	# Peptides	# PSMs	Group Description
		FALSE	191	4	1	12	17	[Master Protein] Tubulin alpha-1B chain OS=Homo sapiens OX=9606 GN=TUBA1B PE=1 SV=1
		FALSE	231	7	1	12	17	[Master Protein] Tubulin alpha-1C chain OS=Homo sapiens OX=9606 GN=TUBA1C PE=1 SV=1
	FALSE	High	IHFPLATYAPVISAEK		0.00263333	0.00169387	2	6	2	P68363; Q9BQE3	0	1756.96	High	0.001244	0.001356	3.99
		Checked	Protein Group ID	# Proteins	# Unique Peptides	# Peptides	# PSMs	Group Description
		FALSE	191	4	1	12	17	[Master Protein] Tubulin alpha-1B chain OS=Homo sapiens OX=9606 GN=TUBA1B PE=1 SV=1
		FALSE	231	7	1	12	17	[Master Protein] Tubulin alpha-1C chain OS=Homo sapiens OX=9606 GN=TUBA1C PE=1 SV=1
	FALSE	High	TIGGGDDSFNTFFSETGAGK		1.64805e-06	0.00169387	2	5	2	P68363; Q9BQE3	0	2007.89	High	0.001244	3.72e-07	3.91
		Checked	Protein Group ID	# Proteins	# Unique Peptides	# Peptides	# PSMs	Group Description
		FALSE	191	4	1	12	17	[Master Protein] Tubulin alpha-1B chain OS=Homo sapiens OX=9606 GN=TUBA1B PE=1 SV=1
		FALSE	231	7	1	12	17	[Master Protein] Tubulin alpha-1C chain OS=Homo sapiens OX=9606 GN=TUBA1C PE=1 SV=1
	FALSE	High	LISQIVSSITASLR		0.000511029	0.00169387	2	5	2	P68363; Q9BQE3	0	1487.88	High	0.001244	0.0002188	2.86
		Checked	Protein Group ID	# Proteins	# Unique Peptides	# Peptides	# PSMs	Group Description
		FALSE	191	4	1	12	17	[Master Protein] Tubulin alpha-1B chain OS=Homo sapiens OX=9606 GN=TUBA1B PE=1 SV=1
		FALSE	231	7	1	12	17	[Master Protein] Tubulin alpha-1C chain OS=Homo sapiens OX=9606 GN=TUBA1C PE=1 SV=1
	FALSE	High	DVNAAIATIK		0.0259817	0.00169387	2	5	2	P68363; Q9BQE3	0	1015.58	High	0.001244	0.01728	2.34
		Checked	Protein Group ID	# Proteins	# Unique Peptides	# Peptides	# PSMs	Group Description
		FALSE	191	4	1	12	17	[Master Protein] Tubulin alpha-1B chain OS=Homo sapiens OX=9606 GN=TUBA1B PE=1 SV=1
		FALSE	231	7	1	12	17	[Master Protein] Tubulin alpha-1C chain OS=Homo sapiens OX=9606 GN=TUBA1C PE=1 SV=1
	FALSE	High	EIIDLVLDR		0.0468859	0.00169387	2	3	1	P68363; Q9BQE3	0	1085.62	High	0.001244	0.0333	2.16
		Checked	Protein Group ID	# Proteins	# Unique Peptides	# Peptides	# PSMs	Group Description
		FALSE	191	4	1	12	17	[Master Protein] Tubulin alpha-1B chain OS=Homo sapiens OX=9606 GN=TUBA1B PE=1 SV=1
		FALSE	231	7	1	12	17	[Master Protein] Tubulin alpha-1C chain OS=Homo sapiens OX=9606 GN=TUBA1C PE=1 SV=1
	FALSE	High	AVFVDLEPTVIDEVR		0.000148139	0.00169387	2	3	1	P68363; Q9BQE3	0	1701.91	High	0.001244	5.548e-05	4.25
		Checked	Protein Group ID	# Proteins	# Unique Peptides	# Peptides	# PSMs	Group Description
		FALSE	191	4	1	12	17	[Master Protein] Tubulin alpha-1B chain OS=Homo sapiens OX=9606 GN=TUBA1B PE=1 SV=1
		FALSE	231	7	1	12	17	[Master Protein] Tubulin alpha-1C chain OS=Homo sapiens OX=9606 GN=TUBA1C PE=1 SV=1
	FALSE	High	AFVHWYVGEGMEEGEFSEAR	1xOxidation [M11]	0.000290181	0.00169387	2	6	1	P68363; Q9BQE3	0	2346.01	High	0.001244	0.0001169	3.56
		Checked	Protein Group ID	# Proteins	# Unique Peptides	# Peptides	# PSMs	Group Description
		FALSE	191	4	1	12	17	[Master Protein] Tubulin alpha-1B chain OS=Homo sapiens OX=9606 GN=TUBA1B PE=1 SV=1
		FALSE	231	7	1	12	17	[Master Protein] Tubulin alpha-1C chain OS=Homo sapiens OX=9606 GN=TUBA1C PE=1 SV=1
	FALSE	High	SIQFVDWCPTGFK	1xCarbamidomethyl [C8]	0.0802483	0.00314831	1	2	1	P68363	0	1584.75	High	0.002281	0.06077	1.88
		Checked	Protein Group ID	# Proteins	# Unique Peptides	# Peptides	# PSMs	Group Description
		FALSE	191	4	1	12	17	[Master Protein] Tubulin alpha-1B chain OS=Homo sapiens OX=9606 GN=TUBA1B PE=1 SV=1
	FALSE	High	EDAANNYAR		0.0813929	0.00314831	2	7	1	P68363; Q9BQE3	0	1023.45	High	0.002281	0.06168	3
		Checked	Protein Group ID	# Proteins	# Unique Peptides	# Peptides	# PSMs	Group Description
		FALSE	191	4	1	12	17	[Master Protein] Tubulin alpha-1B chain OS=Homo sapiens OX=9606 GN=TUBA1B PE=1 SV=1
		FALSE	231	7	1	12	17	[Master Protein] Tubulin alpha-1C chain OS=Homo sapiens OX=9606 GN=TUBA1C PE=1 SV=1
	FALSE	High	FDLMYAK		0.14767	0.00635681	2	8	1	P68363; Q9BQE3	0	887.433	High	0.004643	0.12	1.23
		Checked	Protein Group ID	# Proteins	# Unique Peptides	# Peptides	# PSMs	Group Description
		FALSE	191	4	1	12	17	[Master Protein] Tubulin alpha-1B chain OS=Homo sapiens OX=9606 GN=TUBA1B PE=1 SV=1
		FALSE	231	7	1	12	17	[Master Protein] Tubulin alpha-1C chain OS=Homo sapiens OX=9606 GN=TUBA1C PE=1 SV=1
FALSE	High	Master Protein	P04259	Keratin, type II cytoskeletal 6B OS=Homo sapiens OX=9606 GN=KRT6B PE=1 SV=5	0	41.896	34	18	32	1	564	60	8	66.65	18	1
	Checked	Confidence	Sequence	Modifications	Qvality PEP	Qvality q-value	# Protein Groups	# Proteins	# PSMs	Master Protein Accessions	# Missed Cleavages	Theo. MH+ [Da]	Confidence (by Search Engine): Sequest HT	Percolator q-Value (by Search Engine): Sequest HT	Percolator PEP (by Search Engine): Sequest HT	XCorr (by Search Engine): Sequest HT
	FALSE	High	NLDLDSIIAEVK		0.000466159	0.00169387	4	7	2	P35908; P04259; P02538; P13647	0	1329.73	High	0.001244	0.0001976	3.37
		Checked	Protein Group ID	# Proteins	# Unique Peptides	# Peptides	# PSMs	Group Description
		FALSE	33	4	21	28	55	[Master Protein] Keratin, type II cytoskeletal 2 epidermal OS=Homo sapiens OX=9606 GN=KRT2 PE=1 SV=2
		FALSE	264	2	14	22	32	[Master Protein] Keratin, type II cytoskeletal 5 OS=Homo sapiens OX=9606 GN=KRT5 PE=1 SV=3
		FALSE	76	3	3	19	26	[Master Protein] Keratin, type II cytoskeletal 6A OS=Homo sapiens OX=9606 GN=KRT6A PE=1 SV=3
		FALSE	75	2	1	18	32	[Master Protein] Keratin, type II cytoskeletal 6B OS=Homo sapiens OX=9606 GN=KRT6B PE=1 SV=5
	FALSE	High	QNLEPLFEQYINNLR		9.72531e-05	0.00169387	3	4	2	P04259; P02538; P13647	0	1890.97	High	0.001244	3.47e-05	4.1
		Checked	Protein Group ID	# Proteins	# Unique Peptides	# Peptides	# PSMs	Group Description
		FALSE	264	2	14	22	32	[Master Protein] Keratin, type II cytoskeletal 5 OS=Homo sapiens OX=9606 GN=KRT5 PE=1 SV=3
		FALSE	76	3	3	19	26	[Master Protein] Keratin, type II cytoskeletal 6A OS=Homo sapiens OX=9606 GN=KRT6A PE=1 SV=3
		FALSE	75	2	1	18	32	[Master Protein] Keratin, type II cytoskeletal 6B OS=Homo sapiens OX=9606 GN=KRT6B PE=1 SV=5
	FALSE	High	QNLEPLFEQYINNLRR		0.0530865	0.00169387	3	4	1	P04259; P02538; P13647	1	2047.07	High	0.001244	0.03826	2.37
		Checked	Protein Group ID	# Proteins	# Unique Peptides	# Peptides	# PSMs	Group Description
		FALSE	264	2	14	22	32	[Master Protein] Keratin, type II cytoskeletal 5 OS=Homo sapiens OX=9606 GN=KRT5 PE=1 SV=3
		FALSE	76	3	3	19	26	[Master Protein] Keratin, type II cytoskeletal 6A OS=Homo sapiens OX=9606 GN=KRT6A PE=1 SV=3
		FALSE	75	2	1	18	32	[Master Protein] Keratin, type II cytoskeletal 6B OS=Homo sapiens OX=9606 GN=KRT6B PE=1 SV=5
	FALSE	High	QCANLQAAIADAEQR	1xCarbamidomethyl [C2]	0.0189062	0.00169387	2	2	1	P04259; P02538	0	1658.79	High	0.001244	0.01215	1.8
		Checked	Protein Group ID	# Proteins	# Unique Peptides	# Peptides	# PSMs	Group Description
		FALSE	76	3	3	19	26	[Master Protein] Keratin, type II cytoskeletal 6A OS=Homo sapiens OX=9606 GN=KRT6A PE=1 SV=3
		FALSE	75	2	1	18	32	[Master Protein] Keratin, type II cytoskeletal 6B OS=Homo sapiens OX=9606 GN=KRT6B PE=1 SV=5
	FALSE	High	ISIGGGSCAISGGYGSR	1xCarbamidomethyl [C8]	0.00650381	0.00169387	2	3	1	P04259; P02538	0	1598.76	High	0.001244	0.003702	1.59
		Checked	Protein Group ID	# Proteins	# Unique Peptides	# Peptides	# PSMs	Group Description
		FALSE	76	3	3	19	26	[Master Protein] Keratin, type II cytoskeletal 6A OS=Homo sapiens OX=9606 GN=KRT6A PE=1 SV=3
		FALSE	75	2	1	18	32	[Master Protein] Keratin, type II cytoskeletal 6B OS=Homo sapiens OX=9606 GN=KRT6B PE=1 SV=5
	FALSE	High	LRSEIDHVKK		0.0300145	0.00169387	2	3	1	P04259; P02538	2	1224.71	High	0.001244	0.02033	2.75
		Checked	Protein Group ID	# Proteins	# Unique Peptides	# Peptides	# PSMs	Group Description
		FALSE	76	3	3	19	26	[Master Protein] Keratin, type II cytoskeletal 6A OS=Homo sapiens OX=9606 GN=KRT6A PE=1 SV=3
		FALSE	75	2	1	18	32	[Master Protein] Keratin, type II cytoskeletal 6B OS=Homo sapiens OX=9606 GN=KRT6B PE=1 SV=5
	FALSE	High	YEELQITAGR		0.00224489	0.00169387	2	2	8	P04264; P04259	0	1179.6	High	0.001244	0.001137	2.92
		Checked	Protein Group ID	# Proteins	# Unique Peptides	# Peptides	# PSMs	Group Description
		FALSE	71	2	30	34	93	[Master Protein] Keratin, type II cytoskeletal 1 OS=Homo sapiens OX=9606 GN=KRT1 PE=1 SV=6
		FALSE	75	2	1	18	32	[Master Protein] Keratin, type II cytoskeletal 6B OS=Homo sapiens OX=9606 GN=KRT6B PE=1 SV=5
	FALSE	High	WTLLQEQGTK		0.0162025	0.00169387	3	4	1	P04259; P02538; P13647	0	1203.64	High	0.001244	0.01022	2.77
		Checked	Protein Group ID	# Proteins	# Unique Peptides	# Peptides	# PSMs	Group Description
		FALSE	264	2	14	22	32	[Master Protein] Keratin, type II cytoskeletal 5 OS=Homo sapiens OX=9606 GN=KRT5 PE=1 SV=3
		FALSE	76	3	3	19	26	[Master Protein] Keratin, type II cytoskeletal 6A OS=Homo sapiens OX=9606 GN=KRT6A PE=1 SV=3
		FALSE	75	2	1	18	32	[Master Protein] Keratin, type II cytoskeletal 6B OS=Homo sapiens OX=9606 GN=KRT6B PE=1 SV=5
	FALSE	High	SGFSSISVSR		0.0273938	0.00169387	1	2	1	P04259	0	1026.52	High	0.001244	0.01833	2.1
		Checked	Protein Group ID	# Proteins	# Unique Peptides	# Peptides	# PSMs	Group Description
		FALSE	75	2	1	18	32	[Master Protein] Keratin, type II cytoskeletal 6B OS=Homo sapiens OX=9606 GN=KRT6B PE=1 SV=5
	FALSE	High	TAAENEFVTLKK		0.00948085	0.00169387	2	4	1	P04259; P02538	1	1350.73	High	0.001244	0.005646	2.13
		Checked	Protein Group ID	# Proteins	# Unique Peptides	# Peptides	# PSMs	Group Description
		FALSE	76	3	3	19	26	[Master Protein] Keratin, type II cytoskeletal 6A OS=Homo sapiens OX=9606 GN=KRT6A PE=1 SV=3
		FALSE	75	2	1	18	32	[Master Protein] Keratin, type II cytoskeletal 6B OS=Homo sapiens OX=9606 GN=KRT6B PE=1 SV=5
	FALSE	High	AQYEEIAQR		0.014712	0.00169387	3	6	2	P35908; P04259; P02538	0	1107.54	High	0.001244	0.009195	2.42
		Checked	Protein Group ID	# Proteins	# Unique Peptides	# Peptides	# PSMs	Group Description
		FALSE	33	4	21	28	55	[Master Protein] Keratin, type II cytoskeletal 2 epidermal OS=Homo sapiens OX=9606 GN=KRT2 PE=1 SV=2
		FALSE	76	3	3	19	26	[Master Protein] Keratin, type II cytoskeletal 6A OS=Homo sapiens OX=9606 GN=KRT6A PE=1 SV=3
		FALSE	75	2	1	18	32	[Master Protein] Keratin, type II cytoskeletal 6B OS=Homo sapiens OX=9606 GN=KRT6B PE=1 SV=5
	FALSE	High	DVDAAYMNK	1xOxidation [M7]	0.0501305	0.00169387	3	6	1	P04259; P02538; P13647	0	1042.45	High	0.001244	0.036	0.96
		Checked	Protein Group ID	# Proteins	# Unique Peptides	# Peptides	# PSMs	Group Description
		FALSE	264	2	14	22	32	[Master Protein] Keratin, type II cytoskeletal 5 OS=Homo sapiens OX=9606 GN=KRT5 PE=1 SV=3
		FALSE	76	3	3	19	26	[Master Protein] Keratin, type II cytoskeletal 6A OS=Homo sapiens OX=9606 GN=KRT6A PE=1 SV=3
		FALSE	75	2	1	18	32	[Master Protein] Keratin, type II cytoskeletal 6B OS=Homo sapiens OX=9606 GN=KRT6B PE=1 SV=5
	FALSE	High	DVDAAYMNK		0.0482504	0.00169387	3	6	1	P04259; P02538; P13647	0	1026.46	High	0.001244	0.03455	1.89
		Checked	Protein Group ID	# Proteins	# Unique Peptides	# Peptides	# PSMs	Group Description
		FALSE	264	2	14	22	32	[Master Protein] Keratin, type II cytoskeletal 5 OS=Homo sapiens OX=9606 GN=KRT5 PE=1 SV=3
		FALSE	76	3	3	19	26	[Master Protein] Keratin, type II cytoskeletal 6A OS=Homo sapiens OX=9606 GN=KRT6A PE=1 SV=3
		FALSE	75	2	1	18	32	[Master Protein] Keratin, type II cytoskeletal 6B OS=Homo sapiens OX=9606 GN=KRT6B PE=1 SV=5
	FALSE	High	ADTLTDEINFLR		0.000173777	0.00169387	2	3	2	P04259; P02538	0	1407.71	High	0.001244	6.611e-05	3.4
		Checked	Protein Group ID	# Proteins	# Unique Peptides	# Peptides	# PSMs	Group Description
		FALSE	76	3	3	19	26	[Master Protein] Keratin, type II cytoskeletal 6A OS=Homo sapiens OX=9606 GN=KRT6A PE=1 SV=3
		FALSE	75	2	1	18	32	[Master Protein] Keratin, type II cytoskeletal 6B OS=Homo sapiens OX=9606 GN=KRT6B PE=1 SV=5
	FALSE	High	LALDVEIATYR		0.0332011	0.00169387	4	9	2	P35908; P04259; P02538; P13647	0	1263.69	High	0.001244	0.02278	2.07
		Checked	Protein Group ID	# Proteins	# Unique Peptides	# Peptides	# PSMs	Group Description
		FALSE	33	4	21	28	55	[Master Protein] Keratin, type II cytoskeletal 2 epidermal OS=Homo sapiens OX=9606 GN=KRT2 PE=1 SV=2
		FALSE	264	2	14	22	32	[Master Protein] Keratin, type II cytoskeletal 5 OS=Homo sapiens OX=9606 GN=KRT5 PE=1 SV=3
		FALSE	76	3	3	19	26	[Master Protein] Keratin, type II cytoskeletal 6A OS=Homo sapiens OX=9606 GN=KRT6A PE=1 SV=3
		FALSE	75	2	1	18	32	[Master Protein] Keratin, type II cytoskeletal 6B OS=Homo sapiens OX=9606 GN=KRT6B PE=1 SV=5
	FALSE	High	FASFIDK		0.105378	0.00424741	6	18	2	Q7Z794; Q7RTS7; P35908; P04259; P02538; P13647	0	827.43	High	0.003086	0.08258	1.85
		Checked	Protein Group ID	# Proteins	# Unique Peptides	# Peptides	# PSMs	Group Description
		FALSE	33	4	21	28	55	[Master Protein] Keratin, type II cytoskeletal 2 epidermal OS=Homo sapiens OX=9606 GN=KRT2 PE=1 SV=2
		FALSE	264	2	14	22	32	[Master Protein] Keratin, type II cytoskeletal 5 OS=Homo sapiens OX=9606 GN=KRT5 PE=1 SV=3
		FALSE	76	3	3	19	26	[Master Protein] Keratin, type II cytoskeletal 6A OS=Homo sapiens OX=9606 GN=KRT6A PE=1 SV=3
		FALSE	14	2	2	4	11	[Master Protein] Keratin, type II cytoskeletal 1b OS=Homo sapiens OX=9606 GN=KRT77 PE=1 SV=3
		FALSE	75	2	1	18	32	[Master Protein] Keratin, type II cytoskeletal 6B OS=Homo sapiens OX=9606 GN=KRT6B PE=1 SV=5
		FALSE	18	4	1	3	5	[Master Protein] Keratin, type II cytoskeletal 74 OS=Homo sapiens OX=9606 GN=KRT74 PE=1 SV=2
	FALSE	High	KLLEGEECR	1xCarbamidomethyl [C8]	0.0996282	0.00424741	5	10	1	Q7RTS7; P35908; P04259; P02538; P13647	1	1133.56	High	0.003086	0.07732	2.15
		Checked	Protein Group ID	# Proteins	# Unique Peptides	# Peptides	# PSMs	Group Description
		FALSE	33	4	21	28	55	[Master Protein] Keratin, type II cytoskeletal 2 epidermal OS=Homo sapiens OX=9606 GN=KRT2 PE=1 SV=2
		FALSE	264	2	14	22	32	[Master Protein] Keratin, type II cytoskeletal 5 OS=Homo sapiens OX=9606 GN=KRT5 PE=1 SV=3
		FALSE	76	3	3	19	26	[Master Protein] Keratin, type II cytoskeletal 6A OS=Homo sapiens OX=9606 GN=KRT6A PE=1 SV=3
		FALSE	75	2	1	18	32	[Master Protein] Keratin, type II cytoskeletal 6B OS=Homo sapiens OX=9606 GN=KRT6B PE=1 SV=5
		FALSE	18	4	1	3	5	[Master Protein] Keratin, type II cytoskeletal 74 OS=Homo sapiens OX=9606 GN=KRT74 PE=1 SV=2
	FALSE	High	SRAEAESWYQTK		0.101037	0.00424741	2	4	1	P04259; P02538	1	1455.69	High	0.003086	0.07857	2.4
		Checked	Protein Group ID	# Proteins	# Unique Peptides	# Peptides	# PSMs	Group Description
		FALSE	76	3	3	19	26	[Master Protein] Keratin, type II cytoskeletal 6A OS=Homo sapiens OX=9606 GN=KRT6A PE=1 SV=3
		FALSE	75	2	1	18	32	[Master Protein] Keratin, type II cytoskeletal 6B OS=Homo sapiens OX=9606 GN=KRT6B PE=1 SV=5
	FALSE	High	LEGLEDALQK		0.100565	0.00424741	2	3	1	P04259; P02538	0	1115.59	High	0.003086	0.07828	1.57
		Checked	Protein Group ID	# Proteins	# Unique Peptides	# Peptides	# PSMs	Group Description
		FALSE	76	3	3	19	26	[Master Protein] Keratin, type II cytoskeletal 6A OS=Homo sapiens OX=9606 GN=KRT6A PE=1 SV=3
		FALSE	75	2	1	18	32	[Master Protein] Keratin, type II cytoskeletal 6B OS=Homo sapiens OX=9606 GN=KRT6B PE=1 SV=5
FALSE	High	Master Protein	P08779	Keratin, type I cytoskeletal 16 OS=Homo sapiens OX=9606 GN=KRT16 PE=1 SV=4	0	38.293	30	13	19	6	473	51.2	5.05	41.8	13	1
	Checked	Confidence	Sequence	Modifications	Qvality PEP	Qvality q-value	# Protein Groups	# Proteins	# PSMs	Master Protein Accessions	# Missed Cleavages	Theo. MH+ [Da]	Confidence (by Search Engine): Sequest HT	Percolator q-Value (by Search Engine): Sequest HT	Percolator PEP (by Search Engine): Sequest HT	XCorr (by Search Engine): Sequest HT
	FALSE	High	IIAATIENAQPILQIDNAR		0.000140462	0.00169387	1	1	2	P08779	0	2064.14	High	0.001244	5.213e-05	3.64
		Checked	Protein Group ID	# Proteins	# Unique Peptides	# Peptides	# PSMs	Group Description
		FALSE	250	4	6	13	19	[Master Protein] Keratin, type I cytoskeletal 16 OS=Homo sapiens OX=9606 GN=KRT16 PE=1 SV=4
	FALSE	High	QTVEADVNGLR		0.00613733	0.00169387	1	1	1	P08779	0	1201.62	High	0.001244	0.003479	2.37
		Checked	Protein Group ID	# Proteins	# Unique Peptides	# Peptides	# PSMs	Group Description
		FALSE	250	4	6	13	19	[Master Protein] Keratin, type I cytoskeletal 16 OS=Homo sapiens OX=9606 GN=KRT16 PE=1 SV=4
	FALSE	High	VLDELTLAR		0.00828134	0.00169387	3	5	1	P02533; Q04695; P08779	0	1029.59	High	0.001244	0.004859	1.76
		Checked	Protein Group ID	# Proteins	# Unique Peptides	# Peptides	# PSMs	Group Description
		FALSE	250	4	6	13	19	[Master Protein] Keratin, type I cytoskeletal 16 OS=Homo sapiens OX=9606 GN=KRT16 PE=1 SV=4
		FALSE	39	5	5	13	19	[Master Protein] Keratin, type I cytoskeletal 14 OS=Homo sapiens OX=9606 GN=KRT14 PE=1 SV=4
		FALSE	215	2	3	6	7	[Master Protein] Keratin, type I cytoskeletal 17 OS=Homo sapiens OX=9606 GN=KRT17 PE=1 SV=2
	FALSE	High	VTMQNLNDR		0.0276586	0.00169387	3	7	2	P02533; P13645; P08779	0	1090.53	High	0.001244	0.01854	2.45
		Checked	Protein Group ID	# Proteins	# Unique Peptides	# Peptides	# PSMs	Group Description
		FALSE	68	6	22	23	49	[Master Protein] Keratin, type I cytoskeletal 10 OS=Homo sapiens OX=9606 GN=KRT10 PE=1 SV=6
		FALSE	250	4	6	13	19	[Master Protein] Keratin, type I cytoskeletal 16 OS=Homo sapiens OX=9606 GN=KRT16 PE=1 SV=4
		FALSE	39	5	5	13	19	[Master Protein] Keratin, type I cytoskeletal 14 OS=Homo sapiens OX=9606 GN=KRT14 PE=1 SV=4
	FALSE	High	TRLEQEIATYR		0.0111729	0.00169387	3	6	2	P02533; Q04695; P08779	1	1379.73	High	0.001244	0.006773	2.06
		Checked	Protein Group ID	# Proteins	# Unique Peptides	# Peptides	# PSMs	Group Description
		FALSE	250	4	6	13	19	[Master Protein] Keratin, type I cytoskeletal 16 OS=Homo sapiens OX=9606 GN=KRT16 PE=1 SV=4
		FALSE	39	5	5	13	19	[Master Protein] Keratin, type I cytoskeletal 14 OS=Homo sapiens OX=9606 GN=KRT14 PE=1 SV=4
		FALSE	215	2	3	6	7	[Master Protein] Keratin, type I cytoskeletal 17 OS=Homo sapiens OX=9606 GN=KRT17 PE=1 SV=2
	FALSE	High	TEELNKEVASNSELVQSSR		0.000309013	0.00169387	1	1	1	P08779	1	2120.05	High	0.001244	0.0001251	3.24
		Checked	Protein Group ID	# Proteins	# Unique Peptides	# Peptides	# PSMs	Group Description
		FALSE	250	4	6	13	19	[Master Protein] Keratin, type I cytoskeletal 16 OS=Homo sapiens OX=9606 GN=KRT16 PE=1 SV=4
	FALSE	High	TKYEHELALR		0.0280606	0.00169387	1	1	1	P08779	1	1259.67	High	0.001244	0.01882	1.82
		Checked	Protein Group ID	# Proteins	# Unique Peptides	# Peptides	# PSMs	Group Description
		FALSE	250	4	6	13	19	[Master Protein] Keratin, type I cytoskeletal 16 OS=Homo sapiens OX=9606 GN=KRT16 PE=1 SV=4
	FALSE	High	APSTYGGGLSVSSR		0.0277919	0.00169387	1	1	1	P08779	0	1338.66	High	0.001244	0.01869	1.95
		Checked	Protein Group ID	# Proteins	# Unique Peptides	# Peptides	# PSMs	Group Description
		FALSE	250	4	6	13	19	[Master Protein] Keratin, type I cytoskeletal 16 OS=Homo sapiens OX=9606 GN=KRT16 PE=1 SV=4
	FALSE	High	EVASNSELVQSSR		0.00369418	0.00169387	1	1	1	P08779	0	1405.69	High	0.001244	0.001972	2.04
		Checked	Protein Group ID	# Proteins	# Unique Peptides	# Peptides	# PSMs	Group Description
		FALSE	250	4	6	13	19	[Master Protein] Keratin, type I cytoskeletal 16 OS=Homo sapiens OX=9606 GN=KRT16 PE=1 SV=4
	FALSE	High	ASLENSLEETK		0.0187248	0.00169387	2	2	2	P02533; P08779	0	1220.6	High	0.001244	0.01202	2.04
		Checked	Protein Group ID	# Proteins	# Unique Peptides	# Peptides	# PSMs	Group Description
		FALSE	250	4	6	13	19	[Master Protein] Keratin, type I cytoskeletal 16 OS=Homo sapiens OX=9606 GN=KRT16 PE=1 SV=4
		FALSE	39	5	5	13	19	[Master Protein] Keratin, type I cytoskeletal 14 OS=Homo sapiens OX=9606 GN=KRT14 PE=1 SV=4
	FALSE	High	ASLENSLEETKGR		0.0385272	0.00169387	2	2	1	P02533; P08779	1	1433.72	High	0.001244	0.02689	1.32
		Checked	Protein Group ID	# Proteins	# Unique Peptides	# Peptides	# PSMs	Group Description
		FALSE	250	4	6	13	19	[Master Protein] Keratin, type I cytoskeletal 16 OS=Homo sapiens OX=9606 GN=KRT16 PE=1 SV=4
		FALSE	39	5	5	13	19	[Master Protein] Keratin, type I cytoskeletal 14 OS=Homo sapiens OX=9606 GN=KRT14 PE=1 SV=4
	FALSE	High	GSCGIGGGIGGGSSR	1xCarbamidomethyl [C3]	7.10157e-05	0.00169387	2	2	2	P02533; P08779	0	1278.59	High	0.001244	2.45e-05	2.95
		Checked	Protein Group ID	# Proteins	# Unique Peptides	# Peptides	# PSMs	Group Description
		FALSE	250	4	6	13	19	[Master Protein] Keratin, type I cytoskeletal 16 OS=Homo sapiens OX=9606 GN=KRT16 PE=1 SV=4
		FALSE	39	5	5	13	19	[Master Protein] Keratin, type I cytoskeletal 14 OS=Homo sapiens OX=9606 GN=KRT14 PE=1 SV=4
	FALSE	High	ALEEANADLEVK		0.00404965	0.00169387	2	4	2	P02533; P08779	0	1301.66	High	0.001244	0.002195	3.28
		Checked	Protein Group ID	# Proteins	# Unique Peptides	# Peptides	# PSMs	Group Description
		FALSE	250	4	6	13	19	[Master Protein] Keratin, type I cytoskeletal 16 OS=Homo sapiens OX=9606 GN=KRT16 PE=1 SV=4
		FALSE	39	5	5	13	19	[Master Protein] Keratin, type I cytoskeletal 14 OS=Homo sapiens OX=9606 GN=KRT14 PE=1 SV=4
FALSE	High	Master Protein	P02533	Keratin, type I cytoskeletal 14 OS=Homo sapiens OX=9606 GN=KRT14 PE=1 SV=4	0	35.167	33	13	19	5	472	51.5	5.16	42.79	13	1
	Checked	Confidence	Sequence	Modifications	Qvality PEP	Qvality q-value	# Protein Groups	# Proteins	# PSMs	Master Protein Accessions	# Missed Cleavages	Theo. MH+ [Da]	Confidence (by Search Engine): Sequest HT	Percolator q-Value (by Search Engine): Sequest HT	Percolator PEP (by Search Engine): Sequest HT	XCorr (by Search Engine): Sequest HT
	FALSE	High	MSVEADINGLR	1xOxidation [M1]	0.0275259	0.00169387	1	2	1	P02533	0	1220.59	High	0.001244	0.01848	1.87
		Checked	Protein Group ID	# Proteins	# Unique Peptides	# Peptides	# PSMs	Group Description
		FALSE	39	5	5	13	19	[Master Protein] Keratin, type I cytoskeletal 14 OS=Homo sapiens OX=9606 GN=KRT14 PE=1 SV=4
	FALSE	High	LLEGEDAHLSSSQFSSGSQSSR		0.0263595	0.00169387	1	1	1	P02533	0	2309.06	High	0.001244	0.01755	1.16
		Checked	Protein Group ID	# Proteins	# Unique Peptides	# Peptides	# PSMs	Group Description
		FALSE	39	5	5	13	19	[Master Protein] Keratin, type I cytoskeletal 14 OS=Homo sapiens OX=9606 GN=KRT14 PE=1 SV=4
	FALSE	High	VLDELTLAR		0.00828134	0.00169387	3	5	1	P02533; Q04695; P08779	0	1029.59	High	0.001244	0.004859	1.76
		Checked	Protein Group ID	# Proteins	# Unique Peptides	# Peptides	# PSMs	Group Description
		FALSE	250	4	6	13	19	[Master Protein] Keratin, type I cytoskeletal 16 OS=Homo sapiens OX=9606 GN=KRT16 PE=1 SV=4
		FALSE	39	5	5	13	19	[Master Protein] Keratin, type I cytoskeletal 14 OS=Homo sapiens OX=9606 GN=KRT14 PE=1 SV=4
		FALSE	215	2	3	6	7	[Master Protein] Keratin, type I cytoskeletal 17 OS=Homo sapiens OX=9606 GN=KRT17 PE=1 SV=2
	FALSE	High	YETELNLR		0.0491816	0.00169387	1	1	2	P02533	0	1037.53	High	0.001244	0.03529	1.9
		Checked	Protein Group ID	# Proteins	# Unique Peptides	# Peptides	# PSMs	Group Description
		FALSE	39	5	5	13	19	[Master Protein] Keratin, type I cytoskeletal 14 OS=Homo sapiens OX=9606 GN=KRT14 PE=1 SV=4
	FALSE	High	VTMQNLNDR		0.0276586	0.00169387	3	7	2	P02533; P13645; P08779	0	1090.53	High	0.001244	0.01854	2.45
		Checked	Protein Group ID	# Proteins	# Unique Peptides	# Peptides	# PSMs	Group Description
		FALSE	68	6	22	23	49	[Master Protein] Keratin, type I cytoskeletal 10 OS=Homo sapiens OX=9606 GN=KRT10 PE=1 SV=6
		FALSE	250	4	6	13	19	[Master Protein] Keratin, type I cytoskeletal 16 OS=Homo sapiens OX=9606 GN=KRT16 PE=1 SV=4
		FALSE	39	5	5	13	19	[Master Protein] Keratin, type I cytoskeletal 14 OS=Homo sapiens OX=9606 GN=KRT14 PE=1 SV=4
	FALSE	High	TRLEQEIATYR		0.0111729	0.00169387	3	6	2	P02533; Q04695; P08779	1	1379.73	High	0.001244	0.006773	2.06
		Checked	Protein Group ID	# Proteins	# Unique Peptides	# Peptides	# PSMs	Group Description
		FALSE	250	4	6	13	19	[Master Protein] Keratin, type I cytoskeletal 16 OS=Homo sapiens OX=9606 GN=KRT16 PE=1 SV=4
		FALSE	39	5	5	13	19	[Master Protein] Keratin, type I cytoskeletal 14 OS=Homo sapiens OX=9606 GN=KRT14 PE=1 SV=4
		FALSE	215	2	3	6	7	[Master Protein] Keratin, type I cytoskeletal 17 OS=Homo sapiens OX=9606 GN=KRT17 PE=1 SV=2
	FALSE	High	APSTYGGGLSVSSSR		0.00921	0.00169387	1	1	1	P02533	0	1425.7	High	0.001244	0.005462	2.42
		Checked	Protein Group ID	# Proteins	# Unique Peptides	# Peptides	# PSMs	Group Description
		FALSE	39	5	5	13	19	[Master Protein] Keratin, type I cytoskeletal 14 OS=Homo sapiens OX=9606 GN=KRT14 PE=1 SV=4
	FALSE	High	EVATNSELVQSGK		0.00160018	0.00169387	2	2	1	P02533; Q04695	0	1361.69	High	0.001244	0.0007803	3.09
		Checked	Protein Group ID	# Proteins	# Unique Peptides	# Peptides	# PSMs	Group Description
		FALSE	39	5	5	13	19	[Master Protein] Keratin, type I cytoskeletal 14 OS=Homo sapiens OX=9606 GN=KRT14 PE=1 SV=4
		FALSE	215	2	3	6	7	[Master Protein] Keratin, type I cytoskeletal 17 OS=Homo sapiens OX=9606 GN=KRT17 PE=1 SV=2
	FALSE	High	ASLENSLEETK		0.0187248	0.00169387	2	2	2	P02533; P08779	0	1220.6	High	0.001244	0.01202	2.04
		Checked	Protein Group ID	# Proteins	# Unique Peptides	# Peptides	# PSMs	Group Description
		FALSE	250	4	6	13	19	[Master Protein] Keratin, type I cytoskeletal 16 OS=Homo sapiens OX=9606 GN=KRT16 PE=1 SV=4
		FALSE	39	5	5	13	19	[Master Protein] Keratin, type I cytoskeletal 14 OS=Homo sapiens OX=9606 GN=KRT14 PE=1 SV=4
	FALSE	High	ASLENSLEETKGR		0.0385272	0.00169387	2	2	1	P02533; P08779	1	1433.72	High	0.001244	0.02689	1.32
		Checked	Protein Group ID	# Proteins	# Unique Peptides	# Peptides	# PSMs	Group Description
		FALSE	250	4	6	13	19	[Master Protein] Keratin, type I cytoskeletal 16 OS=Homo sapiens OX=9606 GN=KRT16 PE=1 SV=4
		FALSE	39	5	5	13	19	[Master Protein] Keratin, type I cytoskeletal 14 OS=Homo sapiens OX=9606 GN=KRT14 PE=1 SV=4
	FALSE	High	ADLEMQIESLKEELAYLK	1xOxidation [M5]	1.39812e-06	0.00169387	1	1	1	P02533	1	2139.09	High	0.001244	3.106e-07	5.85
		Checked	Protein Group ID	# Proteins	# Unique Peptides	# Peptides	# PSMs	Group Description
		FALSE	39	5	5	13	19	[Master Protein] Keratin, type I cytoskeletal 14 OS=Homo sapiens OX=9606 GN=KRT14 PE=1 SV=4
	FALSE	High	GSCGIGGGIGGGSSR	1xCarbamidomethyl [C3]	7.10157e-05	0.00169387	2	2	2	P02533; P08779	0	1278.59	High	0.001244	2.45e-05	2.95
		Checked	Protein Group ID	# Proteins	# Unique Peptides	# Peptides	# PSMs	Group Description
		FALSE	250	4	6	13	19	[Master Protein] Keratin, type I cytoskeletal 16 OS=Homo sapiens OX=9606 GN=KRT16 PE=1 SV=4
		FALSE	39	5	5	13	19	[Master Protein] Keratin, type I cytoskeletal 14 OS=Homo sapiens OX=9606 GN=KRT14 PE=1 SV=4
	FALSE	High	ALEEANADLEVK		0.00404965	0.00169387	2	4	2	P02533; P08779	0	1301.66	High	0.001244	0.002195	3.28
		Checked	Protein Group ID	# Proteins	# Unique Peptides	# Peptides	# PSMs	Group Description
		FALSE	250	4	6	13	19	[Master Protein] Keratin, type I cytoskeletal 16 OS=Homo sapiens OX=9606 GN=KRT16 PE=1 SV=4
		FALSE	39	5	5	13	19	[Master Protein] Keratin, type I cytoskeletal 14 OS=Homo sapiens OX=9606 GN=KRT14 PE=1 SV=4
FALSE	High	Master Protein	P28161	Glutathione S-transferase Mu 2 OS=Homo sapiens OX=9606 GN=GSTM2 PE=1 SV=2	0	35.152	52	10	15	9	218	25.7	6.37	40.77	10	1
	Checked	Confidence	Sequence	Modifications	Qvality PEP	Qvality q-value	# Protein Groups	# Proteins	# PSMs	Master Protein Accessions	# Missed Cleavages	Theo. MH+ [Da]	Confidence (by Search Engine): Sequest HT	Percolator q-Value (by Search Engine): Sequest HT	Percolator PEP (by Search Engine): Sequest HT	XCorr (by Search Engine): Sequest HT
	FALSE	High	NQVFEPSCLDAFPNLK	1xCarbamidomethyl [C8]	0.00165529	0.00169387	1	1	1	P28161	0	1878.91	High	0.001244	0.0008103	2.81
		Checked	Protein Group ID	# Proteins	# Unique Peptides	# Peptides	# PSMs	Group Description
		FALSE	200	4	9	10	15	[Master Protein] Glutathione S-transferase Mu 2 OS=Homo sapiens OX=9606 GN=GSTM2 PE=1 SV=2
	FALSE	High	QPWFLGDK		0.0275259	0.00169387	1	1	1	P28161	0	990.504	High	0.001244	0.01841	2.16
		Checked	Protein Group ID	# Proteins	# Unique Peptides	# Peptides	# PSMs	Group Description
		FALSE	200	4	9	10	15	[Master Protein] Glutathione S-transferase Mu 2 OS=Homo sapiens OX=9606 GN=GSTM2 PE=1 SV=2
	FALSE	High	LLLEYTDSSYEEKK		0.000374977	0.00169387	1	3	1	P28161	1	1717.85	High	0.001244	0.0001555	3.55
		Checked	Protein Group ID	# Proteins	# Unique Peptides	# Peptides	# PSMs	Group Description
		FALSE	200	4	9	10	15	[Master Protein] Glutathione S-transferase Mu 2 OS=Homo sapiens OX=9606 GN=GSTM2 PE=1 SV=2
	FALSE	High	LGLDFPNLPYLIDGTHK		2.26766e-05	0.00169387	1	1	2	P28161	0	1913.02	High	0.001244	6.864e-06	4.05
		Checked	Protein Group ID	# Proteins	# Unique Peptides	# Peptides	# PSMs	Group Description
		FALSE	200	4	9	10	15	[Master Protein] Glutathione S-transferase Mu 2 OS=Homo sapiens OX=9606 GN=GSTM2 PE=1 SV=2
	FALSE	High	LKPEYLQALPEMLK		5.713e-06	0.00169387	1	1	4	P28161	0	1672.93	High	0.001244	1.483e-06	3.32
		Checked	Protein Group ID	# Proteins	# Unique Peptides	# Peptides	# PSMs	Group Description
		FALSE	200	4	9	10	15	[Master Protein] Glutathione S-transferase Mu 2 OS=Homo sapiens OX=9606 GN=GSTM2 PE=1 SV=2
	FALSE	High	ITQSNAILR		0.031191	0.00169387	2	3	2	P21266; P28161	0	1015.59	High	0.001244	0.0212	2.19
		Checked	Protein Group ID	# Proteins	# Unique Peptides	# Peptides	# PSMs	Group Description
		FALSE	200	4	9	10	15	[Master Protein] Glutathione S-transferase Mu 2 OS=Homo sapiens OX=9606 GN=GSTM2 PE=1 SV=2
		FALSE	82	2	8	9	18	[Master Protein] Glutathione S-transferase Mu 3 OS=Homo sapiens OX=9606 GN=GSTM3 PE=1 SV=3
	FALSE	High	YTMGDAPDYDR		0.0206197	0.00169387	1	3	1	P28161	0	1303.53	High	0.001244	0.01336	1.99
		Checked	Protein Group ID	# Proteins	# Unique Peptides	# Peptides	# PSMs	Group Description
		FALSE	200	4	9	10	15	[Master Protein] Glutathione S-transferase Mu 2 OS=Homo sapiens OX=9606 GN=GSTM2 PE=1 SV=2
	FALSE	High	HNLCGESEK	1xCarbamidomethyl [C4]	0.0471106	0.00169387	1	1	1	P28161	0	1073.47	High	0.001244	0.03361	1.88
		Checked	Protein Group ID	# Proteins	# Unique Peptides	# Peptides	# PSMs	Group Description
		FALSE	200	4	9	10	15	[Master Protein] Glutathione S-transferase Mu 2 OS=Homo sapiens OX=9606 GN=GSTM2 PE=1 SV=2
	FALSE	High	KYTMGDAPDYDR	1xOxidation [M4]	0.0343362	0.00169387	1	3	1	P28161	1	1447.62	High	0.001244	0.02365	1.59
		Checked	Protein Group ID	# Proteins	# Unique Peptides	# Peptides	# PSMs	Group Description
		FALSE	200	4	9	10	15	[Master Protein] Glutathione S-transferase Mu 2 OS=Homo sapiens OX=9606 GN=GSTM2 PE=1 SV=2
	FALSE	High	EQIREDILENQFMDSR		0.0733526	0.00314831	1	1	1	P28161	1	2022.95	High	0.002281	0.05487	2.64
		Checked	Protein Group ID	# Proteins	# Unique Peptides	# Peptides	# PSMs	Group Description
		FALSE	200	4	9	10	15	[Master Protein] Glutathione S-transferase Mu 2 OS=Homo sapiens OX=9606 GN=GSTM2 PE=1 SV=2
FALSE	High	Master Protein	P0DMV9	Heat shock 70 kDa protein 1B OS=Homo sapiens OX=9606 GN=HSPA1B PE=1 SV=1	0	34.48	24	13	18	12	641	70	5.66	36.91	13	1
	Checked	Confidence	Sequence	Modifications	Qvality PEP	Qvality q-value	# Protein Groups	# Proteins	# PSMs	Master Protein Accessions	# Missed Cleavages	Theo. MH+ [Da]	Confidence (by Search Engine): Sequest HT	Percolator q-Value (by Search Engine): Sequest HT	Percolator PEP (by Search Engine): Sequest HT	XCorr (by Search Engine): Sequest HT
	FALSE	High	NALESYAFNMK		0.036372	0.00169387	1	2	1	P0DMV9	0	1287.6	High	0.001244	0.02521	2.48
		Checked	Protein Group ID	# Proteins	# Unique Peptides	# Peptides	# PSMs	Group Description
		FALSE	163	2	12	13	18	[Master Protein] Heat shock 70 kDa protein 1B OS=Homo sapiens OX=9606 GN=HSPA1B PE=1 SV=1
	FALSE	High	IINEPTAAAIAYGLDR		7.86087e-05	0.00169387	1	2	2	P0DMV9	0	1687.9	High	0.001244	2.732e-05	3.82
		Checked	Protein Group ID	# Proteins	# Unique Peptides	# Peptides	# PSMs	Group Description
		FALSE	163	2	12	13	18	[Master Protein] Heat shock 70 kDa protein 1B OS=Homo sapiens OX=9606 GN=HSPA1B PE=1 SV=1
	FALSE	High	LLQDFFNGR		0.0528338	0.00169387	1	1	1	P0DMV9	0	1109.57	High	0.001244	0.03811	2.06
		Checked	Protein Group ID	# Proteins	# Unique Peptides	# Peptides	# PSMs	Group Description
		FALSE	163	2	12	13	18	[Master Protein] Heat shock 70 kDa protein 1B OS=Homo sapiens OX=9606 GN=HSPA1B PE=1 SV=1
	FALSE	High	TTPSYVAFTDTER		0.00357123	0.00169387	2	6	1	P11142; P0DMV9	0	1487.7	High	0.001244	0.0019	2.43
		Checked	Protein Group ID	# Proteins	# Unique Peptides	# Peptides	# PSMs	Group Description
		FALSE	163	2	12	13	18	[Master Protein] Heat shock 70 kDa protein 1B OS=Homo sapiens OX=9606 GN=HSPA1B PE=1 SV=1
		FALSE	111	2	8	10	14	[Master Protein] Heat shock cognate 71 kDa protein OS=Homo sapiens OX=9606 GN=HSPA8 PE=1 SV=1
	FALSE	High	SAVEDEGLK		0.0190894	0.00169387	1	1	2	P0DMV9	0	947.468	High	0.001244	0.01229	2.18
		Checked	Protein Group ID	# Proteins	# Unique Peptides	# Peptides	# PSMs	Group Description
		FALSE	163	2	12	13	18	[Master Protein] Heat shock 70 kDa protein 1B OS=Homo sapiens OX=9606 GN=HSPA1B PE=1 SV=1
	FALSE	High	FEELCSDLFR	1xCarbamidomethyl [C5]	0.0317963	0.00169387	1	3	1	P0DMV9	0	1315.6	High	0.001244	0.02161	2.75
		Checked	Protein Group ID	# Proteins	# Unique Peptides	# Peptides	# PSMs	Group Description
		FALSE	163	2	12	13	18	[Master Protein] Heat shock 70 kDa protein 1B OS=Homo sapiens OX=9606 GN=HSPA1B PE=1 SV=1
	FALSE	High	AQIHDLVLVGGSTR		0.00325774	0.00169387	1	1	1	P0DMV9	0	1465.81	High	0.001244	0.001716	2.19
		Checked	Protein Group ID	# Proteins	# Unique Peptides	# Peptides	# PSMs	Group Description
		FALSE	163	2	12	13	18	[Master Protein] Heat shock 70 kDa protein 1B OS=Homo sapiens OX=9606 GN=HSPA1B PE=1 SV=1
	FALSE	High	DAGVIAGLNVLR		0.00346911	0.00169387	1	2	2	P0DMV9	0	1197.69	High	0.001244	0.001846	3.17
		Checked	Protein Group ID	# Proteins	# Unique Peptides	# Peptides	# PSMs	Group Description
		FALSE	163	2	12	13	18	[Master Protein] Heat shock 70 kDa protein 1B OS=Homo sapiens OX=9606 GN=HSPA1B PE=1 SV=1
	FALSE	High	ATAGDTHLGGEDFDNR		0.0012504	0.00169387	1	4	1	P0DMV9	0	1675.73	High	0.001244	0.0005929	2.35
		Checked	Protein Group ID	# Proteins	# Unique Peptides	# Peptides	# PSMs	Group Description
		FALSE	163	2	12	13	18	[Master Protein] Heat shock 70 kDa protein 1B OS=Homo sapiens OX=9606 GN=HSPA1B PE=1 SV=1
	FALSE	High	HWPFQVINDGDKPK		0.0214301	0.00169387	1	1	1	P0DMV9	0	1680.85	High	0.001244	0.01396	3.2
		Checked	Protein Group ID	# Proteins	# Unique Peptides	# Peptides	# PSMs	Group Description
		FALSE	163	2	12	13	18	[Master Protein] Heat shock 70 kDa protein 1B OS=Homo sapiens OX=9606 GN=HSPA1B PE=1 SV=1
	FALSE	High	AFYPEEISSMVLTK		0.0115013	0.00169387	1	2	2	P0DMV9	0	1614.81	High	0.001244	0.00697	1.79
		Checked	Protein Group ID	# Proteins	# Unique Peptides	# Peptides	# PSMs	Group Description
		FALSE	163	2	12	13	18	[Master Protein] Heat shock 70 kDa protein 1B OS=Homo sapiens OX=9606 GN=HSPA1B PE=1 SV=1
	FALSE	High	LVNHFVEEFK		0.0837295	0.00314831	1	1	1	P0DMV9	0	1261.66	High	0.002281	0.06388	1.54
		Checked	Protein Group ID	# Proteins	# Unique Peptides	# Peptides	# PSMs	Group Description
		FALSE	163	2	12	13	18	[Master Protein] Heat shock 70 kDa protein 1B OS=Homo sapiens OX=9606 GN=HSPA1B PE=1 SV=1
	FALSE	High	LSKEEIER		0.107364	0.00424741	1	2	2	P0DMV9	1	1003.54	High	0.003086	0.08402	1.53
		Checked	Protein Group ID	# Proteins	# Unique Peptides	# Peptides	# PSMs	Group Description
		FALSE	163	2	12	13	18	[Master Protein] Heat shock 70 kDa protein 1B OS=Homo sapiens OX=9606 GN=HSPA1B PE=1 SV=1
FALSE	High	Master Protein	Q86YZ3	Hornerin OS=Homo sapiens OX=9606 GN=HRNR PE=1 SV=2	0	33.542	11	9	10	9	2850	282.2	10.04	30.7	9	1
	Checked	Confidence	Sequence	Modifications	Qvality PEP	Qvality q-value	# Protein Groups	# Proteins	# PSMs	Master Protein Accessions	# Missed Cleavages	Theo. MH+ [Da]	Confidence (by Search Engine): Sequest HT	Percolator q-Value (by Search Engine): Sequest HT	Percolator PEP (by Search Engine): Sequest HT	XCorr (by Search Engine): Sequest HT
	FALSE	High	QSLGHGQHGSGSGQSPSPSR		7.52599e-05	0.00169387	1	1	1	Q86YZ3	0	1947.9	High	0.001244	2.608e-05	3.26
		Checked	Protein Group ID	# Proteins	# Unique Peptides	# Peptides	# PSMs	Group Description
		FALSE	43	1	9	9	10	[Master Protein] Hornerin OS=Homo sapiens OX=9606 GN=HRNR PE=1 SV=2
	FALSE	High	QSSSYGPHGYGSGR		0.0082017	0.00169387	1	1	1	Q86YZ3	0	1439.63	High	0.001244	0.00479	3.19
		Checked	Protein Group ID	# Proteins	# Unique Peptides	# Peptides	# PSMs	Group Description
		FALSE	43	1	9	9	10	[Master Protein] Hornerin OS=Homo sapiens OX=9606 GN=HRNR PE=1 SV=2
	FALSE	High	YGQQGSGSGQSPSR		0.00212859	0.00169387	1	1	1	Q86YZ3	0	1395.62	High	0.001244	0.001069	2.37
		Checked	Protein Group ID	# Proteins	# Unique Peptides	# Peptides	# PSMs	Group Description
		FALSE	43	1	9	9	10	[Master Protein] Hornerin OS=Homo sapiens OX=9606 GN=HRNR PE=1 SV=2
	FALSE	High	HGSGSGHSSSYGQHGSGSGWSSSSGR		0.00619694	0.00169387	1	1	1	Q86YZ3	0	2477.02	High	0.001244	0.003519	3.46
		Checked	Protein Group ID	# Proteins	# Unique Peptides	# Peptides	# PSMs	Group Description
		FALSE	43	1	9	9	10	[Master Protein] Hornerin OS=Homo sapiens OX=9606 GN=HRNR PE=1 SV=2
	FALSE	High	GPYESGSGHSSGLGHR		6.57268e-05	0.00169387	1	1	2	Q86YZ3	0	1584.71	High	0.001244	2.243e-05	3.82
		Checked	Protein Group ID	# Proteins	# Unique Peptides	# Peptides	# PSMs	Group Description
		FALSE	43	1	9	9	10	[Master Protein] Hornerin OS=Homo sapiens OX=9606 GN=HRNR PE=1 SV=2
	FALSE	High	GSGSGQSPSSGQHGTGFGR		1.68025e-06	0.00169387	1	1	1	Q86YZ3	0	1747.77	High	0.001244	3.815e-07	4.91
		Checked	Protein Group ID	# Proteins	# Unique Peptides	# Peptides	# PSMs	Group Description
		FALSE	43	1	9	9	10	[Master Protein] Hornerin OS=Homo sapiens OX=9606 GN=HRNR PE=1 SV=2
	FALSE	High	GSGSGQSPSYGR		0.000446301	0.00169387	1	1	1	Q86YZ3	0	1139.51	High	0.001244	0.0001891	3.45
		Checked	Protein Group ID	# Proteins	# Unique Peptides	# Peptides	# PSMs	Group Description
		FALSE	43	1	9	9	10	[Master Protein] Hornerin OS=Homo sapiens OX=9606 GN=HRNR PE=1 SV=2
	FALSE	High	HGSGSGQSSSYGPYR		0.0733526	0.00314831	1	1	1	Q86YZ3	0	1526.66	High	0.002281	0.05499	2.69
		Checked	Protein Group ID	# Proteins	# Unique Peptides	# Peptides	# PSMs	Group Description
		FALSE	43	1	9	9	10	[Master Protein] Hornerin OS=Homo sapiens OX=9606 GN=HRNR PE=1 SV=2
	FALSE	High	GPYESGSGHSSGLGHQESR		0.0833356	0.00314831	1	1	1	Q86YZ3	0	1928.85	High	0.002281	0.06338	1.53
		Checked	Protein Group ID	# Proteins	# Unique Peptides	# Peptides	# PSMs	Group Description
		FALSE	43	1	9	9	10	[Master Protein] Hornerin OS=Homo sapiens OX=9606 GN=HRNR PE=1 SV=2
FALSE	High	Master Protein	P21266	Glutathione S-transferase Mu 3 OS=Homo sapiens OX=9606 GN=GSTM3 PE=1 SV=3	0	31.14	45	9	18	8	225	26.5	5.54	38.24	9	1
	Checked	Confidence	Sequence	Modifications	Qvality PEP	Qvality q-value	# Protein Groups	# Proteins	# PSMs	Master Protein Accessions	# Missed Cleavages	Theo. MH+ [Da]	Confidence (by Search Engine): Sequest HT	Percolator q-Value (by Search Engine): Sequest HT	Percolator PEP (by Search Engine): Sequest HT	XCorr (by Search Engine): Sequest HT
	FALSE	High	LLLEFTDTSYEEKR		2.21369e-06	0.00169387	1	1	4	P21266	1	1743.88	High	0.001244	5.176e-07	4.6
		Checked	Protein Group ID	# Proteins	# Unique Peptides	# Peptides	# PSMs	Group Description
		FALSE	82	2	8	9	18	[Master Protein] Glutathione S-transferase Mu 3 OS=Homo sapiens OX=9606 GN=GSTM3 PE=1 SV=3
	FALSE	High	LKPQYLEELPGQLK		0.00399133	0.00169387	1	1	5	P21266	0	1655.94	High	0.001244	0.002157	2.19
		Checked	Protein Group ID	# Proteins	# Unique Peptides	# Peptides	# PSMs	Group Description
		FALSE	82	2	8	9	18	[Master Protein] Glutathione S-transferase Mu 3 OS=Homo sapiens OX=9606 GN=GSTM3 PE=1 SV=3
	FALSE	High	ITQSNAILR		0.031191	0.00169387	2	3	2	P21266; P28161	0	1015.59	High	0.001244	0.0212	2.19
		Checked	Protein Group ID	# Proteins	# Unique Peptides	# Peptides	# PSMs	Group Description
		FALSE	200	4	9	10	15	[Master Protein] Glutathione S-transferase Mu 2 OS=Homo sapiens OX=9606 GN=GSTM2 PE=1 SV=2
		FALSE	82	2	8	9	18	[Master Protein] Glutathione S-transferase Mu 3 OS=Homo sapiens OX=9606 GN=GSTM3 PE=1 SV=3
	FALSE	High	VDIIENQVMDFR		0.00100583	0.00169387	1	1	1	P21266	0	1478.73	High	0.001244	0.0004645	2.63
		Checked	Protein Group ID	# Proteins	# Unique Peptides	# Peptides	# PSMs	Group Description
		FALSE	82	2	8	9	18	[Master Protein] Glutathione S-transferase Mu 3 OS=Homo sapiens OX=9606 GN=GSTM3 PE=1 SV=3
	FALSE	High	VDIIENQVMDFR	1xOxidation [M9]	0.0212246	0.00169387	1	1	1	P21266	0	1494.73	High	0.001244	0.01384	2.82
		Checked	Protein Group ID	# Proteins	# Unique Peptides	# Peptides	# PSMs	Group Description
		FALSE	82	2	8	9	18	[Master Protein] Glutathione S-transferase Mu 3 OS=Homo sapiens OX=9606 GN=GSTM3 PE=1 SV=3
	FALSE	High	YTCGEAPDYDR	1xCarbamidomethyl [C3]	0.0156645	0.00169387	1	1	1	P21266	0	1346.53	High	0.001244	0.009847	1.89
		Checked	Protein Group ID	# Proteins	# Unique Peptides	# Peptides	# PSMs	Group Description
		FALSE	82	2	8	9	18	[Master Protein] Glutathione S-transferase Mu 3 OS=Homo sapiens OX=9606 GN=GSTM3 PE=1 SV=3
	FALSE	High	CLDEFPNLK	1xCarbamidomethyl [C1]	0.0219525	0.00169387	1	1	1	P21266	0	1135.55	High	0.001244	0.01433	2.15
		Checked	Protein Group ID	# Proteins	# Unique Peptides	# Peptides	# PSMs	Group Description
		FALSE	82	2	8	9	18	[Master Protein] Glutathione S-transferase Mu 3 OS=Homo sapiens OX=9606 GN=GSTM3 PE=1 SV=3
	FALSE	High	KHNMCGETEEEK	1xCarbamidomethyl [C5]	0.0430163	0.00169387	1	1	1	P21266	1	1491.62	High	0.001244	0.03028	3.11
		Checked	Protein Group ID	# Proteins	# Unique Peptides	# Peptides	# PSMs	Group Description
		FALSE	82	2	8	9	18	[Master Protein] Glutathione S-transferase Mu 3 OS=Homo sapiens OX=9606 GN=GSTM3 PE=1 SV=3
	FALSE	High	IAAYLQSDQFCK	1xCarbamidomethyl [C11]	0.000214993	0.00169387	1	1	1	P21266	0	1443.69	High	0.001244	8.376e-05	2.57
		Checked	Protein Group ID	# Proteins	# Unique Peptides	# Peptides	# PSMs	Group Description
		FALSE	82	2	8	9	18	[Master Protein] Glutathione S-transferase Mu 3 OS=Homo sapiens OX=9606 GN=GSTM3 PE=1 SV=3
	FALSE	High	FSWFAGEK		0.0894354	0.00424741	1	1	1	P21266	0	971.462	High	0.003086	0.06872	1.91
		Checked	Protein Group ID	# Proteins	# Unique Peptides	# Peptides	# PSMs	Group Description
		FALSE	82	2	8	9	18	[Master Protein] Glutathione S-transferase Mu 3 OS=Homo sapiens OX=9606 GN=GSTM3 PE=1 SV=3
FALSE	High	Master Protein	P02768	Albumin OS=Homo sapiens OX=9606 GN=ALB PE=1 SV=2	0	25.44	13	8	15	8	609	69.3	6.28	31.34	8	1
	Checked	Confidence	Sequence	Modifications	Qvality PEP	Qvality q-value	# Protein Groups	# Proteins	# PSMs	Master Protein Accessions	# Missed Cleavages	Theo. MH+ [Da]	Confidence (by Search Engine): Sequest HT	Percolator q-Value (by Search Engine): Sequest HT	Percolator PEP (by Search Engine): Sequest HT	XCorr (by Search Engine): Sequest HT
	FALSE	High	QNCELFEQLGEYK	1xCarbamidomethyl [C3]	0.00393385	0.00169387	1	1	1	P02768	0	1657.75	High	0.001244	0.002114	2.39
		Checked	Protein Group ID	# Proteins	# Unique Peptides	# Peptides	# PSMs	Group Description
		FALSE	27	1	8	8	15	[Master Protein] Albumin OS=Homo sapiens OX=9606 GN=ALB PE=1 SV=2
	FALSE	High	QTALVELVK		0.0228149	0.00169387	1	1	1	P02768	0	1000.6	High	0.001244	0.01498	2.79
		Checked	Protein Group ID	# Proteins	# Unique Peptides	# Peptides	# PSMs	Group Description
		FALSE	27	1	8	8	15	[Master Protein] Albumin OS=Homo sapiens OX=9606 GN=ALB PE=1 SV=2
	FALSE	High	LVNEVTEFAK		0.0132299	0.00169387	1	1	1	P02768	0	1149.62	High	0.001244	0.008185	2.5
		Checked	Protein Group ID	# Proteins	# Unique Peptides	# Peptides	# PSMs	Group Description
		FALSE	27	1	8	8	15	[Master Protein] Albumin OS=Homo sapiens OX=9606 GN=ALB PE=1 SV=2
	FALSE	High	VPQVSTPTLVEVSR		0.00198924	0.00169387	1	1	2	P02768	0	1511.84	High	0.001244	0.0009947	3.49
		Checked	Protein Group ID	# Proteins	# Unique Peptides	# Peptides	# PSMs	Group Description
		FALSE	27	1	8	8	15	[Master Protein] Albumin OS=Homo sapiens OX=9606 GN=ALB PE=1 SV=2
	FALSE	High	CCTESLVNR	2xCarbamidomethyl [C1; C2]	0.0310415	0.00169387	1	1	2	P02768	0	1138.5	High	0.001244	0.02107	1.02
		Checked	Protein Group ID	# Proteins	# Unique Peptides	# Peptides	# PSMs	Group Description
		FALSE	27	1	8	8	15	[Master Protein] Albumin OS=Homo sapiens OX=9606 GN=ALB PE=1 SV=2
	FALSE	High	KVPQVSTPTLVEVSR		1.23875e-05	0.00169387	1	1	5	P02768	1	1639.94	High	0.001244	3.501e-06	2.88
		Checked	Protein Group ID	# Proteins	# Unique Peptides	# Peptides	# PSMs	Group Description
		FALSE	27	1	8	8	15	[Master Protein] Albumin OS=Homo sapiens OX=9606 GN=ALB PE=1 SV=2
	FALSE	High	YICENQDSISSK	1xCarbamidomethyl [C3]	0.107866	0.00424741	1	1	2	P02768	0	1443.64	High	0.003086	0.08435	0.85
		Checked	Protein Group ID	# Proteins	# Unique Peptides	# Peptides	# PSMs	Group Description
		FALSE	27	1	8	8	15	[Master Protein] Albumin OS=Homo sapiens OX=9606 GN=ALB PE=1 SV=2
	FALSE	High	RHPDYSVVLLLR		0.111962	0.00531176	1	1	1	P02768	1	1467.84	High	0.003854	0.08813	1.92
		Checked	Protein Group ID	# Proteins	# Unique Peptides	# Peptides	# PSMs	Group Description
		FALSE	27	1	8	8	15	[Master Protein] Albumin OS=Homo sapiens OX=9606 GN=ALB PE=1 SV=2
FALSE	High	Master Protein	P22061	Protein-L-isoaspartate(D-aspartate) O-methyltransferase OS=Homo sapiens OX=9606 GN=PCMT1 PE=1 SV=4	0	23.207	48	7	8	7	227	24.6	7.21	16.16	7	1
	Checked	Confidence	Sequence	Modifications	Qvality PEP	Qvality q-value	# Protein Groups	# Proteins	# PSMs	Master Protein Accessions	# Missed Cleavages	Theo. MH+ [Da]	Confidence (by Search Engine): Sequest HT	Percolator q-Value (by Search Engine): Sequest HT	Percolator PEP (by Search Engine): Sequest HT	XCorr (by Search Engine): Sequest HT
	FALSE	High	MGYAEEAPYDAIHVGAAAPVVPQALIDQLKPGGR		0.000767177	0.00169387	1	1	1	P22061	0	3504.79	High	0.001244	0.0003436	2.93
		Checked	Protein Group ID	# Proteins	# Unique Peptides	# Peptides	# PSMs	Group Description
		FALSE	44	1	7	7	8	[Master Protein] Protein-L-isoaspartate(D-aspartate) O-methyltransferase OS=Homo sapiens OX=9606 GN=PCMT1 PE=1 SV=4
	FALSE	High	LILPVGPAGGNQMLEQYDK		1.45314e-05	0.00169387	1	1	1	P22061	0	2043.06	High	0.001244	4.186e-06	2.98
		Checked	Protein Group ID	# Proteins	# Unique Peptides	# Peptides	# PSMs	Group Description
		FALSE	44	1	7	7	8	[Master Protein] Protein-L-isoaspartate(D-aspartate) O-methyltransferase OS=Homo sapiens OX=9606 GN=PCMT1 PE=1 SV=4
	FALSE	High	LILPVGPAGGNQMLEQYDKLQDGSIK		0.000337124	0.00169387	1	1	1	P22061	1	2784.46	High	0.001244	0.0001382	3.05
		Checked	Protein Group ID	# Proteins	# Unique Peptides	# Peptides	# PSMs	Group Description
		FALSE	44	1	7	7	8	[Master Protein] Protein-L-isoaspartate(D-aspartate) O-methyltransferase OS=Homo sapiens OX=9606 GN=PCMT1 PE=1 SV=4
	FALSE	High	VFEVMLATDR		0.0108538	0.00169387	1	1	2	P22061	0	1180.6	High	0.001244	0.00656	2.71
		Checked	Protein Group ID	# Proteins	# Unique Peptides	# Peptides	# PSMs	Group Description
		FALSE	44	1	7	7	8	[Master Protein] Protein-L-isoaspartate(D-aspartate) O-methyltransferase OS=Homo sapiens OX=9606 GN=PCMT1 PE=1 SV=4
	FALSE	High	SGGASHSELIHNLR		0.00213891	0.00169387	1	1	1	P22061	0	1477.75	High	0.001244	0.001076	1.76
		Checked	Protein Group ID	# Proteins	# Unique Peptides	# Peptides	# PSMs	Group Description
		FALSE	44	1	7	7	8	[Master Protein] Protein-L-isoaspartate(D-aspartate) O-methyltransferase OS=Homo sapiens OX=9606 GN=PCMT1 PE=1 SV=4
	FALSE	High	ALDVGSGSGILTACFAR	1xCarbamidomethyl [C14]	0.000198982	0.00169387	1	1	1	P22061	0	1694.85	High	0.001244	7.695e-05	2.54
		Checked	Protein Group ID	# Proteins	# Unique Peptides	# Peptides	# PSMs	Group Description
		FALSE	44	1	7	7	8	[Master Protein] Protein-L-isoaspartate(D-aspartate) O-methyltransferase OS=Homo sapiens OX=9606 GN=PCMT1 PE=1 SV=4
	FALSE	High	VQLVVGDGR		0.0761832	0.00314831	1	1	1	P22061	0	942.537	High	0.002281	0.05745	1.28
		Checked	Protein Group ID	# Proteins	# Unique Peptides	# Peptides	# PSMs	Group Description
		FALSE	44	1	7	7	8	[Master Protein] Protein-L-isoaspartate(D-aspartate) O-methyltransferase OS=Homo sapiens OX=9606 GN=PCMT1 PE=1 SV=4
FALSE	High	Master Protein	P11142	Heat shock cognate 71 kDa protein OS=Homo sapiens OX=9606 GN=HSPA8 PE=1 SV=1	0	21.902	20	10	14	8	646	70.9	5.52	28.45	10	1
	Checked	Confidence	Sequence	Modifications	Qvality PEP	Qvality q-value	# Protein Groups	# Proteins	# PSMs	Master Protein Accessions	# Missed Cleavages	Theo. MH+ [Da]	Confidence (by Search Engine): Sequest HT	Percolator q-Value (by Search Engine): Sequest HT	Percolator PEP (by Search Engine): Sequest HT	XCorr (by Search Engine): Sequest HT
	FALSE	High	NQTAEKEEFEHQQK		0.00536043	0.00169387	1	1	1	P11142	1	1745.81	High	0.001244	0.002991	2.79
		Checked	Protein Group ID	# Proteins	# Unique Peptides	# Peptides	# PSMs	Group Description
		FALSE	111	2	8	10	14	[Master Protein] Heat shock cognate 71 kDa protein OS=Homo sapiens OX=9606 GN=HSPA8 PE=1 SV=1
	FALSE	High	NSLESYAFNMK		0.0379768	0.00169387	1	1	1	P11142	0	1303.6	High	0.001244	0.02645	1.68
		Checked	Protein Group ID	# Proteins	# Unique Peptides	# Peptides	# PSMs	Group Description
		FALSE	111	2	8	10	14	[Master Protein] Heat shock cognate 71 kDa protein OS=Homo sapiens OX=9606 GN=HSPA8 PE=1 SV=1
	FALSE	High	IINEPTAAAIAYGLDK		0.00152464	0.00169387	2	4	4	P11142; P11021	0	1659.9	High	0.001244	0.0007388	2.52
		Checked	Protein Group ID	# Proteins	# Unique Peptides	# Peptides	# PSMs	Group Description
		FALSE	111	2	8	10	14	[Master Protein] Heat shock cognate 71 kDa protein OS=Homo sapiens OX=9606 GN=HSPA8 PE=1 SV=1
		FALSE	128	1	6	7	10	[Master Protein] Endoplasmic reticulum chaperone BiP OS=Homo sapiens OX=9606 GN=HSPA5 PE=1 SV=2
	FALSE	High	LLQDFFNGK		0.0303044	0.00169387	1	3	1	P11142	0	1081.57	High	0.001244	0.0205	2.02
		Checked	Protein Group ID	# Proteins	# Unique Peptides	# Peptides	# PSMs	Group Description
		FALSE	111	2	8	10	14	[Master Protein] Heat shock cognate 71 kDa protein OS=Homo sapiens OX=9606 GN=HSPA8 PE=1 SV=1
	FALSE	High	TTPSYVAFTDTER		0.00357123	0.00169387	2	6	1	P11142; P0DMV9	0	1487.7	High	0.001244	0.0019	2.43
		Checked	Protein Group ID	# Proteins	# Unique Peptides	# Peptides	# PSMs	Group Description
		FALSE	163	2	12	13	18	[Master Protein] Heat shock 70 kDa protein 1B OS=Homo sapiens OX=9606 GN=HSPA1B PE=1 SV=1
		FALSE	111	2	8	10	14	[Master Protein] Heat shock cognate 71 kDa protein OS=Homo sapiens OX=9606 GN=HSPA8 PE=1 SV=1
	FALSE	High	SQIHDIVLVGGSTR		0.00183223	0.00169387	1	1	1	P11142	0	1481.81	High	0.001244	0.0009044	2.88
		Checked	Protein Group ID	# Proteins	# Unique Peptides	# Peptides	# PSMs	Group Description
		FALSE	111	2	8	10	14	[Master Protein] Heat shock cognate 71 kDa protein OS=Homo sapiens OX=9606 GN=HSPA8 PE=1 SV=1
	FALSE	High	ARFEELNADLFR		0.0515877	0.00169387	1	2	1	P11142	1	1480.75	High	0.001244	0.03713	2.69
		Checked	Protein Group ID	# Proteins	# Unique Peptides	# Peptides	# PSMs	Group Description
		FALSE	111	2	8	10	14	[Master Protein] Heat shock cognate 71 kDa protein OS=Homo sapiens OX=9606 GN=HSPA8 PE=1 SV=1
	FALSE	High	EIAEAYLGK		0.0829435	0.00314831	1	1	1	P11142	0	993.525	High	0.002281	0.0631	1.6
		Checked	Protein Group ID	# Proteins	# Unique Peptides	# Peptides	# PSMs	Group Description
		FALSE	111	2	8	10	14	[Master Protein] Heat shock cognate 71 kDa protein OS=Homo sapiens OX=9606 GN=HSPA8 PE=1 SV=1
	FALSE	High	NQVAMNPTNTVFDAK		0.103912	0.00424741	1	1	1	P11142	0	1649.8	High	0.003086	0.08121	1.79
		Checked	Protein Group ID	# Proteins	# Unique Peptides	# Peptides	# PSMs	Group Description
		FALSE	111	2	8	10	14	[Master Protein] Heat shock cognate 71 kDa protein OS=Homo sapiens OX=9606 GN=HSPA8 PE=1 SV=1
	FALSE	High	STAGDTHLGGEDFDNR		0.125149	0.00531176	1	2	1	P11142	0	1691.73	High	0.003854	0.1	1.13
		Checked	Protein Group ID	# Proteins	# Unique Peptides	# Peptides	# PSMs	Group Description
		FALSE	111	2	8	10	14	[Master Protein] Heat shock cognate 71 kDa protein OS=Homo sapiens OX=9606 GN=HSPA8 PE=1 SV=1
	FALSE	High	NQVAMNPTNTVFDAK	1xOxidation [M5]	0.125729	0.00531176	1	1	1	P11142	0	1665.79	High	0.003854	0.1004	1.38
		Checked	Protein Group ID	# Proteins	# Unique Peptides	# Peptides	# PSMs	Group Description
		FALSE	111	2	8	10	14	[Master Protein] Heat shock cognate 71 kDa protein OS=Homo sapiens OX=9606 GN=HSPA8 PE=1 SV=1
FALSE	High	Master Protein	P15924	Desmoplakin OS=Homo sapiens OX=9606 GN=DSP PE=1 SV=3	0	19.721	5	13	13	13	2871	331.6	6.81	14.38	13	1
	Checked	Confidence	Sequence	Modifications	Qvality PEP	Qvality q-value	# Protein Groups	# Proteins	# PSMs	Master Protein Accessions	# Missed Cleavages	Theo. MH+ [Da]	Confidence (by Search Engine): Sequest HT	Percolator q-Value (by Search Engine): Sequest HT	Percolator PEP (by Search Engine): Sequest HT	XCorr (by Search Engine): Sequest HT
	FALSE	High	QLQNIIQATSR		0.05568	0.00169387	1	1	1	P15924	0	1271.71	High	0.001244	0.04045	1.32
		Checked	Protein Group ID	# Proteins	# Unique Peptides	# Peptides	# PSMs	Group Description
		FALSE	99	1	13	13	13	[Master Protein] Desmoplakin OS=Homo sapiens OX=9606 GN=DSP PE=1 SV=3
	FALSE	High	QQIQNDLNQWK		0.00530885	0.00169387	1	1	1	P15924	0	1414.71	High	0.001244	0.002955	2.44
		Checked	Protein Group ID	# Proteins	# Unique Peptides	# Peptides	# PSMs	Group Description
		FALSE	99	1	13	13	13	[Master Protein] Desmoplakin OS=Homo sapiens OX=9606 GN=DSP PE=1 SV=3
	FALSE	High	LPVDIAYK		0.025857	0.00169387	1	1	1	P15924	0	918.529	High	0.001244	0.01725	1.71
		Checked	Protein Group ID	# Proteins	# Unique Peptides	# Peptides	# PSMs	Group Description
		FALSE	99	1	13	13	13	[Master Protein] Desmoplakin OS=Homo sapiens OX=9606 GN=DSP PE=1 SV=3
	FALSE	High	YEVTSGGGGTSR		0.0314922	0.00169387	1	1	1	P15924	0	1170.54	High	0.001244	0.02141	2.06
		Checked	Protein Group ID	# Proteins	# Unique Peptides	# Peptides	# PSMs	Group Description
		FALSE	99	1	13	13	13	[Master Protein] Desmoplakin OS=Homo sapiens OX=9606 GN=DSP PE=1 SV=3
	FALSE	High	SAIYQLEEEYENLLK		0.00108152	0.00169387	1	1	1	P15924	0	1841.92	High	0.001244	0.0005047	2.26
		Checked	Protein Group ID	# Proteins	# Unique Peptides	# Peptides	# PSMs	Group Description
		FALSE	99	1	13	13	13	[Master Protein] Desmoplakin OS=Homo sapiens OX=9606 GN=DSP PE=1 SV=3
	FALSE	High	NQCTQVVQER	1xCarbamidomethyl [C3]	0.0772717	0.00314831	1	1	1	P15924	0	1261.6	High	0.002281	0.05816	2.02
		Checked	Protein Group ID	# Proteins	# Unique Peptides	# Peptides	# PSMs	Group Description
		FALSE	99	1	13	13	13	[Master Protein] Desmoplakin OS=Homo sapiens OX=9606 GN=DSP PE=1 SV=3
	FALSE	High	YGDGIQLTR		0.0841251	0.00314831	1	1	1	P15924	0	1022.53	High	0.002281	0.06403	1.58
		Checked	Protein Group ID	# Proteins	# Unique Peptides	# Peptides	# PSMs	Group Description
		FALSE	99	1	13	13	13	[Master Protein] Desmoplakin OS=Homo sapiens OX=9606 GN=DSP PE=1 SV=3
	FALSE	High	GLVGIEFK		0.0780057	0.00314831	1	1	1	P15924	0	862.503	High	0.002281	0.05894	1.24
		Checked	Protein Group ID	# Proteins	# Unique Peptides	# Peptides	# PSMs	Group Description
		FALSE	99	1	13	13	13	[Master Protein] Desmoplakin OS=Homo sapiens OX=9606 GN=DSP PE=1 SV=3
	FALSE	High	TMIQSPSGVILQEAADVHAR	1xOxidation [M2]	0.100565	0.00424741	1	1	1	P15924	0	2139.09	High	0.003086	0.07839	1.58
		Checked	Protein Group ID	# Proteins	# Unique Peptides	# Peptides	# PSMs	Group Description
		FALSE	99	1	13	13	13	[Master Protein] Desmoplakin OS=Homo sapiens OX=9606 GN=DSP PE=1 SV=3
	FALSE	High	VLLQEEGTR		0.105378	0.00424741	1	1	1	P15924	0	1044.57	High	0.003086	0.08236	2.08
		Checked	Protein Group ID	# Proteins	# Unique Peptides	# Peptides	# PSMs	Group Description
		FALSE	99	1	13	13	13	[Master Protein] Desmoplakin OS=Homo sapiens OX=9606 GN=DSP PE=1 SV=3
	FALSE	High	ETQSQLETER		0.0968669	0.00424741	1	1	1	P15924	0	1220.58	High	0.003086	0.07485	1.56
		Checked	Protein Group ID	# Proteins	# Unique Peptides	# Peptides	# PSMs	Group Description
		FALSE	99	1	13	13	13	[Master Protein] Desmoplakin OS=Homo sapiens OX=9606 GN=DSP PE=1 SV=3
	FALSE	High	LTYEIEDEKR		0.0996282	0.00424741	1	1	1	P15924	1	1295.65	High	0.003086	0.07748	1.85
		Checked	Protein Group ID	# Proteins	# Unique Peptides	# Peptides	# PSMs	Group Description
		FALSE	99	1	13	13	13	[Master Protein] Desmoplakin OS=Homo sapiens OX=9606 GN=DSP PE=1 SV=3
	FALSE	High	YIELLTR		0.129859	0.00531176	1	1	1	P15924	0	907.525	High	0.003854	0.1038	1.8
		Checked	Protein Group ID	# Proteins	# Unique Peptides	# Peptides	# PSMs	Group Description
		FALSE	99	1	13	13	13	[Master Protein] Desmoplakin OS=Homo sapiens OX=9606 GN=DSP PE=1 SV=3
FALSE	High	Master Protein	Q96HY7	2-oxoadipate dehydrogenase complex component E1 OS=Homo sapiens OX=9606 GN=DHTKD1 PE=1 SV=2	0	19.278	12	8	11	8	919	103	6.93	13.16	8	1
	Checked	Confidence	Sequence	Modifications	Qvality PEP	Qvality q-value	# Protein Groups	# Proteins	# PSMs	Master Protein Accessions	# Missed Cleavages	Theo. MH+ [Da]	Confidence (by Search Engine): Sequest HT	Percolator q-Value (by Search Engine): Sequest HT	Percolator PEP (by Search Engine): Sequest HT	XCorr (by Search Engine): Sequest HT
	FALSE	High	LVTVYCEHGHK	1xCarbamidomethyl [C6]	0.00195113	0.00169387	1	1	1	Q96HY7	0	1342.66	High	0.001244	0.0009707	2.43
		Checked	Protein Group ID	# Proteins	# Unique Peptides	# Peptides	# PSMs	Group Description
		FALSE	21	1	8	8	11	[Master Protein] 2-oxoadipate dehydrogenase complex component E1 OS=Homo sapiens OX=9606 GN=DHTKD1 PE=1 SV=2
	FALSE	High	LMLESQEFDHFLATK		0.00508282	0.00169387	1	1	1	Q96HY7	0	1808.89	High	0.001244	0.002825	1.7
		Checked	Protein Group ID	# Proteins	# Unique Peptides	# Peptides	# PSMs	Group Description
		FALSE	21	1	8	8	11	[Master Protein] 2-oxoadipate dehydrogenase complex component E1 OS=Homo sapiens OX=9606 GN=DHTKD1 PE=1 SV=2
	FALSE	High	LMLESQEFDHFLATK	1xOxidation [M2]	0.0408084	0.00169387	1	1	1	Q96HY7	0	1824.88	High	0.001244	0.0286	1.64
		Checked	Protein Group ID	# Proteins	# Unique Peptides	# Peptides	# PSMs	Group Description
		FALSE	21	1	8	8	11	[Master Protein] 2-oxoadipate dehydrogenase complex component E1 OS=Homo sapiens OX=9606 GN=DHTKD1 PE=1 SV=2
	FALSE	High	EPQGALERPPVDHGLAR		0.0059619	0.00169387	1	1	3	Q96HY7	0	1841.96	High	0.001244	0.00337	2.56
		Checked	Protein Group ID	# Proteins	# Unique Peptides	# Peptides	# PSMs	Group Description
		FALSE	21	1	8	8	11	[Master Protein] 2-oxoadipate dehydrogenase complex component E1 OS=Homo sapiens OX=9606 GN=DHTKD1 PE=1 SV=2
	FALSE	High	KDVIIDLLCYR	1xCarbamidomethyl [C9]	0.0368994	0.00169387	1	1	1	Q96HY7	1	1407.77	High	0.001244	0.02562	3.66
		Checked	Protein Group ID	# Proteins	# Unique Peptides	# Peptides	# PSMs	Group Description
		FALSE	21	1	8	8	11	[Master Protein] 2-oxoadipate dehydrogenase complex component E1 OS=Homo sapiens OX=9606 GN=DHTKD1 PE=1 SV=2
	FALSE	High	KPLIVASPK		0.00414875	0.00169387	1	1	1	Q96HY7	0	952.619	High	0.001244	0.002252	2.39
		Checked	Protein Group ID	# Proteins	# Unique Peptides	# Peptides	# PSMs	Group Description
		FALSE	21	1	8	8	11	[Master Protein] 2-oxoadipate dehydrogenase complex component E1 OS=Homo sapiens OX=9606 GN=DHTKD1 PE=1 SV=2
	FALSE	High	MSAYSGITDVIIGMPHR		0.0817779	0.00314831	1	1	1	Q96HY7	0	1847.91	High	0.002281	0.06223	2.12
		Checked	Protein Group ID	# Proteins	# Unique Peptides	# Peptides	# PSMs	Group Description
		FALSE	21	1	8	8	11	[Master Protein] 2-oxoadipate dehydrogenase complex component E1 OS=Homo sapiens OX=9606 GN=DHTKD1 PE=1 SV=2
	FALSE	High	QWGHNELDEPFYTNPIMYK		0.0740506	0.00314831	1	1	1	Q96HY7	0	2382.09	High	0.002281	0.05563	1.52
		Checked	Protein Group ID	# Proteins	# Unique Peptides	# Peptides	# PSMs	Group Description
		FALSE	21	1	8	8	11	[Master Protein] 2-oxoadipate dehydrogenase complex component E1 OS=Homo sapiens OX=9606 GN=DHTKD1 PE=1 SV=2
	FALSE	High	SSLYCSDIGK	1xCarbamidomethyl [C5]	0.0928618	0.00424741	1	1	1	Q96HY7	0	1129.52	High	0.003086	0.0716	1.16
		Checked	Protein Group ID	# Proteins	# Unique Peptides	# Peptides	# PSMs	Group Description
		FALSE	21	1	8	8	11	[Master Protein] 2-oxoadipate dehydrogenase complex component E1 OS=Homo sapiens OX=9606 GN=DHTKD1 PE=1 SV=2
FALSE	High	Master Protein	P19474	E3 ubiquitin-protein ligase TRIM21 OS=Homo sapiens OX=9606 GN=TRIM21 PE=1 SV=1	0	18.254	24	8	9	8	475	54.1	6.38	20.61	8	1
	Checked	Confidence	Sequence	Modifications	Qvality PEP	Qvality q-value	# Protein Groups	# Proteins	# PSMs	Master Protein Accessions	# Missed Cleavages	Theo. MH+ [Da]	Confidence (by Search Engine): Sequest HT	Percolator q-Value (by Search Engine): Sequest HT	Percolator PEP (by Search Engine): Sequest HT	XCorr (by Search Engine): Sequest HT
	FALSE	High	TCAVHITLDPDTANPWLILSEDRR	1xCarbamidomethyl [C2]	0.0010763	0.00169387	1	1	2	P19474	1	2793.4	High	0.001244	0.0005017	3.46
		Checked	Protein Group ID	# Proteins	# Unique Peptides	# Peptides	# PSMs	Group Description
		FALSE	58	1	8	8	9	[Master Protein] E3 ubiquitin-protein ligase TRIM21 OS=Homo sapiens OX=9606 GN=TRIM21 PE=1 SV=1
	FALSE	High	FDSYPMVLGAQHFHSGK		0.0228149	0.00169387	1	1	1	P19474	0	1920.91	High	0.001244	0.015	2.33
		Checked	Protein Group ID	# Proteins	# Unique Peptides	# Peptides	# PSMs	Group Description
		FALSE	58	1	8	8	9	[Master Protein] E3 ubiquitin-protein ligase TRIM21 OS=Homo sapiens OX=9606 GN=TRIM21 PE=1 SV=1
	FALSE	High	GGGSVCPVCR	2xCarbamidomethyl [C6; C9]	0.0174183	0.00169387	1	1	1	P19474	0	1048.47	High	0.001244	0.0111	2.71
		Checked	Protein Group ID	# Proteins	# Unique Peptides	# Peptides	# PSMs	Group Description
		FALSE	58	1	8	8	9	[Master Protein] E3 ubiquitin-protein ligase TRIM21 OS=Homo sapiens OX=9606 GN=TRIM21 PE=1 SV=1
	FALSE	High	EAWDLGVCR	1xCarbamidomethyl [C8]	0.0317963	0.00169387	1	1	1	P19474	0	1105.51	High	0.001244	0.02164	1.66
		Checked	Protein Group ID	# Proteins	# Unique Peptides	# Peptides	# PSMs	Group Description
		FALSE	58	1	8	8	9	[Master Protein] E3 ubiquitin-protein ligase TRIM21 OS=Homo sapiens OX=9606 GN=TRIM21 PE=1 SV=1
	FALSE	High	DHAMVPLEEAAQEYQEK	1xOxidation [M4]	0.00468179	0.00169387	1	1	1	P19474	0	2003.9	High	0.001244	0.002567	2.91
		Checked	Protein Group ID	# Proteins	# Unique Peptides	# Peptides	# PSMs	Group Description
		FALSE	58	1	8	8	9	[Master Protein] E3 ubiquitin-protein ligase TRIM21 OS=Homo sapiens OX=9606 GN=TRIM21 PE=1 SV=1
	FALSE	High	LAQQSQALQELISELDRR		0.0181909	0.00169387	1	1	1	P19474	1	2098.13	High	0.001244	0.01165	2.5
		Checked	Protein Group ID	# Proteins	# Unique Peptides	# Peptides	# PSMs	Group Description
		FALSE	58	1	8	8	9	[Master Protein] E3 ubiquitin-protein ligase TRIM21 OS=Homo sapiens OX=9606 GN=TRIM21 PE=1 SV=1
	FALSE	High	NFLVEEEQR		0.100096	0.00424741	1	1	1	P19474	0	1163.57	High	0.003086	0.07791	2.14
		Checked	Protein Group ID	# Proteins	# Unique Peptides	# Peptides	# PSMs	Group Description
		FALSE	58	1	8	8	9	[Master Protein] E3 ubiquitin-protein ligase TRIM21 OS=Homo sapiens OX=9606 GN=TRIM21 PE=1 SV=1
	FALSE	High	DLDITSPELR		0.0986995	0.00424741	1	1	1	P19474	0	1158.6	High	0.003086	0.07672	2.53
		Checked	Protein Group ID	# Proteins	# Unique Peptides	# Peptides	# PSMs	Group Description
		FALSE	58	1	8	8	9	[Master Protein] E3 ubiquitin-protein ligase TRIM21 OS=Homo sapiens OX=9606 GN=TRIM21 PE=1 SV=1
FALSE	High	Master Protein	P26641	Elongation factor 1-gamma OS=Homo sapiens OX=9606 GN=EEF1G PE=1 SV=3	0	18.176	23	9	9	9	437	50.1	6.67	13.55	9	1
	Checked	Confidence	Sequence	Modifications	Qvality PEP	Qvality q-value	# Protein Groups	# Proteins	# PSMs	Master Protein Accessions	# Missed Cleavages	Theo. MH+ [Da]	Confidence (by Search Engine): Sequest HT	Percolator q-Value (by Search Engine): Sequest HT	Percolator PEP (by Search Engine): Sequest HT	XCorr (by Search Engine): Sequest HT
	FALSE	High	QATENAKEEVR		0.0551515	0.00169387	1	1	1	P26641	1	1274.63	High	0.001244	0.04006	1.35
		Checked	Protein Group ID	# Proteins	# Unique Peptides	# Peptides	# PSMs	Group Description
		FALSE	3	1	9	9	9	[Master Protein] Elongation factor 1-gamma OS=Homo sapiens OX=9606 GN=EEF1G PE=1 SV=3
	FALSE	High	ILGLLDAYLK		0.00568057	0.00169387	1	1	1	P26641	0	1118.68	High	0.001244	0.003191	2.53
		Checked	Protein Group ID	# Proteins	# Unique Peptides	# Peptides	# PSMs	Group Description
		FALSE	3	1	9	9	9	[Master Protein] Elongation factor 1-gamma OS=Homo sapiens OX=9606 GN=EEF1G PE=1 SV=3
	FALSE	High	QVLEPSFR		0.0275259	0.00169387	1	1	1	P26641	0	975.526	High	0.001244	0.01847	2.44
		Checked	Protein Group ID	# Proteins	# Unique Peptides	# Peptides	# PSMs	Group Description
		FALSE	3	1	9	9	9	[Master Protein] Elongation factor 1-gamma OS=Homo sapiens OX=9606 GN=EEF1G PE=1 SV=3
	FALSE	High	WFLTCINQPQFR	1xCarbamidomethyl [C5]	0.00294315	0.00169387	1	1	1	P26641	0	1609.79	High	0.001244	0.001531	2.52
		Checked	Protein Group ID	# Proteins	# Unique Peptides	# Peptides	# PSMs	Group Description
		FALSE	3	1	9	9	9	[Master Protein] Elongation factor 1-gamma OS=Homo sapiens OX=9606 GN=EEF1G PE=1 SV=3
	FALSE	High	EYFSWEGAFQHVGK		0.0140867	0.00169387	1	1	1	P26641	0	1684.78	High	0.001244	0.008749	1.75
		Checked	Protein Group ID	# Proteins	# Unique Peptides	# Peptides	# PSMs	Group Description
		FALSE	3	1	9	9	9	[Master Protein] Elongation factor 1-gamma OS=Homo sapiens OX=9606 GN=EEF1G PE=1 SV=3
	FALSE	High	ALIAAQYSGAQVR		0.00484294	0.00169387	1	1	1	P26641	0	1347.74	High	0.001244	0.002672	2.58
		Checked	Protein Group ID	# Proteins	# Unique Peptides	# Peptides	# PSMs	Group Description
		FALSE	3	1	9	9	9	[Master Protein] Elongation factor 1-gamma OS=Homo sapiens OX=9606 GN=EEF1G PE=1 SV=3
	FALSE	High	DGWSLWYSEYR		0.0216375	0.00169387	1	1	1	P26641	0	1461.64	High	0.001244	0.01408	1.82
		Checked	Protein Group ID	# Proteins	# Unique Peptides	# Peptides	# PSMs	Group Description
		FALSE	3	1	9	9	9	[Master Protein] Elongation factor 1-gamma OS=Homo sapiens OX=9606 GN=EEF1G PE=1 SV=3
	FALSE	High	LDPGSEETQTLVR		0.0142921	0.00169387	1	1	1	P26641	0	1444.73	High	0.001244	0.008899	1.66
		Checked	Protein Group ID	# Proteins	# Unique Peptides	# Peptides	# PSMs	Group Description
		FALSE	3	1	9	9	9	[Master Protein] Elongation factor 1-gamma OS=Homo sapiens OX=9606 GN=EEF1G PE=1 SV=3
	FALSE	High	STFVLDEFK		0.0829435	0.00314831	1	1	1	P26641	0	1085.55	High	0.002281	0.063	1.26
		Checked	Protein Group ID	# Proteins	# Unique Peptides	# Peptides	# PSMs	Group Description
		FALSE	3	1	9	9	9	[Master Protein] Elongation factor 1-gamma OS=Homo sapiens OX=9606 GN=EEF1G PE=1 SV=3
FALSE	High	Master Protein	P11021	Endoplasmic reticulum chaperone BiP OS=Homo sapiens OX=9606 GN=HSPA5 PE=1 SV=2	0	15.528	14	7	10	6	654	72.3	5.16	20.4	7	1
	Checked	Confidence	Sequence	Modifications	Qvality PEP	Qvality q-value	# Protein Groups	# Proteins	# PSMs	Master Protein Accessions	# Missed Cleavages	Theo. MH+ [Da]	Confidence (by Search Engine): Sequest HT	Percolator q-Value (by Search Engine): Sequest HT	Percolator PEP (by Search Engine): Sequest HT	XCorr (by Search Engine): Sequest HT
	FALSE	High	NQLTSNPENTVFDAK		0.0067602	0.00169387	1	1	1	P11021	0	1677.81	High	0.001244	0.00387	1.68
		Checked	Protein Group ID	# Proteins	# Unique Peptides	# Peptides	# PSMs	Group Description
		FALSE	128	1	6	7	10	[Master Protein] Endoplasmic reticulum chaperone BiP OS=Homo sapiens OX=9606 GN=HSPA5 PE=1 SV=2
	FALSE	High	NELESYAYSLK		0.0098069	0.00169387	1	1	1	P11021	0	1316.64	High	0.001244	0.005867	1.99
		Checked	Protein Group ID	# Proteins	# Unique Peptides	# Peptides	# PSMs	Group Description
		FALSE	128	1	6	7	10	[Master Protein] Endoplasmic reticulum chaperone BiP OS=Homo sapiens OX=9606 GN=HSPA5 PE=1 SV=2
	FALSE	High	IINEPTAAAIAYGLDK		0.00152464	0.00169387	2	4	4	P11142; P11021	0	1659.9	High	0.001244	0.0007388	2.52
		Checked	Protein Group ID	# Proteins	# Unique Peptides	# Peptides	# PSMs	Group Description
		FALSE	111	2	8	10	14	[Master Protein] Heat shock cognate 71 kDa protein OS=Homo sapiens OX=9606 GN=HSPA8 PE=1 SV=1
		FALSE	128	1	6	7	10	[Master Protein] Endoplasmic reticulum chaperone BiP OS=Homo sapiens OX=9606 GN=HSPA5 PE=1 SV=2
	FALSE	High	ITITNDQNR		0.0621251	0.00169387	1	1	1	P11021	0	1074.55	High	0.001244	0.0458	2.02
		Checked	Protein Group ID	# Proteins	# Unique Peptides	# Peptides	# PSMs	Group Description
		FALSE	128	1	6	7	10	[Master Protein] Endoplasmic reticulum chaperone BiP OS=Homo sapiens OX=9606 GN=HSPA5 PE=1 SV=2
	FALSE	High	ITPSYVAFTPEGER		0.0406133	0.00169387	1	1	1	P11021	0	1566.78	High	0.001244	0.02846	1.45
		Checked	Protein Group ID	# Proteins	# Unique Peptides	# Peptides	# PSMs	Group Description
		FALSE	128	1	6	7	10	[Master Protein] Endoplasmic reticulum chaperone BiP OS=Homo sapiens OX=9606 GN=HSPA5 PE=1 SV=2
	FALSE	High	VTHAVVTVPAYFNDAQR		0.0103921	0.00169387	1	1	1	P11021	0	1887.97	High	0.001244	0.006229	2.29
		Checked	Protein Group ID	# Proteins	# Unique Peptides	# Peptides	# PSMs	Group Description
		FALSE	128	1	6	7	10	[Master Protein] Endoplasmic reticulum chaperone BiP OS=Homo sapiens OX=9606 GN=HSPA5 PE=1 SV=2
	FALSE	High	TWNDPSVQQDIK		0.0890157	0.00424741	1	1	1	P11021	0	1430.69	High	0.003086	0.06822	1.83
		Checked	Protein Group ID	# Proteins	# Unique Peptides	# Peptides	# PSMs	Group Description
		FALSE	128	1	6	7	10	[Master Protein] Endoplasmic reticulum chaperone BiP OS=Homo sapiens OX=9606 GN=HSPA5 PE=1 SV=2
FALSE	High	Master Protein	Q04695	Keratin, type I cytoskeletal 17 OS=Homo sapiens OX=9606 GN=KRT17 PE=1 SV=2	0	14.625	16	6	7	3	432	48.1	5.02	11.38	6	1
	Checked	Confidence	Sequence	Modifications	Qvality PEP	Qvality q-value	# Protein Groups	# Proteins	# PSMs	Master Protein Accessions	# Missed Cleavages	Theo. MH+ [Da]	Confidence (by Search Engine): Sequest HT	Percolator q-Value (by Search Engine): Sequest HT	Percolator PEP (by Search Engine): Sequest HT	XCorr (by Search Engine): Sequest HT
	FALSE	High	VLDELTLAR		0.00828134	0.00169387	3	5	1	P02533; Q04695; P08779	0	1029.59	High	0.001244	0.004859	1.76
		Checked	Protein Group ID	# Proteins	# Unique Peptides	# Peptides	# PSMs	Group Description
		FALSE	250	4	6	13	19	[Master Protein] Keratin, type I cytoskeletal 16 OS=Homo sapiens OX=9606 GN=KRT16 PE=1 SV=4
		FALSE	39	5	5	13	19	[Master Protein] Keratin, type I cytoskeletal 14 OS=Homo sapiens OX=9606 GN=KRT14 PE=1 SV=4
		FALSE	215	2	3	6	7	[Master Protein] Keratin, type I cytoskeletal 17 OS=Homo sapiens OX=9606 GN=KRT17 PE=1 SV=2
	FALSE	High	TRLEQEIATYR		0.0111729	0.00169387	3	6	2	P02533; Q04695; P08779	1	1379.73	High	0.001244	0.006773	2.06
		Checked	Protein Group ID	# Proteins	# Unique Peptides	# Peptides	# PSMs	Group Description
		FALSE	250	4	6	13	19	[Master Protein] Keratin, type I cytoskeletal 16 OS=Homo sapiens OX=9606 GN=KRT16 PE=1 SV=4
		FALSE	39	5	5	13	19	[Master Protein] Keratin, type I cytoskeletal 14 OS=Homo sapiens OX=9606 GN=KRT14 PE=1 SV=4
		FALSE	215	2	3	6	7	[Master Protein] Keratin, type I cytoskeletal 17 OS=Homo sapiens OX=9606 GN=KRT17 PE=1 SV=2
	FALSE	High	EVATNSELVQSGK		0.00160018	0.00169387	2	2	1	P02533; Q04695	0	1361.69	High	0.001244	0.0007803	3.09
		Checked	Protein Group ID	# Proteins	# Unique Peptides	# Peptides	# PSMs	Group Description
		FALSE	39	5	5	13	19	[Master Protein] Keratin, type I cytoskeletal 14 OS=Homo sapiens OX=9606 GN=KRT14 PE=1 SV=4
		FALSE	215	2	3	6	7	[Master Protein] Keratin, type I cytoskeletal 17 OS=Homo sapiens OX=9606 GN=KRT17 PE=1 SV=2
	FALSE	High	ASLEGNLAETENR		0.0101441	0.00169387	1	1	1	Q04695	0	1403.68	High	0.001244	0.006074	1.58
		Checked	Protein Group ID	# Proteins	# Unique Peptides	# Peptides	# PSMs	Group Description
		FALSE	215	2	3	6	7	[Master Protein] Keratin, type I cytoskeletal 17 OS=Homo sapiens OX=9606 GN=KRT17 PE=1 SV=2
	FALSE	High	ALEEANTELEVK		0.0112269	0.00169387	1	1	1	Q04695	0	1345.68	High	0.001244	0.00681	1.15
		Checked	Protein Group ID	# Proteins	# Unique Peptides	# Peptides	# PSMs	Group Description
		FALSE	215	2	3	6	7	[Master Protein] Keratin, type I cytoskeletal 17 OS=Homo sapiens OX=9606 GN=KRT17 PE=1 SV=2
	FALSE	High	LSGGLGAGSCR	1xCarbamidomethyl [C10]	0.0706242	0.00314831	1	1	1	Q04695	0	1034.5	High	0.002281	0.05272	2.14
		Checked	Protein Group ID	# Proteins	# Unique Peptides	# Peptides	# PSMs	Group Description
		FALSE	215	2	3	6	7	[Master Protein] Keratin, type I cytoskeletal 17 OS=Homo sapiens OX=9606 GN=KRT17 PE=1 SV=2
FALSE	High	Master Protein	Q8TC92	Ecto-NOX disulfide-thiol exchanger 1 OS=Homo sapiens OX=9606 GN=ENOX1 PE=1 SV=1	0	14.601	10	7	8	7	643	73.3	5.54	11.22	7	1
	Checked	Confidence	Sequence	Modifications	Qvality PEP	Qvality q-value	# Protein Groups	# Proteins	# PSMs	Master Protein Accessions	# Missed Cleavages	Theo. MH+ [Da]	Confidence (by Search Engine): Sequest HT	Percolator q-Value (by Search Engine): Sequest HT	Percolator PEP (by Search Engine): Sequest HT	XCorr (by Search Engine): Sequest HT
	FALSE	High	QEFTGVGATLEK		0.0498916	0.00169387	1	1	1	Q8TC92	0	1279.65	High	0.001244	0.03571	1.78
		Checked	Protein Group ID	# Proteins	# Unique Peptides	# Peptides	# PSMs	Group Description
		FALSE	38	1	7	7	8	[Master Protein] Ecto-NOX disulfide-thiol exchanger 1 OS=Homo sapiens OX=9606 GN=ENOX1 PE=1 SV=1
	FALSE	High	VDESALAAQAYALKEENDSLR		7.06731e-05	0.00169387	1	1	2	Q8TC92	1	2293.13	High	0.001244	2.436e-05	3.56
		Checked	Protein Group ID	# Proteins	# Unique Peptides	# Peptides	# PSMs	Group Description
		FALSE	38	1	7	7	8	[Master Protein] Ecto-NOX disulfide-thiol exchanger 1 OS=Homo sapiens OX=9606 GN=ENOX1 PE=1 SV=1
	FALSE	High	VDESALAAQAYALK		0.00313411	0.00169387	1	1	1	Q8TC92	0	1449.76	High	0.001244	0.001646	1.77
		Checked	Protein Group ID	# Proteins	# Unique Peptides	# Peptides	# PSMs	Group Description
		FALSE	38	1	7	7	8	[Master Protein] Ecto-NOX disulfide-thiol exchanger 1 OS=Homo sapiens OX=9606 GN=ENOX1 PE=1 SV=1
	FALSE	High	FAEEFMVDK		0.0332011	0.00169387	1	1	1	Q8TC92	0	1115.51	High	0.001244	0.02271	1.14
		Checked	Protein Group ID	# Proteins	# Unique Peptides	# Peptides	# PSMs	Group Description
		FALSE	38	1	7	7	8	[Master Protein] Ecto-NOX disulfide-thiol exchanger 1 OS=Homo sapiens OX=9606 GN=ENOX1 PE=1 SV=1
	FALSE	High	KSELEQAK		0.041598	0.00169387	1	1	1	Q8TC92	1	932.505	High	0.001244	0.02919	2.31
		Checked	Protein Group ID	# Proteins	# Unique Peptides	# Peptides	# PSMs	Group Description
		FALSE	38	1	7	7	8	[Master Protein] Ecto-NOX disulfide-thiol exchanger 1 OS=Homo sapiens OX=9606 GN=ENOX1 PE=1 SV=1
	FALSE	High	LCAFEGIK	1xCarbamidomethyl [C2]	0.0660849	0.00169387	1	1	1	Q8TC92	0	937.481	High	0.001244	0.04885	1.2
		Checked	Protein Group ID	# Proteins	# Unique Peptides	# Peptides	# PSMs	Group Description
		FALSE	38	1	7	7	8	[Master Protein] Ecto-NOX disulfide-thiol exchanger 1 OS=Homo sapiens OX=9606 GN=ENOX1 PE=1 SV=1
	FALSE	High	DDFYEWECK	1xCarbamidomethyl [C8]	0.0723177	0.00314831	1	1	1	Q8TC92	0	1291.49	High	0.002281	0.05402	1.79
		Checked	Protein Group ID	# Proteins	# Unique Peptides	# Peptides	# PSMs	Group Description
		FALSE	38	1	7	7	8	[Master Protein] Ecto-NOX disulfide-thiol exchanger 1 OS=Homo sapiens OX=9606 GN=ENOX1 PE=1 SV=1
FALSE	High	Master Protein	Q14498	RNA-binding protein 39 OS=Homo sapiens OX=9606 GN=RBM39 PE=1 SV=2	0	13.967	13	5	5	5	530	59.3	10.1	11.95	5	1
	Checked	Confidence	Sequence	Modifications	Qvality PEP	Qvality q-value	# Protein Groups	# Proteins	# PSMs	Master Protein Accessions	# Missed Cleavages	Theo. MH+ [Da]	Confidence (by Search Engine): Sequest HT	Percolator q-Value (by Search Engine): Sequest HT	Percolator PEP (by Search Engine): Sequest HT	XCorr (by Search Engine): Sequest HT
	FALSE	High	TDASSASSFLDSDELER		6.05383e-05	0.00169387	1	1	1	Q14498	0	1829.8	High	0.001244	2.049e-05	2.85
		Checked	Protein Group ID	# Proteins	# Unique Peptides	# Peptides	# PSMs	Group Description
		FALSE	177	1	5	5	5	[Master Protein] RNA-binding protein 39 OS=Homo sapiens OX=9606 GN=RBM39 PE=1 SV=2
	FALSE	High	TGIDLGTTGR		0.00952676	0.00169387	1	1	1	Q14498	0	990.521	High	0.001244	0.005664	2.81
		Checked	Protein Group ID	# Proteins	# Unique Peptides	# Peptides	# PSMs	Group Description
		FALSE	177	1	5	5	5	[Master Protein] RNA-binding protein 39 OS=Homo sapiens OX=9606 GN=RBM39 PE=1 SV=2
	FALSE	High	CPSIAAAIAAVNALHGR	1xCarbamidomethyl [C1]	0.00010109	0.00169387	1	1	1	Q14498	0	1691.9	High	0.001244	3.626e-05	2.3
		Checked	Protein Group ID	# Proteins	# Unique Peptides	# Peptides	# PSMs	Group Description
		FALSE	177	1	5	5	5	[Master Protein] RNA-binding protein 39 OS=Homo sapiens OX=9606 GN=RBM39 PE=1 SV=2
	FALSE	High	GYGFITFSDSECAK	1xCarbamidomethyl [C12]	0.0438481	0.00169387	1	1	1	Q14498	0	1581.69	High	0.001244	0.031	1.62
		Checked	Protein Group ID	# Proteins	# Unique Peptides	# Peptides	# PSMs	Group Description
		FALSE	177	1	5	5	5	[Master Protein] RNA-binding protein 39 OS=Homo sapiens OX=9606 GN=RBM39 PE=1 SV=2
	FALSE	High	NSAQGNVYVK		0.105871	0.00424741	1	1	1	Q14498	0	1079.55	High	0.003086	0.08265	2.37
		Checked	Protein Group ID	# Proteins	# Unique Peptides	# Peptides	# PSMs	Group Description
		FALSE	177	1	5	5	5	[Master Protein] RNA-binding protein 39 OS=Homo sapiens OX=9606 GN=RBM39 PE=1 SV=2
FALSE	High	Master Protein	P60709	Actin, cytoplasmic 1 OS=Homo sapiens OX=9606 GN=ACTB PE=1 SV=1	0	13.796	29	7	7	7	375	41.7	5.48	8.83	7	1
	Checked	Confidence	Sequence	Modifications	Qvality PEP	Qvality q-value	# Protein Groups	# Proteins	# PSMs	Master Protein Accessions	# Missed Cleavages	Theo. MH+ [Da]	Confidence (by Search Engine): Sequest HT	Percolator q-Value (by Search Engine): Sequest HT	Percolator PEP (by Search Engine): Sequest HT	XCorr (by Search Engine): Sequest HT
	FALSE	High	QEYDESGPSIVHR		0.0186347	0.00169387	1	7	1	P60709	0	1516.7	High	0.001244	0.01198	1.19
		Checked	Protein Group ID	# Proteins	# Unique Peptides	# Peptides	# PSMs	Group Description
		FALSE	116	12	7	7	7	[Master Protein] Actin, cytoplasmic 1 OS=Homo sapiens OX=9606 GN=ACTB PE=1 SV=1
	FALSE	High	IWHHTFYNELR		0.0187248	0.00169387	1	9	1	P60709	0	1515.75	High	0.001244	0.012	1.36
		Checked	Protein Group ID	# Proteins	# Unique Peptides	# Peptides	# PSMs	Group Description
		FALSE	116	12	7	7	7	[Master Protein] Actin, cytoplasmic 1 OS=Homo sapiens OX=9606 GN=ACTB PE=1 SV=1
	FALSE	High	TTGIVMDSGDGVTHTVPIYEGYALPHAILR		0.0503706	0.00169387	1	2	1	P60709	0	3183.61	High	0.001244	0.03621	3.62
		Checked	Protein Group ID	# Proteins	# Unique Peptides	# Peptides	# PSMs	Group Description
		FALSE	116	12	7	7	7	[Master Protein] Actin, cytoplasmic 1 OS=Homo sapiens OX=9606 GN=ACTB PE=1 SV=1
	FALSE	High	VAPEEHPVLLTEAPLNPK		0.0105948	0.00169387	1	2	1	P60709	0	1954.06	High	0.001244	0.006392	2.36
		Checked	Protein Group ID	# Proteins	# Unique Peptides	# Peptides	# PSMs	Group Description
		FALSE	116	12	7	7	7	[Master Protein] Actin, cytoplasmic 1 OS=Homo sapiens OX=9606 GN=ACTB PE=1 SV=1
	FALSE	High	SYELPDGQVITIGNER		9.91531e-05	0.00169387	1	10	1	P60709	0	1790.89	High	0.001244	3.544e-05	2.86
		Checked	Protein Group ID	# Proteins	# Unique Peptides	# Peptides	# PSMs	Group Description
		FALSE	116	12	7	7	7	[Master Protein] Actin, cytoplasmic 1 OS=Homo sapiens OX=9606 GN=ACTB PE=1 SV=1
	FALSE	High	GYSFTTTAER		0.136604	0.00531176	1	2	1	P60709	0	1132.53	High	0.003854	0.1099	1.38
		Checked	Protein Group ID	# Proteins	# Unique Peptides	# Peptides	# PSMs	Group Description
		FALSE	116	12	7	7	7	[Master Protein] Actin, cytoplasmic 1 OS=Homo sapiens OX=9606 GN=ACTB PE=1 SV=1
	FALSE	High	DSYVGDEAQSKR		0.151079	0.00635681	1	6	1	P60709	1	1354.62	High	0.004643	0.1235	1.51
		Checked	Protein Group ID	# Proteins	# Unique Peptides	# Peptides	# PSMs	Group Description
		FALSE	116	12	7	7	7	[Master Protein] Actin, cytoplasmic 1 OS=Homo sapiens OX=9606 GN=ACTB PE=1 SV=1
FALSE	High	Master Protein	P68104	Elongation factor 1-alpha 1 OS=Homo sapiens OX=9606 GN=EEF1A1 PE=1 SV=1	0	13.037	16	6	8	6	462	50.1	9.01	16.38	6	1
	Checked	Confidence	Sequence	Modifications	Qvality PEP	Qvality q-value	# Protein Groups	# Proteins	# PSMs	Master Protein Accessions	# Missed Cleavages	Theo. MH+ [Da]	Confidence (by Search Engine): Sequest HT	Percolator q-Value (by Search Engine): Sequest HT	Percolator PEP (by Search Engine): Sequest HT	XCorr (by Search Engine): Sequest HT
	FALSE	High	VETGVLKPGMVVTFAPVNVTTEVK		0.000149579	0.00169387	1	2	1	P68104	0	2515.38	High	0.001244	5.607e-05	4.24
		Checked	Protein Group ID	# Proteins	# Unique Peptides	# Peptides	# PSMs	Group Description
		FALSE	114	3	6	6	8	[Master Protein] Elongation factor 1-alpha 1 OS=Homo sapiens OX=9606 GN=EEF1A1 PE=1 SV=1
	FALSE	High	STTTGHLIYK		0.0112269	0.00169387	1	3	1	P68104	0	1120.6	High	0.001244	0.00682	3.33
		Checked	Protein Group ID	# Proteins	# Unique Peptides	# Peptides	# PSMs	Group Description
		FALSE	114	3	6	6	8	[Master Protein] Elongation factor 1-alpha 1 OS=Homo sapiens OX=9606 GN=EEF1A1 PE=1 SV=1
	FALSE	High	YYVTIIDAPGHR		0.0261071	0.00169387	1	2	3	P68104	0	1404.73	High	0.001244	0.01735	2.44
		Checked	Protein Group ID	# Proteins	# Unique Peptides	# Peptides	# PSMs	Group Description
		FALSE	114	3	6	6	8	[Master Protein] Elongation factor 1-alpha 1 OS=Homo sapiens OX=9606 GN=EEF1A1 PE=1 SV=1
	FALSE	High	EHALLAYTLGVK		0.0702901	0.00314831	1	3	1	P68104	0	1314.74	High	0.002281	0.0524	1.85
		Checked	Protein Group ID	# Proteins	# Unique Peptides	# Peptides	# PSMs	Group Description
		FALSE	114	3	6	6	8	[Master Protein] Elongation factor 1-alpha 1 OS=Homo sapiens OX=9606 GN=EEF1A1 PE=1 SV=1
	FALSE	High	IGGIGTVPVGR		0.0937378	0.00424741	1	3	1	P68104	0	1025.61	High	0.003086	0.07239	1.66
		Checked	Protein Group ID	# Proteins	# Unique Peptides	# Peptides	# PSMs	Group Description
		FALSE	114	3	6	6	8	[Master Protein] Elongation factor 1-alpha 1 OS=Homo sapiens OX=9606 GN=EEF1A1 PE=1 SV=1
	FALSE	High	YAWVLDK		0.133499	0.00531176	1	3	1	P68104	0	894.472	High	0.003854	0.1071	1.27
		Checked	Protein Group ID	# Proteins	# Unique Peptides	# Peptides	# PSMs	Group Description
		FALSE	114	3	6	6	8	[Master Protein] Elongation factor 1-alpha 1 OS=Homo sapiens OX=9606 GN=EEF1A1 PE=1 SV=1
FALSE	High	Master Protein	P08238	Heat shock protein HSP 90-beta OS=Homo sapiens OX=9606 GN=HSP90AB1 PE=1 SV=4	0	12.324	8	4	4	4	724	83.2	5.03	7.27	4	1
	Checked	Confidence	Sequence	Modifications	Qvality PEP	Qvality q-value	# Protein Groups	# Proteins	# PSMs	Master Protein Accessions	# Missed Cleavages	Theo. MH+ [Da]	Confidence (by Search Engine): Sequest HT	Percolator q-Value (by Search Engine): Sequest HT	Percolator PEP (by Search Engine): Sequest HT	XCorr (by Search Engine): Sequest HT
	FALSE	High	NPDDITQEEYGEFYK		3.30701e-05	0.00169387	1	1	1	P08238	0	1847.8	High	0.001244	1.043e-05	2.71
		Checked	Protein Group ID	# Proteins	# Unique Peptides	# Peptides	# PSMs	Group Description
		FALSE	91	3	4	4	4	[Master Protein] Heat shock protein HSP 90-beta OS=Homo sapiens OX=9606 GN=HSP90AB1 PE=1 SV=4
	FALSE	High	SLTNDWEDHLAVK		0.0551515	0.00169387	1	2	1	P08238	0	1527.74	High	0.001244	0.0399	1.66
		Checked	Protein Group ID	# Proteins	# Unique Peptides	# Peptides	# PSMs	Group Description
		FALSE	91	3	4	4	4	[Master Protein] Heat shock protein HSP 90-beta OS=Homo sapiens OX=9606 GN=HSP90AB1 PE=1 SV=4
	FALSE	High	ELISNASDALDK		0.0122464	0.00169387	1	2	1	P08238	0	1275.64	High	0.001244	0.007504	1.77
		Checked	Protein Group ID	# Proteins	# Unique Peptides	# Peptides	# PSMs	Group Description
		FALSE	91	3	4	4	4	[Master Protein] Heat shock protein HSP 90-beta OS=Homo sapiens OX=9606 GN=HSP90AB1 PE=1 SV=4
	FALSE	High	HLEINPDHPIVETLR		0.000367791	0.00169387	1	1	1	P08238	0	1782.95	High	0.001244	0.0001518	2.79
		Checked	Protein Group ID	# Proteins	# Unique Peptides	# Peptides	# PSMs	Group Description
		FALSE	91	3	4	4	4	[Master Protein] Heat shock protein HSP 90-beta OS=Homo sapiens OX=9606 GN=HSP90AB1 PE=1 SV=4
FALSE	High	Master Protein	Q02413	Desmoglein-1 OS=Homo sapiens OX=9606 GN=DSG1 PE=1 SV=2	0	11.681	8	5	6	5	1049	113.7	5.03	11.88	5	1
	Checked	Confidence	Sequence	Modifications	Qvality PEP	Qvality q-value	# Protein Groups	# Proteins	# PSMs	Master Protein Accessions	# Missed Cleavages	Theo. MH+ [Da]	Confidence (by Search Engine): Sequest HT	Percolator q-Value (by Search Engine): Sequest HT	Percolator PEP (by Search Engine): Sequest HT	XCorr (by Search Engine): Sequest HT
	FALSE	High	IHSDCAANQQVTYR	1xCarbamidomethyl [C5]	0.0175025	0.00169387	1	1	1	Q02413	0	1662.77	High	0.001244	0.01114	2.14
		Checked	Protein Group ID	# Proteins	# Unique Peptides	# Peptides	# PSMs	Group Description
		FALSE	94	1	5	5	6	[Master Protein] Desmoglein-1 OS=Homo sapiens OX=9606 GN=DSG1 PE=1 SV=2
	FALSE	High	ISGVGIDQPPYGIFVINQK		0.00284518	0.00169387	1	1	2	Q02413	0	2045.11	High	0.001244	0.001479	3
		Checked	Protein Group ID	# Proteins	# Unique Peptides	# Peptides	# PSMs	Group Description
		FALSE	94	1	5	5	6	[Master Protein] Desmoglein-1 OS=Homo sapiens OX=9606 GN=DSG1 PE=1 SV=2
	FALSE	High	TMNNFLDREQYGQYALAVR	1xOxidation [M2]	0.00584773	0.00169387	1	1	1	Q02413	1	2305.1	High	0.001244	0.003296	1.93
		Checked	Protein Group ID	# Proteins	# Unique Peptides	# Peptides	# PSMs	Group Description
		FALSE	94	1	5	5	6	[Master Protein] Desmoglein-1 OS=Homo sapiens OX=9606 GN=DSG1 PE=1 SV=2
	FALSE	High	VGDFVATDLDTGRPSTTVR		0.0810096	0.00314831	1	1	1	Q02413	0	2007.01	High	0.002281	0.06126	2.52
		Checked	Protein Group ID	# Proteins	# Unique Peptides	# Peptides	# PSMs	Group Description
		FALSE	94	1	5	5	6	[Master Protein] Desmoglein-1 OS=Homo sapiens OX=9606 GN=DSG1 PE=1 SV=2
	FALSE	High	EMQDLGGGER	1xOxidation [M2]	0.119486	0.00531176	1	1	1	Q02413	0	1107.47	High	0.003854	0.09479	1.66
		Checked	Protein Group ID	# Proteins	# Unique Peptides	# Peptides	# PSMs	Group Description
		FALSE	94	1	5	5	6	[Master Protein] Desmoglein-1 OS=Homo sapiens OX=9606 GN=DSG1 PE=1 SV=2
FALSE	High	Master Protein	P22626	Heterogeneous nuclear ribonucleoproteins A2/B1 OS=Homo sapiens OX=9606 GN=HNRNPA2B1 PE=1 SV=2	0	10.882	10	3	5	3	353	37.4	8.95	11.01	3	1
	Checked	Confidence	Sequence	Modifications	Qvality PEP	Qvality q-value	# Protein Groups	# Proteins	# PSMs	Master Protein Accessions	# Missed Cleavages	Theo. MH+ [Da]	Confidence (by Search Engine): Sequest HT	Percolator q-Value (by Search Engine): Sequest HT	Percolator PEP (by Search Engine): Sequest HT	XCorr (by Search Engine): Sequest HT
	FALSE	High	YHTINGHNAEVR		0.0220585	0.00169387	1	1	1	P22626	0	1410.69	High	0.001244	0.01441	2.45
		Checked	Protein Group ID	# Proteins	# Unique Peptides	# Peptides	# PSMs	Group Description
		FALSE	136	1	3	3	5	[Master Protein] Heterogeneous nuclear ribonucleoproteins A2/B1 OS=Homo sapiens OX=9606 GN=HNRNPA2B1 PE=1 SV=2
	FALSE	High	GFGFVTFDDHDPVDK		0.000635292	0.00169387	1	1	2	P22626	0	1695.76	High	0.001244	0.0002786	2.16
		Checked	Protein Group ID	# Proteins	# Unique Peptides	# Peptides	# PSMs	Group Description
		FALSE	136	1	3	3	5	[Master Protein] Heterogeneous nuclear ribonucleoproteins A2/B1 OS=Homo sapiens OX=9606 GN=HNRNPA2B1 PE=1 SV=2
	FALSE	High	GGNFGFGDSR		0.0178434	0.00169387	1	1	2	P22626	0	1013.44	High	0.001244	0.01141	2.18
		Checked	Protein Group ID	# Proteins	# Unique Peptides	# Peptides	# PSMs	Group Description
		FALSE	136	1	3	3	5	[Master Protein] Heterogeneous nuclear ribonucleoproteins A2/B1 OS=Homo sapiens OX=9606 GN=HNRNPA2B1 PE=1 SV=2
FALSE	High	Master Protein	P62805	Histone H4 OS=Homo sapiens OX=9606 GN=H4C1 PE=1 SV=2	0	10.748	29	3	9	3	103	11.4	11.36	17.41	3	1
	Checked	Confidence	Sequence	Modifications	Qvality PEP	Qvality q-value	# Protein Groups	# Proteins	# PSMs	Master Protein Accessions	# Missed Cleavages	Theo. MH+ [Da]	Confidence (by Search Engine): Sequest HT	Percolator q-Value (by Search Engine): Sequest HT	Percolator PEP (by Search Engine): Sequest HT	XCorr (by Search Engine): Sequest HT
	FALSE	High	ISGLIYEETR		0.00275048	0.00169387	1	1	3	P62805	0	1180.62	High	0.001244	0.001424	2.84
		Checked	Protein Group ID	# Proteins	# Unique Peptides	# Peptides	# PSMs	Group Description
		FALSE	142	1	3	3	9	[Master Protein] Histone H4 OS=Homo sapiens OX=9606 GN=H4C1 PE=1 SV=2
	FALSE	High	TVTAMDVVYALK		0.0108538	0.00169387	1	1	3	P62805	0	1310.7	High	0.001244	0.006552	2.31
		Checked	Protein Group ID	# Proteins	# Unique Peptides	# Peptides	# PSMs	Group Description
		FALSE	142	1	3	3	9	[Master Protein] Histone H4 OS=Homo sapiens OX=9606 GN=H4C1 PE=1 SV=2
	FALSE	High	TVTAMDVVYALK	1xOxidation [M5]	0.00114061	0.00169387	1	1	1	P62805	0	1326.7	High	0.001244	0.0005356	2.27
		Checked	Protein Group ID	# Proteins	# Unique Peptides	# Peptides	# PSMs	Group Description
		FALSE	142	1	3	3	9	[Master Protein] Histone H4 OS=Homo sapiens OX=9606 GN=H4C1 PE=1 SV=2
	FALSE	High	VFLENVIR		0.0845226	0.00314831	1	1	2	P62805	0	989.578	High	0.002281	0.06425	1.76
		Checked	Protein Group ID	# Proteins	# Unique Peptides	# Peptides	# PSMs	Group Description
		FALSE	142	1	3	3	9	[Master Protein] Histone H4 OS=Homo sapiens OX=9606 GN=H4C1 PE=1 SV=2
FALSE	High	Master Protein	Q6KB66	Keratin, type II cytoskeletal 80 OS=Homo sapiens OX=9606 GN=KRT80 PE=1 SV=2	0	10.712	8	3	5	2	452	50.5	5.67	12.36	3	1
	Checked	Confidence	Sequence	Modifications	Qvality PEP	Qvality q-value	# Protein Groups	# Proteins	# PSMs	Master Protein Accessions	# Missed Cleavages	Theo. MH+ [Da]	Confidence (by Search Engine): Sequest HT	Percolator q-Value (by Search Engine): Sequest HT	Percolator PEP (by Search Engine): Sequest HT	XCorr (by Search Engine): Sequest HT
	FALSE	High	SAEYGSSLQSSR		0.000683096	0.00169387	1	1	1	Q6KB66	0	1271.59	High	0.001244	0.0003031	2.05
		Checked	Protein Group ID	# Proteins	# Unique Peptides	# Peptides	# PSMs	Group Description
		FALSE	89	2	2	3	5	[Master Protein] Keratin, type II cytoskeletal 80 OS=Homo sapiens OX=9606 GN=KRT80 PE=1 SV=2
	FALSE	High	LALDIEIATYR		0.00247287	0.00169387	2	6	6	P04264; Q6KB66	0	1277.71	High	0.001244	0.001267	2.84
		Checked	Protein Group ID	# Proteins	# Unique Peptides	# Peptides	# PSMs	Group Description
		FALSE	71	2	30	34	93	[Master Protein] Keratin, type II cytoskeletal 1 OS=Homo sapiens OX=9606 GN=KRT1 PE=1 SV=6
		FALSE	89	2	2	3	5	[Master Protein] Keratin, type II cytoskeletal 80 OS=Homo sapiens OX=9606 GN=KRT80 PE=1 SV=2
	FALSE	High	GQLEANLLQVLEK		0.000136444	0.00169387	1	1	1	Q6KB66	0	1454.82	High	0.001244	5.049e-05	3.27
		Checked	Protein Group ID	# Proteins	# Unique Peptides	# Peptides	# PSMs	Group Description
		FALSE	89	2	2	3	5	[Master Protein] Keratin, type II cytoskeletal 80 OS=Homo sapiens OX=9606 GN=KRT80 PE=1 SV=2
FALSE	High	Master Protein	P14923	Junction plakoglobin OS=Homo sapiens OX=9606 GN=JUP PE=1 SV=3	0	10.522	12	7	8	7	745	81.7	6.14	9.79	7	1
	Checked	Confidence	Sequence	Modifications	Qvality PEP	Qvality q-value	# Protein Groups	# Proteins	# PSMs	Master Protein Accessions	# Missed Cleavages	Theo. MH+ [Da]	Confidence (by Search Engine): Sequest HT	Percolator q-Value (by Search Engine): Sequest HT	Percolator PEP (by Search Engine): Sequest HT	XCorr (by Search Engine): Sequest HT
	FALSE	High	LVQLLVK		0.0592378	0.00169387	1	1	1	P14923	0	812.56	High	0.001244	0.04335	1.7
		Checked	Protein Group ID	# Proteins	# Unique Peptides	# Peptides	# PSMs	Group Description
		FALSE	132	2	7	7	8	[Master Protein] Junction plakoglobin OS=Homo sapiens OX=9606 GN=JUP PE=1 SV=3
	FALSE	High	VAAGVLCELAQDK	1xCarbamidomethyl [C7]	0.0426063	0.00169387	1	2	1	P14923	0	1373.71	High	0.001244	0.02996	1.93
		Checked	Protein Group ID	# Proteins	# Unique Peptides	# Peptides	# PSMs	Group Description
		FALSE	132	2	7	7	8	[Master Protein] Junction plakoglobin OS=Homo sapiens OX=9606 GN=JUP PE=1 SV=3
	FALSE	High	SAIVHLINYQDDAELATR		0.00610773	0.00169387	1	1	1	P14923	0	2029.03	High	0.001244	0.003463	2.22
		Checked	Protein Group ID	# Proteins	# Unique Peptides	# Peptides	# PSMs	Group Description
		FALSE	132	2	7	7	8	[Master Protein] Junction plakoglobin OS=Homo sapiens OX=9606 GN=JUP PE=1 SV=3
	FALSE	High	VSVELTNSLFK		0.0798703	0.00314831	1	1	1	P14923	0	1236.68	High	0.002281	0.06039	1.96
		Checked	Protein Group ID	# Proteins	# Unique Peptides	# Peptides	# PSMs	Group Description
		FALSE	132	2	7	7	8	[Master Protein] Junction plakoglobin OS=Homo sapiens OX=9606 GN=JUP PE=1 SV=3
	FALSE	High	NLALCPANHAPLQEAAVIPR	1xCarbamidomethyl [C5]	0.087768	0.00424741	1	1	1	P14923	0	2155.14	High	0.003086	0.06717	1.99
		Checked	Protein Group ID	# Proteins	# Unique Peptides	# Peptides	# PSMs	Group Description
		FALSE	132	2	7	7	8	[Master Protein] Junction plakoglobin OS=Homo sapiens OX=9606 GN=JUP PE=1 SV=3
	FALSE	High	LAEPSQLLK		0.134733	0.00531176	1	1	1	P14923	0	998.588	High	0.003854	0.1087	1.98
		Checked	Protein Group ID	# Proteins	# Unique Peptides	# Peptides	# PSMs	Group Description
		FALSE	132	2	7	7	8	[Master Protein] Junction plakoglobin OS=Homo sapiens OX=9606 GN=JUP PE=1 SV=3
	FALSE	High	HVAAGTQQPYTDGVR		0.125149	0.00531176	1	1	2	P14923	0	1599.79	High	0.003854	0.09966	1.59
		Checked	Protein Group ID	# Proteins	# Unique Peptides	# Peptides	# PSMs	Group Description
		FALSE	132	2	7	7	8	[Master Protein] Junction plakoglobin OS=Homo sapiens OX=9606 GN=JUP PE=1 SV=3
FALSE	High	Master Protein	P10809	60 kDa heat shock protein, mitochondrial OS=Homo sapiens OX=9606 GN=HSPD1 PE=1 SV=2	0	10.084	12	6	6	6	573	61	5.87	11.16	6	1
	Checked	Confidence	Sequence	Modifications	Qvality PEP	Qvality q-value	# Protein Groups	# Proteins	# PSMs	Master Protein Accessions	# Missed Cleavages	Theo. MH+ [Da]	Confidence (by Search Engine): Sequest HT	Percolator q-Value (by Search Engine): Sequest HT	Percolator PEP (by Search Engine): Sequest HT	XCorr (by Search Engine): Sequest HT
	FALSE	High	VGGTSDVEVNEK		0.00132511	0.00169387	1	1	1	P10809	0	1233.6	High	0.001244	0.0006312	2.82
		Checked	Protein Group ID	# Proteins	# Unique Peptides	# Peptides	# PSMs	Group Description
		FALSE	214	1	6	6	6	[Master Protein] 60 kDa heat shock protein, mitochondrial OS=Homo sapiens OX=9606 GN=HSPD1 PE=1 SV=2
	FALSE	High	TVIIEQSWGSPK		0.00650381	0.00169387	1	1	1	P10809	0	1344.72	High	0.001244	0.003709	2.14
		Checked	Protein Group ID	# Proteins	# Unique Peptides	# Peptides	# PSMs	Group Description
		FALSE	214	1	6	6	6	[Master Protein] 60 kDa heat shock protein, mitochondrial OS=Homo sapiens OX=9606 GN=HSPD1 PE=1 SV=2
	FALSE	High	VTDALNATR		0.0726611	0.00314831	1	1	1	P10809	0	960.511	High	0.002281	0.05448	2.81
		Checked	Protein Group ID	# Proteins	# Unique Peptides	# Peptides	# PSMs	Group Description
		FALSE	214	1	6	6	6	[Master Protein] 60 kDa heat shock protein, mitochondrial OS=Homo sapiens OX=9606 GN=HSPD1 PE=1 SV=2
	FALSE	High	LSDGVAVLK		0.087768	0.00424741	1	1	1	P10809	0	901.535	High	0.003086	0.06712	1.72
		Checked	Protein Group ID	# Proteins	# Unique Peptides	# Peptides	# PSMs	Group Description
		FALSE	214	1	6	6	6	[Master Protein] 60 kDa heat shock protein, mitochondrial OS=Homo sapiens OX=9606 GN=HSPD1 PE=1 SV=2
	FALSE	High	ISSIQSIVPALEIANAHR		0.107364	0.00424741	1	1	1	P10809	0	1919.07	High	0.003086	0.08394	1.9
		Checked	Protein Group ID	# Proteins	# Unique Peptides	# Peptides	# PSMs	Group Description
		FALSE	214	1	6	6	6	[Master Protein] 60 kDa heat shock protein, mitochondrial OS=Homo sapiens OX=9606 GN=HSPD1 PE=1 SV=2
	FALSE	High	VGEVIVTK		0.141713	0.00635681	1	1	1	P10809	0	844.514	High	0.004643	0.1146	1.68
		Checked	Protein Group ID	# Proteins	# Unique Peptides	# Peptides	# PSMs	Group Description
		FALSE	214	1	6	6	6	[Master Protein] 60 kDa heat shock protein, mitochondrial OS=Homo sapiens OX=9606 GN=HSPD1 PE=1 SV=2
FALSE	High	Master Protein	P08670	Vimentin OS=Homo sapiens OX=9606 GN=VIM PE=1 SV=4	0	9.717	14	6	6	6	466	53.6	5.12	4.74	6	1
	Checked	Confidence	Sequence	Modifications	Qvality PEP	Qvality q-value	# Protein Groups	# Proteins	# PSMs	Master Protein Accessions	# Missed Cleavages	Theo. MH+ [Da]	Confidence (by Search Engine): Sequest HT	Percolator q-Value (by Search Engine): Sequest HT	Percolator PEP (by Search Engine): Sequest HT	XCorr (by Search Engine): Sequest HT
	FALSE	High	ILLAELEQLK		0.05812	0.00169387	1	1	1	P08670	0	1169.71	High	0.001244	0.04237	2.19
		Checked	Protein Group ID	# Proteins	# Unique Peptides	# Peptides	# PSMs	Group Description
		FALSE	25	5	6	6	6	[Master Protein] Vimentin OS=Homo sapiens OX=9606 GN=VIM PE=1 SV=4
	FALSE	High	EYQDLLNVK		0.0639231	0.00169387	1	6	1	P08670	0	1121.58	High	0.001244	0.04708	1.53
		Checked	Protein Group ID	# Proteins	# Unique Peptides	# Peptides	# PSMs	Group Description
		FALSE	25	5	6	6	6	[Master Protein] Vimentin OS=Homo sapiens OX=9606 GN=VIM PE=1 SV=4
	FALSE	High	ETNLDSLPLVDTHSK		0.0538518	0.00169387	1	1	1	P08670	0	1668.84	High	0.001244	0.03898	1.79
		Checked	Protein Group ID	# Proteins	# Unique Peptides	# Peptides	# PSMs	Group Description
		FALSE	25	5	6	6	6	[Master Protein] Vimentin OS=Homo sapiens OX=9606 GN=VIM PE=1 SV=4
	FALSE	High	EEAENTLQSFR		0.0025334	0.00169387	1	1	1	P08670	0	1323.62	High	0.001244	0.001296	2.55
		Checked	Protein Group ID	# Proteins	# Unique Peptides	# Peptides	# PSMs	Group Description
		FALSE	25	5	6	6	6	[Master Protein] Vimentin OS=Homo sapiens OX=9606 GN=VIM PE=1 SV=4
	FALSE	High	KVESLQEEIAFLK		0.0324132	0.00169387	1	1	1	P08670	1	1533.85	High	0.001244	0.02215	1.61
		Checked	Protein Group ID	# Proteins	# Unique Peptides	# Peptides	# PSMs	Group Description
		FALSE	25	5	6	6	6	[Master Protein] Vimentin OS=Homo sapiens OX=9606 GN=VIM PE=1 SV=4
	FALSE	High	QQYESVAAK		0.109385	0.00424741	1	1	1	P08670	0	1023.51	High	0.003086	0.08591	1.31
		Checked	Protein Group ID	# Proteins	# Unique Peptides	# Peptides	# PSMs	Group Description
		FALSE	25	5	6	6	6	[Master Protein] Vimentin OS=Homo sapiens OX=9606 GN=VIM PE=1 SV=4
FALSE	High	Master Protein	A2NJV5	Immunoglobulin kappa variable 2-29 OS=Homo sapiens OX=9606 GN=IGKV2-29 PE=3 SV=2	0	9.369	19	3	31	1	120	13.1	7.28	70.05	3	1
	Checked	Confidence	Sequence	Modifications	Qvality PEP	Qvality q-value	# Protein Groups	# Proteins	# PSMs	Master Protein Accessions	# Missed Cleavages	Theo. MH+ [Da]	Confidence (by Search Engine): Sequest HT	Percolator q-Value (by Search Engine): Sequest HT	Percolator PEP (by Search Engine): Sequest HT	XCorr (by Search Engine): Sequest HT
	FALSE	High	FSGSGSGTDFTLKISR		0.00144564	0.00169387	2	7	1	A2NJV5; P06310	1	1659.83	High	0.001244	0.0006972	2.2
		Checked	Protein Group ID	# Proteins	# Unique Peptides	# Peptides	# PSMs	Group Description
		FALSE	11	6	1	3	31	[Master Protein] Immunoglobulin kappa variable 2-29 OS=Homo sapiens OX=9606 GN=IGKV2-29 PE=3 SV=2
		FALSE	168	4	1	3	31	[Master Protein] Immunoglobulin kappa variable 2-30 OS=Homo sapiens OX=9606 GN=IGKV2-30 PE=3 SV=2
	FALSE	High	FSGVPDRFSGSGSGTDFTLK		0.0245237	0.00169387	1	3	1	A2NJV5	1	2061.99	High	0.001244	0.01619	2.13
		Checked	Protein Group ID	# Proteins	# Unique Peptides	# Peptides	# PSMs	Group Description
		FALSE	11	6	1	3	31	[Master Protein] Immunoglobulin kappa variable 2-29 OS=Homo sapiens OX=9606 GN=IGKV2-29 PE=3 SV=2
	FALSE	High	FSGSGSGTDFTLK		0.000105588	0.00169387	2	7	29	A2NJV5; P06310	0	1303.62	High	0.001244	3.789e-05	2.73
		Checked	Protein Group ID	# Proteins	# Unique Peptides	# Peptides	# PSMs	Group Description
		FALSE	11	6	1	3	31	[Master Protein] Immunoglobulin kappa variable 2-29 OS=Homo sapiens OX=9606 GN=IGKV2-29 PE=3 SV=2
		FALSE	168	4	1	3	31	[Master Protein] Immunoglobulin kappa variable 2-30 OS=Homo sapiens OX=9606 GN=IGKV2-30 PE=3 SV=2
FALSE	High	Master Protein	P63104	14-3-3 protein zeta/delta OS=Homo sapiens OX=9606 GN=YWHAZ PE=1 SV=1	0	9.252	16	3	3	2	245	27.7	4.79	7.38	3	1
	Checked	Confidence	Sequence	Modifications	Qvality PEP	Qvality q-value	# Protein Groups	# Proteins	# PSMs	Master Protein Accessions	# Missed Cleavages	Theo. MH+ [Da]	Confidence (by Search Engine): Sequest HT	Percolator q-Value (by Search Engine): Sequest HT	Percolator PEP (by Search Engine): Sequest HT	XCorr (by Search Engine): Sequest HT
	FALSE	High	SVTEQGAELSNEER		0.000291588	0.00169387	1	1	1	P63104	0	1548.71	High	0.001244	0.0001175	3.11
		Checked	Protein Group ID	# Proteins	# Unique Peptides	# Peptides	# PSMs	Group Description
		FALSE	2	5	2	3	3	[Master Protein] 14-3-3 protein zeta/delta OS=Homo sapiens OX=9606 GN=YWHAZ PE=1 SV=1
	FALSE	High	GIVDQSQQAYQEAFEISK		0.00013911	0.00169387	1	1	1	P63104	0	2040.99	High	0.001244	5.16e-05	2.39
		Checked	Protein Group ID	# Proteins	# Unique Peptides	# Peptides	# PSMs	Group Description
		FALSE	2	5	2	3	3	[Master Protein] 14-3-3 protein zeta/delta OS=Homo sapiens OX=9606 GN=YWHAZ PE=1 SV=1
	FALSE	High	NLLSVAYK		0.116746	0.00531176	3	7	1	P63104; P27348; P62258	0	907.525	High	0.003854	0.09232	1.87
		Checked	Protein Group ID	# Proteins	# Unique Peptides	# Peptides	# PSMs	Group Description
		FALSE	2	5	2	3	3	[Master Protein] 14-3-3 protein zeta/delta OS=Homo sapiens OX=9606 GN=YWHAZ PE=1 SV=1
		FALSE	257	5	2	3	3	[Master Protein] 14-3-3 protein epsilon OS=Homo sapiens OX=9606 GN=YWHAE PE=1 SV=1
		FALSE	252	5	1	2	2	[Master Protein] 14-3-3 protein theta OS=Homo sapiens OX=9606 GN=YWHAQ PE=1 SV=1
FALSE	High	Master Protein	P38646	Stress-70 protein, mitochondrial OS=Homo sapiens OX=9606 GN=HSPA9 PE=1 SV=2	0	9.231	10	6	6	6	679	73.6	6.16	6.71	6	1
	Checked	Confidence	Sequence	Modifications	Qvality PEP	Qvality q-value	# Protein Groups	# Proteins	# PSMs	Master Protein Accessions	# Missed Cleavages	Theo. MH+ [Da]	Confidence (by Search Engine): Sequest HT	Percolator q-Value (by Search Engine): Sequest HT	Percolator PEP (by Search Engine): Sequest HT	XCorr (by Search Engine): Sequest HT
	FALSE	High	QAASSLQQASLK		0.00302979	0.00169387	1	1	1	P38646	0	1231.66	High	0.001244	0.001588	2.45
		Checked	Protein Group ID	# Proteins	# Unique Peptides	# Peptides	# PSMs	Group Description
		FALSE	212	1	6	6	6	[Master Protein] Stress-70 protein, mitochondrial OS=Homo sapiens OX=9606 GN=HSPA9 PE=1 SV=2
	FALSE	High	VINEPTAAALAYGLDK		0.0137508	0.00169387	1	1	1	P38646	0	1645.88	High	0.001244	0.008532	2.11
		Checked	Protein Group ID	# Proteins	# Unique Peptides	# Peptides	# PSMs	Group Description
		FALSE	212	1	6	6	6	[Master Protein] Stress-70 protein, mitochondrial OS=Homo sapiens OX=9606 GN=HSPA9 PE=1 SV=2
	FALSE	High	ASNGDAWVEAHGK		0.0857259	0.00314831	1	1	1	P38646	0	1341.62	High	0.002281	0.0654	1.5
		Checked	Protein Group ID	# Proteins	# Unique Peptides	# Peptides	# PSMs	Group Description
		FALSE	212	1	6	6	6	[Master Protein] Stress-70 protein, mitochondrial OS=Homo sapiens OX=9606 GN=HSPA9 PE=1 SV=2
	FALSE	High	KDSETGENIR		0.105378	0.00424741	1	1	1	P38646	1	1148.55	High	0.003086	0.08236	2.15
		Checked	Protein Group ID	# Proteins	# Unique Peptides	# Peptides	# PSMs	Group Description
		FALSE	212	1	6	6	6	[Master Protein] Stress-70 protein, mitochondrial OS=Homo sapiens OX=9606 GN=HSPA9 PE=1 SV=2
	FALSE	High	ETGVDLTK		0.0911331	0.00424741	1	1	1	P38646	0	862.452	High	0.003086	0.06988	1.47
		Checked	Protein Group ID	# Proteins	# Unique Peptides	# Peptides	# PSMs	Group Description
		FALSE	212	1	6	6	6	[Master Protein] Stress-70 protein, mitochondrial OS=Homo sapiens OX=9606 GN=HSPA9 PE=1 SV=2
	FALSE	High	YDDPEVQK		0.142364	0.00635681	1	1	1	P38646	0	993.452	High	0.004643	0.1151	1.22
		Checked	Protein Group ID	# Proteins	# Unique Peptides	# Peptides	# PSMs	Group Description
		FALSE	212	1	6	6	6	[Master Protein] Stress-70 protein, mitochondrial OS=Homo sapiens OX=9606 GN=HSPA9 PE=1 SV=2
FALSE	High	Master Protein	P26368	Splicing factor U2AF 65 kDa subunit OS=Homo sapiens OX=9606 GN=U2AF2 PE=1 SV=4	0	9.154	12	3	3	3	475	53.5	9.09	7.28	3	1
	Checked	Confidence	Sequence	Modifications	Qvality PEP	Qvality q-value	# Protein Groups	# Proteins	# PSMs	Master Protein Accessions	# Missed Cleavages	Theo. MH+ [Da]	Confidence (by Search Engine): Sequest HT	Percolator q-Value (by Search Engine): Sequest HT	Percolator PEP (by Search Engine): Sequest HT	XCorr (by Search Engine): Sequest HT
	FALSE	High	LFIGGLPNYLNDDQVK		0.0012504	0.00169387	1	1	1	P26368	0	1805.94	High	0.001244	0.0005924	2.27
		Checked	Protein Group ID	# Proteins	# Unique Peptides	# Peptides	# PSMs	Group Description
		FALSE	176	1	3	3	3	[Master Protein] Splicing factor U2AF 65 kDa subunit OS=Homo sapiens OX=9606 GN=U2AF2 PE=1 SV=4
	FALSE	High	LGGLTQAPGNPVLAVQINQDK		0.00481959	0.00169387	1	1	1	P26368	0	2133.17	High	0.001244	0.002663	2.55
		Checked	Protein Group ID	# Proteins	# Unique Peptides	# Peptides	# PSMs	Group Description
		FALSE	176	1	3	3	3	[Master Protein] Splicing factor U2AF 65 kDa subunit OS=Homo sapiens OX=9606 GN=U2AF2 PE=1 SV=4
	FALSE	High	SIEIPRPVDGVEVPGCGK	1xCarbamidomethyl [C16]	0.000967657	0.00169387	1	1	1	P26368	0	1908.98	High	0.001244	0.0004448	2.46
		Checked	Protein Group ID	# Proteins	# Unique Peptides	# Peptides	# PSMs	Group Description
		FALSE	176	1	3	3	3	[Master Protein] Splicing factor U2AF 65 kDa subunit OS=Homo sapiens OX=9606 GN=U2AF2 PE=1 SV=4
FALSE	High	Master Protein	Q5QNW6	Histone H2B type 2-F OS=Homo sapiens OX=9606 GN=H2BC18 PE=1 SV=3	0	8.973	35	4	4	4	126	13.9	10.32	9.63	4	1
	Checked	Confidence	Sequence	Modifications	Qvality PEP	Qvality q-value	# Protein Groups	# Proteins	# PSMs	Master Protein Accessions	# Missed Cleavages	Theo. MH+ [Da]	Confidence (by Search Engine): Sequest HT	Percolator q-Value (by Search Engine): Sequest HT	Percolator PEP (by Search Engine): Sequest HT	XCorr (by Search Engine): Sequest HT
	FALSE	High	QVHPDTGISSK		0.00196059	0.00169387	1	15	1	Q5QNW6	0	1168.6	High	0.001244	0.000975	2.92
		Checked	Protein Group ID	# Proteins	# Unique Peptides	# Peptides	# PSMs	Group Description
		FALSE	37	16	4	4	4	[Master Protein] Histone H2B type 2-F OS=Homo sapiens OX=9606 GN=H2BC18 PE=1 SV=3
	FALSE	High	AMGIMNSFVNDIFER	2xOxidation [M2; M5]	0.00124436	0.00169387	1	14	1	Q5QNW6	0	1775.81	High	0.001244	0.0005881	3.06
		Checked	Protein Group ID	# Proteins	# Unique Peptides	# Peptides	# PSMs	Group Description
		FALSE	37	16	4	4	4	[Master Protein] Histone H2B type 2-F OS=Homo sapiens OX=9606 GN=H2BC18 PE=1 SV=3
	FALSE	High	ESYSVYVYK		0.033683	0.00169387	1	9	1	Q5QNW6	0	1137.55	High	0.001244	0.02304	2.05
		Checked	Protein Group ID	# Proteins	# Unique Peptides	# Peptides	# PSMs	Group Description
		FALSE	37	16	4	4	4	[Master Protein] Histone H2B type 2-F OS=Homo sapiens OX=9606 GN=H2BC18 PE=1 SV=3
	FALSE	High	LLLPGELAK		0.103427	0.00424741	1	16	1	Q5QNW6	0	953.603	High	0.003086	0.08063	1.6
		Checked	Protein Group ID	# Proteins	# Unique Peptides	# Peptides	# PSMs	Group Description
		FALSE	37	16	4	4	4	[Master Protein] Histone H2B type 2-F OS=Homo sapiens OX=9606 GN=H2BC18 PE=1 SV=3
FALSE	High	Master Protein	P06310	Immunoglobulin kappa variable 2-30 OS=Homo sapiens OX=9606 GN=IGKV2-30 PE=3 SV=2	0	8.881	21	3	31	1	120	13.2	8.51	69.56	3	1
	Checked	Confidence	Sequence	Modifications	Qvality PEP	Qvality q-value	# Protein Groups	# Proteins	# PSMs	Master Protein Accessions	# Missed Cleavages	Theo. MH+ [Da]	Confidence (by Search Engine): Sequest HT	Percolator q-Value (by Search Engine): Sequest HT	Percolator PEP (by Search Engine): Sequest HT	XCorr (by Search Engine): Sequest HT
	FALSE	High	RLIYKVSNR		0.067033	0.00169387	1	1	1	P06310	2	1148.69	High	0.001244	0.04983	1.63
		Checked	Protein Group ID	# Proteins	# Unique Peptides	# Peptides	# PSMs	Group Description
		FALSE	168	4	1	3	31	[Master Protein] Immunoglobulin kappa variable 2-30 OS=Homo sapiens OX=9606 GN=IGKV2-30 PE=3 SV=2
	FALSE	High	FSGSGSGTDFTLKISR		0.00144564	0.00169387	2	7	1	A2NJV5; P06310	1	1659.83	High	0.001244	0.0006972	2.2
		Checked	Protein Group ID	# Proteins	# Unique Peptides	# Peptides	# PSMs	Group Description
		FALSE	11	6	1	3	31	[Master Protein] Immunoglobulin kappa variable 2-29 OS=Homo sapiens OX=9606 GN=IGKV2-29 PE=3 SV=2
		FALSE	168	4	1	3	31	[Master Protein] Immunoglobulin kappa variable 2-30 OS=Homo sapiens OX=9606 GN=IGKV2-30 PE=3 SV=2
	FALSE	High	FSGSGSGTDFTLK		0.000105588	0.00169387	2	7	29	A2NJV5; P06310	0	1303.62	High	0.001244	3.789e-05	2.73
		Checked	Protein Group ID	# Proteins	# Unique Peptides	# Peptides	# PSMs	Group Description
		FALSE	11	6	1	3	31	[Master Protein] Immunoglobulin kappa variable 2-29 OS=Homo sapiens OX=9606 GN=IGKV2-29 PE=3 SV=2
		FALSE	168	4	1	3	31	[Master Protein] Immunoglobulin kappa variable 2-30 OS=Homo sapiens OX=9606 GN=IGKV2-30 PE=3 SV=2
FALSE	High	Master Protein	P02679	Fibrinogen gamma chain OS=Homo sapiens OX=9606 GN=FGG PE=1 SV=3	0	8.574	9	3	3	3	453	51.5	5.62	5.21	3	1
	Checked	Confidence	Sequence	Modifications	Qvality PEP	Qvality q-value	# Protein Groups	# Proteins	# PSMs	Master Protein Accessions	# Missed Cleavages	Theo. MH+ [Da]	Confidence (by Search Engine): Sequest HT	Percolator q-Value (by Search Engine): Sequest HT	Percolator PEP (by Search Engine): Sequest HT	XCorr (by Search Engine): Sequest HT
	FALSE	High	YLQEIYNSNNQK		0.00275048	0.00169387	1	1	1	P02679	0	1513.73	High	0.001244	0.001425	2.45
		Checked	Protein Group ID	# Proteins	# Unique Peptides	# Peptides	# PSMs	Group Description
		FALSE	166	1	3	3	3	[Master Protein] Fibrinogen gamma chain OS=Homo sapiens OX=9606 GN=FGG PE=1 SV=3
	FALSE	High	EGFGHLSPTGTTEFWLGNEK		6.05383e-05	0.00169387	1	1	1	P02679	0	2207.04	High	0.001244	2.046e-05	2.75
		Checked	Protein Group ID	# Proteins	# Unique Peptides	# Peptides	# PSMs	Group Description
		FALSE	166	1	3	3	3	[Master Protein] Fibrinogen gamma chain OS=Homo sapiens OX=9606 GN=FGG PE=1 SV=3
	FALSE	High	DNCCILDER	2xCarbamidomethyl [C3; C4]	0.115666	0.00531176	1	1	1	P02679	0	1194.49	High	0.003854	0.09149	0.93
		Checked	Protein Group ID	# Proteins	# Unique Peptides	# Peptides	# PSMs	Group Description
		FALSE	166	1	3	3	3	[Master Protein] Fibrinogen gamma chain OS=Homo sapiens OX=9606 GN=FGG PE=1 SV=3
FALSE	High	Master Protein	P31944	Caspase-14 OS=Homo sapiens OX=9606 GN=CASP14 PE=1 SV=2	0	8.402	19	4	5	4	242	27.7	5.58	4.28	4	1
	Checked	Confidence	Sequence	Modifications	Qvality PEP	Qvality q-value	# Protein Groups	# Proteins	# PSMs	Master Protein Accessions	# Missed Cleavages	Theo. MH+ [Da]	Confidence (by Search Engine): Sequest HT	Percolator q-Value (by Search Engine): Sequest HT	Percolator PEP (by Search Engine): Sequest HT	XCorr (by Search Engine): Sequest HT
	FALSE	High	MAEAELVQEGK	1xOxidation [M1]	0.0213271	0.00169387	1	1	1	P31944	0	1220.58	High	0.001244	0.01385	1.25
		Checked	Protein Group ID	# Proteins	# Unique Peptides	# Peptides	# PSMs	Group Description
		FALSE	5	1	4	4	5	[Master Protein] Caspase-14 OS=Homo sapiens OX=9606 GN=CASP14 PE=1 SV=2
	FALSE	High	MAEAELVQEGK		0.00446082	0.00169387	1	1	1	P31944	0	1204.59	High	0.001244	0.002444	1.25
		Checked	Protein Group ID	# Proteins	# Unique Peptides	# Peptides	# PSMs	Group Description
		FALSE	5	1	4	4	5	[Master Protein] Caspase-14 OS=Homo sapiens OX=9606 GN=CASP14 PE=1 SV=2
	FALSE	High	EGSEEDLDALEHMFR		0.0428108	0.00169387	1	1	1	P31944	0	1777.77	High	0.001244	0.03013	1.94
		Checked	Protein Group ID	# Proteins	# Unique Peptides	# Peptides	# PSMs	Group Description
		FALSE	5	1	4	4	5	[Master Protein] Caspase-14 OS=Homo sapiens OX=9606 GN=CASP14 PE=1 SV=2
	FALSE	High	FQQAIDSR		0.0730061	0.00314831	1	1	1	P31944	0	964.485	High	0.002281	0.0548	1.96
		Checked	Protein Group ID	# Proteins	# Unique Peptides	# Peptides	# PSMs	Group Description
		FALSE	5	1	4	4	5	[Master Protein] Caspase-14 OS=Homo sapiens OX=9606 GN=CASP14 PE=1 SV=2
	FALSE	High	GHILELLTEVTR		0.0919935	0.00424741	1	1	1	P31944	0	1380.78	High	0.003086	0.07096	2.32
		Checked	Protein Group ID	# Proteins	# Unique Peptides	# Peptides	# PSMs	Group Description
		FALSE	5	1	4	4	5	[Master Protein] Caspase-14 OS=Homo sapiens OX=9606 GN=CASP14 PE=1 SV=2
FALSE	High	Master Protein	P60174	Triosephosphate isomerase OS=Homo sapiens OX=9606 GN=TPI1 PE=1 SV=4	0	8.287	21	4	4	4	249	26.7	6.9	4.19	4	1
	Checked	Confidence	Sequence	Modifications	Qvality PEP	Qvality q-value	# Protein Groups	# Proteins	# PSMs	Master Protein Accessions	# Missed Cleavages	Theo. MH+ [Da]	Confidence (by Search Engine): Sequest HT	Percolator q-Value (by Search Engine): Sequest HT	Percolator PEP (by Search Engine): Sequest HT	XCorr (by Search Engine): Sequest HT
	FALSE	High	VVLAYEPVWAIGTGK		0.00177124	0.00169387	1	1	1	P60174	0	1602.89	High	0.001244	0.0008751	2.25
		Checked	Protein Group ID	# Proteins	# Unique Peptides	# Peptides	# PSMs	Group Description
		FALSE	165	1	4	4	4	[Master Protein] Triosephosphate isomerase OS=Homo sapiens OX=9606 GN=TPI1 PE=1 SV=4
	FALSE	High	TATPQQAQEVHEK		0.017251	0.00169387	1	1	1	P60174	0	1466.72	High	0.001244	0.01098	1.95
		Checked	Protein Group ID	# Proteins	# Unique Peptides	# Peptides	# PSMs	Group Description
		FALSE	165	1	4	4	4	[Master Protein] Triosephosphate isomerase OS=Homo sapiens OX=9606 GN=TPI1 PE=1 SV=4
	FALSE	High	SNVSDAVAQSTR		0.0129144	0.00169387	1	1	1	P60174	0	1234.6	High	0.001244	0.00797	1.94
		Checked	Protein Group ID	# Proteins	# Unique Peptides	# Peptides	# PSMs	Group Description
		FALSE	165	1	4	4	4	[Master Protein] Triosephosphate isomerase OS=Homo sapiens OX=9606 GN=TPI1 PE=1 SV=4
	FALSE	High	HVFGESDELIGQK		0.088182	0.00424741	1	1	1	P60174	0	1458.72	High	0.003086	0.0675	1.81
		Checked	Protein Group ID	# Proteins	# Unique Peptides	# Peptides	# PSMs	Group Description
		FALSE	165	1	4	4	4	[Master Protein] Triosephosphate isomerase OS=Homo sapiens OX=9606 GN=TPI1 PE=1 SV=4
FALSE	High	Master Protein	P06733	Alpha-enolase OS=Homo sapiens OX=9606 GN=ENO1 PE=1 SV=2	0	8.156	9	3	3	3	434	47.1	7.39	2.45	3	1
	Checked	Confidence	Sequence	Modifications	Qvality PEP	Qvality q-value	# Protein Groups	# Proteins	# PSMs	Master Protein Accessions	# Missed Cleavages	Theo. MH+ [Da]	Confidence (by Search Engine): Sequest HT	Percolator q-Value (by Search Engine): Sequest HT	Percolator PEP (by Search Engine): Sequest HT	XCorr (by Search Engine): Sequest HT
	FALSE	High	IGAEVYHNLK		0.0115013	0.00169387	1	1	1	P06733	0	1143.62	High	0.001244	0.00697	1.24
		Checked	Protein Group ID	# Proteins	# Unique Peptides	# Peptides	# PSMs	Group Description
		FALSE	213	2	3	3	4	[Master Protein] Alpha-enolase OS=Homo sapiens OX=9606 GN=ENO1 PE=1 SV=2
	FALSE	High	VNQIGSVTESIQACK	1xCarbamidomethyl [C14]	0.011119	0.00169387	1	2	2	P06733	0	1633.82	High	0.001244	0.006743	1.41
		Checked	Protein Group ID	# Proteins	# Unique Peptides	# Peptides	# PSMs	Group Description
		FALSE	213	2	3	3	4	[Master Protein] Alpha-enolase OS=Homo sapiens OX=9606 GN=ENO1 PE=1 SV=2
	FALSE	High	GNPTVEVDLFTSK		0.000359003	0.00169387	1	1	1	P06733	0	1406.72	High	0.001244	0.0001484	2.45
		Checked	Protein Group ID	# Proteins	# Unique Peptides	# Peptides	# PSMs	Group Description
		FALSE	213	2	3	3	4	[Master Protein] Alpha-enolase OS=Homo sapiens OX=9606 GN=ENO1 PE=1 SV=2
FALSE	High	Master Protein	Q7Z794	Keratin, type II cytoskeletal 1b OS=Homo sapiens OX=9606 GN=KRT77 PE=1 SV=3	0	8.062	7	4	11	2	578	61.9	5.99	19.4	4	1
	Checked	Confidence	Sequence	Modifications	Qvality PEP	Qvality q-value	# Protein Groups	# Proteins	# PSMs	Master Protein Accessions	# Missed Cleavages	Theo. MH+ [Da]	Confidence (by Search Engine): Sequest HT	Percolator q-Value (by Search Engine): Sequest HT	Percolator PEP (by Search Engine): Sequest HT	XCorr (by Search Engine): Sequest HT
	FALSE	High	YQELQITAGR		0.0630178	0.00169387	1	1	2	Q7Z794	0	1178.62	High	0.001244	0.04632	1.33
		Checked	Protein Group ID	# Proteins	# Unique Peptides	# Peptides	# PSMs	Group Description
		FALSE	14	2	2	4	11	[Master Protein] Keratin, type II cytoskeletal 1b OS=Homo sapiens OX=9606 GN=KRT77 PE=1 SV=3
	FALSE	High	SKDEAEALYQTK		0.0124251	0.00169387	1	1	1	Q7Z794	1	1382.68	High	0.001244	0.007612	1.56
[truncated: 1,463 more rows]
