# Supplementary material for: A chromatin-remodeling-independent role for ATRX in protecting centromeric cohesion
Source: EMBO J. 2025 May 28;44(14):4037–64. doi: 10.1038/s44318-025-00465-6 (PMC12264150; doi:10.1038/s44318-025-00465-6)
Supplement: Supplementary file 6 — Movie EV2 [file 44318_2025_465_MOESM6_ESM.zip]

Archive with 3 entries (2 files):
- EMBOJ-2025-120195R_Movie EV2-Source data/
- EMBOJ-2025-120195R_Movie EV2-Source data/EMBOJ-2025-120195R_Legend for Movie EV2.docx
- EMBOJ-2025-120195R_Movie EV2-Source data/EMBOJ-2025-120195R_Movie EV2.mp4
