# Supplementary material for: A chromatin-remodeling-independent role for ATRX in protecting centromeric cohesion
Source: EMBO J. 2025 May 28;44(14):4037–64. doi: 10.1038/s44318-025-00465-6 (PMC12264150; doi:10.1038/s44318-025-00465-6)
Supplement: Supplementary file 7 — Source data Fig. 1 [file 44318_2025_465_MOESM7_ESM.zip]

Archive with 32 entries (22 files):
- EMBOJ-2025-120195-Figure 1-Source data/
- EMBOJ-2025-120195-Figure 1-Source data/Figure 1/
- EMBOJ-2025-120195-Figure 1-Source data/Figure 1/1B/
- EMBOJ-2025-120195-Figure 1-Source data/Figure 1/1B/western ATRX.tif
- EMBOJ-2025-120195-Figure 1-Source data/Figure 1/1B/western Myc.tif
- EMBOJ-2025-120195-Figure 1-Source data/Figure 1/1B/western RAD21.tif
- EMBOJ-2025-120195-Figure 1-Source data/Figure 1/1C/
- EMBOJ-2025-120195-Figure 1-Source data/Figure 1/1C/western GAPDH.tif
- EMBOJ-2025-120195-Figure 1-Source data/Figure 1/1C/western GFP.tif
- EMBOJ-2025-120195-Figure 1-Source data/Figure 1/1C/western Myc.tif
- EMBOJ-2025-120195-Figure 1-Source data/Figure 1/1D/
- EMBOJ-2025-120195-Figure 1-Source data/Figure 1/1D/western GFP.tif
- EMBOJ-2025-120195-Figure 1-Source data/Figure 1/1D/western Myc.tif
- EMBOJ-2025-120195-Figure 1-Source data/Figure 1/1D/western α-Tubulin.tif
- EMBOJ-2025-120195-Figure 1-Source data/Figure 1/1E/
- EMBOJ-2025-120195-Figure 1-Source data/Figure 1/1E/western GFP.tif
- EMBOJ-2025-120195-Figure 1-Source data/Figure 1/1E/western Pds5B.tif
- EMBOJ-2025-120195-Figure 1-Source data/Figure 1/1E/western RAD21.tif
- EMBOJ-2025-120195-Figure 1-Source data/Figure 1/1E/western SMC1A.tif
- EMBOJ-2025-120195-Figure 1-Source data/Figure 1/1E/western SMC3.tif
- EMBOJ-2025-120195-Figure 1-Source data/Figure 1/1F/
- EMBOJ-2025-120195-Figure 1-Source data/Figure 1/1F/western GFP.tif
- EMBOJ-2025-120195-Figure 1-Source data/Figure 1/1F/western Myc.tif
- EMBOJ-2025-120195-Figure 1-Source data/Figure 1/1G/
- EMBOJ-2025-120195-Figure 1-Source data/Figure 1/1G/western GFP.tif
- EMBOJ-2025-120195-Figure 1-Source data/Figure 1/1G/western Myc.tif
- EMBOJ-2025-120195-Figure 1-Source data/Figure 1/1H/
- EMBOJ-2025-120195-Figure 1-Source data/Figure 1/1H/western GFP.tif
- EMBOJ-2025-120195-Figure 1-Source data/Figure 1/1H/western Myc.tif
- EMBOJ-2025-120195-Figure 1-Source data/Figure 1/1I/
- EMBOJ-2025-120195-Figure 1-Source data/Figure 1/1I/western GFP.tif
- EMBOJ-2025-120195-Figure 1-Source data/Figure 1/1I/western Myc.tif
