# Supplementary material for: A chromatin-remodeling-independent role for ATRX in protecting centromeric cohesion
Source: EMBO J. 2025 May 28;44(14):4037–64. doi: 10.1038/s44318-025-00465-6 (PMC12264150; doi:10.1038/s44318-025-00465-6)
Supplement: Supplementary file 8 — Source data Fig. 2 [file 44318_2025_465_MOESM8_ESM.zip]

Archive with 25 entries (16 files):
- EMBOJ-2025-120195-Figure 2-Source data/
- EMBOJ-2025-120195-Figure 2-Source data/Figure 2/
- EMBOJ-2025-120195-Figure 2-Source data/Figure 2/2A/
- EMBOJ-2025-120195-Figure 2-Source data/Figure 2/2A/western Flag.tif
- EMBOJ-2025-120195-Figure 2-Source data/Figure 2/2A/western GFP.tif
- EMBOJ-2025-120195-Figure 2-Source data/Figure 2/2A/western α-Tubulin.tif
- EMBOJ-2025-120195-Figure 2-Source data/Figure 2/2C/
- EMBOJ-2025-120195-Figure 2-Source data/Figure 2/2C/CBB.tif
- EMBOJ-2025-120195-Figure 2-Source data/Figure 2/2C/western GFP.tif
- EMBOJ-2025-120195-Figure 2-Source data/Figure 2/2D/
- EMBOJ-2025-120195-Figure 2-Source data/Figure 2/2D/CBB.tif
- EMBOJ-2025-120195-Figure 2-Source data/Figure 2/2D/western GFP.tif
- EMBOJ-2025-120195-Figure 2-Source data/Figure 2/2E/
- EMBOJ-2025-120195-Figure 2-Source data/Figure 2/2E/CBB.tif
- EMBOJ-2025-120195-Figure 2-Source data/Figure 2/2E/western GFP.tif
- EMBOJ-2025-120195-Figure 2-Source data/Figure 2/2F/
- EMBOJ-2025-120195-Figure 2-Source data/Figure 2/2F/CBB.tif
- EMBOJ-2025-120195-Figure 2-Source data/Figure 2/2F/western GFP.tif
- EMBOJ-2025-120195-Figure 2-Source data/Figure 2/2G/
- EMBOJ-2025-120195-Figure 2-Source data/Figure 2/2G/CBB.tif
- EMBOJ-2025-120195-Figure 2-Source data/Figure 2/2G/western GFP.tif
- EMBOJ-2025-120195-Figure 2-Source data/Figure 2/2H/
- EMBOJ-2025-120195-Figure 2-Source data/Figure 2/2H/western GFP.tif
- EMBOJ-2025-120195-Figure 2-Source data/Figure 2/2H/western Myc.tif
- EMBOJ-2025-120195-Figure 2-Source data/Figure 2/2H/western α-Tubulin.tif
