# Supplementary material for: A chromatin-remodeling-independent role for ATRX in protecting centromeric cohesion
Source: EMBO J. 2025 May 28;44(14):4037–64. doi: 10.1038/s44318-025-00465-6 (PMC12264150; doi:10.1038/s44318-025-00465-6)
Supplement: Supplementary file 9 — Source data Fig. 3 [file 44318_2025_465_MOESM9_ESM.zip]

Archive with 28 entries (17 files):
- EMBOJ-2025-120195-Figure 3-Source data/
- EMBOJ-2025-120195-Figure 3-Source data/Figure 3/
- EMBOJ-2025-120195-Figure 3-Source data/Figure 3/3A/
- EMBOJ-2025-120195-Figure 3-Source data/Figure 3/3A/western ATRX.tif
- EMBOJ-2025-120195-Figure 3-Source data/Figure 3/3A/western GAPDH.tif
- EMBOJ-2025-120195-Figure 3-Source data/Figure 3/3B/
- EMBOJ-2025-120195-Figure 3-Source data/Figure 3/3B/3B.xlsx
- EMBOJ-2025-120195-Figure 3-Source data/Figure 3/3C/
- EMBOJ-2025-120195-Figure 3-Source data/Figure 3/3C/Metaphase.tif
- EMBOJ-2025-120195-Figure 3-Source data/Figure 3/3C/Misalignment.tif
- EMBOJ-2025-120195-Figure 3-Source data/Figure 3/3C/Prometaphase.tif
- EMBOJ-2025-120195-Figure 3-Source data/Figure 3/3D/
- EMBOJ-2025-120195-Figure 3-Source data/Figure 3/3D/3D.xlsx
- EMBOJ-2025-120195-Figure 3-Source data/Figure 3/3E/
- EMBOJ-2025-120195-Figure 3-Source data/Figure 3/3E/3E.xlsx
- EMBOJ-2025-120195-Figure 3-Source data/Figure 3/3F/
- EMBOJ-2025-120195-Figure 3-Source data/Figure 3/3F/HeLa-siATRX# 1 CENP-C.tif
- EMBOJ-2025-120195-Figure 3-Source data/Figure 3/3F/HeLa-siATRX# 1 DNA.tif
- EMBOJ-2025-120195-Figure 3-Source data/Figure 3/3F/HeLa-siControl  CENP-C.tif
- EMBOJ-2025-120195-Figure 3-Source data/Figure 3/3F/HeLa-siControl  DNA.tif
- EMBOJ-2025-120195-Figure 3-Source data/Figure 3/3G/
- EMBOJ-2025-120195-Figure 3-Source data/Figure 3/3G/3G.xlsx
- EMBOJ-2025-120195-Figure 3-Source data/Figure 3/3H/
- EMBOJ-2025-120195-Figure 3-Source data/Figure 3/3H/Anaphase cells with lagging chromosomes (1).tif
- EMBOJ-2025-120195-Figure 3-Source data/Figure 3/3H/Anaphase cells with lagging chromosomes (2).tif
- EMBOJ-2025-120195-Figure 3-Source data/Figure 3/3H/Normal Anaphase.tif
- EMBOJ-2025-120195-Figure 3-Source data/Figure 3/3I/
- EMBOJ-2025-120195-Figure 3-Source data/Figure 3/3I/3I.xlsx
