# Supplementary material for: A chromatin-remodeling-independent role for ATRX in protecting centromeric cohesion
Source: EMBO J. 2025 May 28;44(14):4037–64. doi: 10.1038/s44318-025-00465-6 (PMC12264150; doi:10.1038/s44318-025-00465-6)
Supplement: Supplementary file 9 — Source data Fig. 3 [file 44318_2025_465_MOESM9_ESM.zip › EMBOJ-2025-120195-Figure 3-Source data/Figure 3/3B/3B.xlsx]

## Sheet: R1
	MG132 treatment	Metaphase	Prometaphase	Misalignment	Sum	Metaphase	Prometaphase	Misalignment
siControl	2h	288	61	11	360	0.8	0.169444	0.0305556
	4h	350	19	17	386	0.906736	0.0492228	0.0440415
	6h	287	0	16	303	0.947195	0	0.0528053
	8h	250	0	46	296	0.844595	0	0.155405
	10h	212	0	53	265	0.8	0	0.2
siATRX#1	2h	221	26	24	271	0.815498	0.095941	0.0885609
	4h	224	9	40	273	0.820513	0.032967	0.14652
	6h	167	0	53	220	0.759091	0	0.240909
	8h	110	0	86	196	0.561224	0	0.438776
	10h	83	0	119	202	0.410891	0	0.589109
siATRX#2	2h	168	23	20	211	0.796209	0.109005	0.0947867
	4h	175	8	31	214	0.817757	0.0373832	0.14486
	6h	171	0	54	225	0.76	0	0.24
	8h	137	0	108	245	0.559184	0	0.440816
	10h	94	0	103	197	0.477157	0	0.522843
siATRX#3	2h	182	25	16	223	0.816143	0.112108	0.0717489
	4h	163	9	41	213	0.765258	0.0422535	0.192488
	6h	163	0	53	216	0.75463	0	0.24537
	8h	124	0	104	228	0.54386	0	0.45614
	10h	88	0	134	222	0.396396	0	0.603604

## Sheet: R2
	MG132 treatment	Metaphase	Prometaphase	Misalignment	Sum	Metaphase	Prometaphase	Misalignment
siControl	2h	246	64	15	325	0.756923	0.196923	0.0461538
	4h	330	27	28	385	0.857143	0.0701299	0.0727273
	6h	269	0	33	302	0.890728	0	0.109272
	8h	243	0	49	292	0.832192	0	0.167808
	10h	207	0	52	259	0.799228	0	0.200772
siATRX#1	2h	211	48	12	271	0.778598	0.177122	0.0442804
	4h	222	25	25	272	0.816176	0.0919118	0.0919118
	6h	170	0	50	220	0.772727	0	0.227273
	8h	107	0	89	196	0.545918	0	0.454082
	10h	73	0	118	191	0.382199	0	0.617801
siATRX#2	2h	167	32	11	210	0.795238	0.152381	0.052381
	4h	169	15	28	212	0.79717	0.0707547	0.132075
	6h	164	0	61	225	0.728889	0	0.271111
	8h	140	0	104	244	0.57377	0	0.42623
	10h	92	0	102	194	0.474227	0	0.525773
siATRX#3	2h	177	31	15	223	0.793722	0.139013	0.0672646
	4h	173	14	25	212	0.816038	0.0660377	0.117925
	6h	158	0	57	215	0.734884	0	0.265116
	8h	115	0	112	227	0.506608	0	0.493392
	10h	81	0	140	221	0.366516	0	0.633484

## Sheet: R3
	MG132 treatment	Metaphase	Prometaphase	Misalignment	Sum	Metaphase	Prometaphase	Misalignment
siControl	2h	158	33	7	198	0.79798	0.166667	0.0353535
	4h	152	9	13	174	0.873563	0.0517241	0.0747126
	6h	145	0	23	168	0.863095	0	0.136905
	8h	140	0	25	165	0.848485	0	0.151515
	10h	186	0	43	229	0.812227	0	0.187773
siATRX#1	2h	162	40	14	216	0.75	0.185185	0.0648148
	4h	187	20	28	235	0.795745	0.0851064	0.119149
	6h	176	0	57	233	0.755365	0	0.244635
	8h	102	0	94	196	0.520408	0	0.479592
	10h	66	0	109	175	0.377143	0	0.622857
siATRX#2	2h	140	28	7	175	0.8	0.16	0.04
	4h	159	13	31	203	0.783251	0.0640394	0.152709
	6h	161	0	52	213	0.755869	0	0.244131
	8h	109	0	88	197	0.553299	0	0.446701
	10h	97	0	136	233	0.416309	0	0.583691
siATRX#3	2h	159	24	25	208	0.764423	0.115385	0.120192
	4h	175	14	35	224	0.78125	0.0625	0.15625
	6h	134	0	52	186	0.72043	0	0.27957
	8h	97	0	98	195	0.497436	0	0.502564
	10h	72	0	121	193	0.373057	0	0.626943
