# Supplementary material for: A chromatin-remodeling-independent role for ATRX in protecting centromeric cohesion
Source: EMBO J. 2025 May 28;44(14):4037–64. doi: 10.1038/s44318-025-00465-6 (PMC12264150; doi:10.1038/s44318-025-00465-6)
Supplement: Supplementary file 9 — Source data Fig. 3 [file 44318_2025_465_MOESM9_ESM.zip › EMBOJ-2025-120195-Figure 3-Source data/Figure 3/3D/3D.xlsx]

## Sheet: siControl
Prometaphase	Metaphase	Chromosome scattering
32	730	0
33	729	0
35	727	0
37	725	0
39	723	0
42	720	0
44	718	0
45	717	0
48	714	0
49	713	0
50	712	0
50	712	0
53	709	0
55	707	0
56	706	0
58	704	0
61	701	0
62	700	0
65	697	0
68	694	0
69	693	0
71	691	0
73	689	0
74	688	0
77	685	0
79	683	0
81	681	0
87	675	0
92	670	0
95	667	0
96	666	0
103	659	0
109	653	0
111	651	0
126	636	0
162	600	0
169	593	0
182	580	0
46	586	130
82	531	149
89	461	212
112	306	344

## Sheet: siATRX#1
Prometaphase	Metaphase	Chromosome scattering
42	720	0
59	703	0
62	700	0
68	694	0
72	690	0
75	687	0
78	684	0
89	673	0
90	672	0
92	670	0
97	665	0
101	661	0
102	660	0
109	653	0
132	630	0
149	613	0
152	610	0
172	590	0
179	583	0
207	555	0
75	612	75
143	520	99
97	553	112
57	569	136
84	534	144
103	499	160
88	498	176
75	501	186
62	475	225
72	449	241
81	391	290
71	381	310
46	371	345
61	307	394
57	287	418
93	204	465
82	172	508
53	197	512
86	163	513
43	151	568
57	134	571
55	132	571
