# Supplementary material for: A chromatin-remodeling-independent role for ATRX in protecting centromeric cohesion
Source: EMBO J. 2025 May 28;44(14):4037–64. doi: 10.1038/s44318-025-00465-6 (PMC12264150; doi:10.1038/s44318-025-00465-6)
Supplement: Supplementary file 9 — Source data Fig. 3 [file 44318_2025_465_MOESM9_ESM.zip › EMBOJ-2025-120195-Figure 3-Source data/Figure 3/3E/3E.xlsx]

## Sheet: R1
	Unsepareted	Separeted	Sum	Unsepareted	Separeted
siControl	459	53	512	0.896484	0.103516
siATRX#1	263	157	420	0.62619	0.37381
siATRX#2	173	171	344	0.502907	0.497093
siATRX#3	202	107	309	0.653722	0.346278

## Sheet: R2
	Unsepareted	Separeted	Sum	Unsepareted	Separeted
siControl	372	89	461	0.806941	0.193059
siATRX#1	186	184	370	0.502703	0.497297
siATRX#2	187	163	350	0.534286	0.465714
siATRX#3	164	153	317	0.51735	0.48265

## Sheet: R3
	Unsepareted	Separeted	Sum	Unsepareted	Separeted
siControl	274	32	306	0.895425	0.104575
siATRX#1	168	162	330	0.509091	0.490909
siATRX#2	176	152	328	0.536585	0.463415
siATRX#3	177	131	308	0.574675	0.425325
