# Supplementary material for: A chromatin-remodeling-independent role for ATRX in protecting centromeric cohesion
Source: EMBO J. 2025 May 28;44(14):4037–64. doi: 10.1038/s44318-025-00465-6 (PMC12264150; doi:10.1038/s44318-025-00465-6)
Supplement: Supplementary file 9 — Source data Fig. 3 [file 44318_2025_465_MOESM9_ESM.zip › EMBOJ-2025-120195-Figure 3-Source data/Figure 3/3G/3G.xlsx]

## Sheet: R1
Unperturbed mitosis
	Normal	Lagging	Sum	Normal	Lagging
siControl	311	8	319	0.974922	0.0250784
siATRX#1	188	19	207	0.908213	0.0917874
siATRX#2	197	15	212	0.929245	0.0707547
siATRX#3	220	16	236	0.932203	0.0677966

## Sheet: R2
Unperturbed mitosis
	Normal	Lagging	Sum	Normal	Lagging
siControl	292	12	304	0.960526	0.0394737
siATRX#1	132	13	145	0.910345	0.0896552
siATRX#2	160	17	177	0.903955	0.0960452
siATRX#3	179	16	195	0.917949	0.0820513

## Sheet: R3
Unperturbed mitosis
	Normal	Lagging	Sum	Normal	Lagging
siControl	293	12	305	0.960656	0.0393443
siATRX#1	154	18	172	0.895349	0.104651
siATRX#2	167	18	185	0.902703	0.0972973
siATRX#3	179	24	203	0.881773	0.118227
