# Supplementary material for: A chromatin-remodeling-independent role for ATRX in protecting centromeric cohesion
Source: EMBO J. 2025 May 28;44(14):4037–64. doi: 10.1038/s44318-025-00465-6 (PMC12264150; doi:10.1038/s44318-025-00465-6)
Supplement: Supplementary file 9 — Source data Fig. 3 [file 44318_2025_465_MOESM9_ESM.zip › EMBOJ-2025-120195-Figure 3-Source data/Figure 3/3I/3I.xlsx]

## Sheet: R1
STLC washout
	Normal	Lagging	Sum	Normal	Lagging
siControl	389	38	427	0.911007	0.088993
siATRX#1	304	79	383	0.793734	0.206266
siATRX#2	287	68	355	0.808451	0.191549
siATRX#3	220	63	283	0.777385	0.222615

## Sheet: R2
STLC washout
	Normal	Lagging	Sum	Normal	Lagging
siControl	153	18	171	0.894737	0.105263
siATRX#1	127	48	175	0.725714	0.274286
siATRX#2	154	54	208	0.740385	0.259615
siATRX#3	132	47	179	0.73743	0.26257

## Sheet: R3
STLC washout
	Normal	Lagging	Sum	Normal	Lagging
siControl	162	19	181	0.895028	0.104972
siATRX#1	129	49	178	0.724719	0.275281
siATRX#2	171	60	231	0.74026	0.25974
siATRX#3	164	58	222	0.738739	0.261261
