# Supplementary material for: A chromatin-remodeling-independent role for ATRX in protecting centromeric cohesion
Source: EMBO J. 2025 May 28;44(14):4037–64. doi: 10.1038/s44318-025-00465-6 (PMC12264150; doi:10.1038/s44318-025-00465-6)
Supplement: Supplementary file 10 — Source data Fig. 4 [file 44318_2025_465_MOESM10_ESM.zip]

Archive with 46 entries (36 files):
- EMBOJ-2025-120195-Figure 4-Source data/
- EMBOJ-2025-120195-Figure 4-Source data/Figure 4/
- EMBOJ-2025-120195-Figure 4-Source data/Figure 4/4A/
- EMBOJ-2025-120195-Figure 4-Source data/Figure 4/4A/siATRX#1 ATRX.tif
- EMBOJ-2025-120195-Figure 4-Source data/Figure 4/4A/siATRX#1 CENP-C.tif
- EMBOJ-2025-120195-Figure 4-Source data/Figure 4/4A/siATRX#1 DNA.tif
- EMBOJ-2025-120195-Figure 4-Source data/Figure 4/4A/siControl ATRX.tif
- EMBOJ-2025-120195-Figure 4-Source data/Figure 4/4A/siControl CENP-C.tif
- EMBOJ-2025-120195-Figure 4-Source data/Figure 4/4A/siControl DNA.tif
- EMBOJ-2025-120195-Figure 4-Source data/Figure 4/4B/
- EMBOJ-2025-120195-Figure 4-Source data/Figure 4/4B/HeLa ACA.tif
- EMBOJ-2025-120195-Figure 4-Source data/Figure 4/4B/HeLa ATRX.tif
- EMBOJ-2025-120195-Figure 4-Source data/Figure 4/4B/HeLa DNA.tif
- EMBOJ-2025-120195-Figure 4-Source data/Figure 4/4B/HP1α γ DKO ACA.tif
- EMBOJ-2025-120195-Figure 4-Source data/Figure 4/4B/HP1α γ DKO ATRX.tif
- EMBOJ-2025-120195-Figure 4-Source data/Figure 4/4B/HP1α γ DKO DNA.tif
- EMBOJ-2025-120195-Figure 4-Source data/Figure 4/4C/
- EMBOJ-2025-120195-Figure 4-Source data/Figure 4/4C/siATRX#1 ACA.tif
- EMBOJ-2025-120195-Figure 4-Source data/Figure 4/4C/siATRX#1 ATRX.tif
- EMBOJ-2025-120195-Figure 4-Source data/Figure 4/4C/siATRX#1 DNA.tif
- EMBOJ-2025-120195-Figure 4-Source data/Figure 4/4C/siControl ACA.tif
- EMBOJ-2025-120195-Figure 4-Source data/Figure 4/4C/siControl ATRX.tif
- EMBOJ-2025-120195-Figure 4-Source data/Figure 4/4C/siControl DNA.tif
- EMBOJ-2025-120195-Figure 4-Source data/Figure 4/4D/
- EMBOJ-2025-120195-Figure 4-Source data/Figure 4/4D/4D.xlsx
- EMBOJ-2025-120195-Figure 4-Source data/Figure 4/4E/
- EMBOJ-2025-120195-Figure 4-Source data/Figure 4/4E/western ATRX.tif
- EMBOJ-2025-120195-Figure 4-Source data/Figure 4/4E/western GAPDH.tif
- EMBOJ-2025-120195-Figure 4-Source data/Figure 4/4E/western GFP.tif
- EMBOJ-2025-120195-Figure 4-Source data/Figure 4/4F/
- EMBOJ-2025-120195-Figure 4-Source data/Figure 4/4F/western GFP L.exp..tif
- EMBOJ-2025-120195-Figure 4-Source data/Figure 4/4F/western GFP S.exp..tif
- EMBOJ-2025-120195-Figure 4-Source data/Figure 4/4F/western HP1α.tif
- EMBOJ-2025-120195-Figure 4-Source data/Figure 4/4F/western Pds5B.tif
- EMBOJ-2025-120195-Figure 4-Source data/Figure 4/4G/
- EMBOJ-2025-120195-Figure 4-Source data/Figure 4/4G/ATRX (Y1419A)-GFP ACA.tif
- EMBOJ-2025-120195-Figure 4-Source data/Figure 4/4G/ATRX (Y1419A)-GFP Anti-GFP.tif
- EMBOJ-2025-120195-Figure 4-Source data/Figure 4/4G/ATRX (Y1419A)-GFP DNA.tif
- EMBOJ-2025-120195-Figure 4-Source data/Figure 4/4G/ATRX-GFP ACA.tif
- EMBOJ-2025-120195-Figure 4-Source data/Figure 4/4G/ATRX-GFP Anti-GFP.tif
- EMBOJ-2025-120195-Figure 4-Source data/Figure 4/4G/ATRX-GFP DNA.tif
- EMBOJ-2025-120195-Figure 4-Source data/Figure 4/4G/HeLa ACA.tif
- EMBOJ-2025-120195-Figure 4-Source data/Figure 4/4G/HeLa Anti-GFP.tif
- EMBOJ-2025-120195-Figure 4-Source data/Figure 4/4G/HeLa DNA.tif
- EMBOJ-2025-120195-Figure 4-Source data/Figure 4/4H/
- EMBOJ-2025-120195-Figure 4-Source data/Figure 4/4H/4H.xlsx
