# Supplementary material for: A chromatin-remodeling-independent role for ATRX in protecting centromeric cohesion
Source: EMBO J. 2025 May 28;44(14):4037–64. doi: 10.1038/s44318-025-00465-6 (PMC12264150; doi:10.1038/s44318-025-00465-6)
Supplement: Supplementary file 10 — Source data Fig. 4 [file 44318_2025_465_MOESM10_ESM.zip › EMBOJ-2025-120195-Figure 4-Source data/Figure 4/4D/4D.xlsx]

## Sheet: R1
ATRX Foci Number	0	1	2~4	4	Sum	0	1	2~4	4
siControl	22	69	36	11	138	0.15942	0.5	0.26087	0.0797101
siATRX #1	161	0	0	0	161	1	0	0	0

## Sheet: R2
ATRX Foci Number	0	1	2~4	4	Sum	0	1	2~4	4
siControl	26	137	46	21	230	0.113043	0.595652	0.2	0.0913043
siATRX #1	134	4	0	0	138	0.971014	0.0289855	0	0
