# Supplementary material for: A chromatin-remodeling-independent role for ATRX in protecting centromeric cohesion
Source: EMBO J. 2025 May 28;44(14):4037–64. doi: 10.1038/s44318-025-00465-6 (PMC12264150; doi:10.1038/s44318-025-00465-6)
Supplement: Supplementary file 10 — Source data Fig. 4 [file 44318_2025_465_MOESM10_ESM.zip › EMBOJ-2025-120195-Figure 4-Source data/Figure 4/4H/4H.xlsx]

## Sheet: Sheet1
GFP Foci Number	0	1	2~4	4	Sum	0	1	2~4	4
HeLa	46	0	0	0	46	1	0	0	0
ATRX-GFP	11	35	20	3	69	0.15942	0.507246	0.289855	0.0434783
ATRX (Y1419A)-GFP	7	40	18	4	69	0.101449	0.57971	0.26087	0.057971
