# Supplementary material for: A chromatin-remodeling-independent role for ATRX in protecting centromeric cohesion
Source: EMBO J. 2025 May 28;44(14):4037–64. doi: 10.1038/s44318-025-00465-6 (PMC12264150; doi:10.1038/s44318-025-00465-6)
Supplement: Supplementary file 11 — Source data Fig. 5 [file 44318_2025_465_MOESM11_ESM.zip]

Archive with 59 entries (49 files):
- EMBOJ-2025-120195-Figure 5-Source data/
- EMBOJ-2025-120195-Figure 5-Source data/Figure 5/
- EMBOJ-2025-120195-Figure 5-Source data/Figure 5/5A/
- EMBOJ-2025-120195-Figure 5-Source data/Figure 5/5A/5A.xlsx
- EMBOJ-2025-120195-Figure 5-Source data/Figure 5/5B/
- EMBOJ-2025-120195-Figure 5-Source data/Figure 5/5B/ATRX (Y1419A)-GFP siATRX #1 ACA.tif
- EMBOJ-2025-120195-Figure 5-Source data/Figure 5/5B/ATRX (Y1419A)-GFP siATRX #1 Anti-GFP.tif
- EMBOJ-2025-120195-Figure 5-Source data/Figure 5/5B/ATRX (Y1419A)-GFP siATRX #1 DNA.tif
- EMBOJ-2025-120195-Figure 5-Source data/Figure 5/5B/ATRX (Y1419A)-GFP siControl ACA.tif
- EMBOJ-2025-120195-Figure 5-Source data/Figure 5/5B/ATRX (Y1419A)-GFP siControl Anti-GFP.tif
- EMBOJ-2025-120195-Figure 5-Source data/Figure 5/5B/ATRX (Y1419A)-GFP siControl DNA.tif
- EMBOJ-2025-120195-Figure 5-Source data/Figure 5/5B/ATRX-GFP siATRX #1 ACA.tif
- EMBOJ-2025-120195-Figure 5-Source data/Figure 5/5B/ATRX-GFP siATRX #1 Anti-GFP.tif
- EMBOJ-2025-120195-Figure 5-Source data/Figure 5/5B/ATRX-GFP siATRX #1 DNA.tif
- EMBOJ-2025-120195-Figure 5-Source data/Figure 5/5B/ATRX-GFP siControl ACA.tif
- EMBOJ-2025-120195-Figure 5-Source data/Figure 5/5B/ATRX-GFP siControl Anti-GFP.tif
- EMBOJ-2025-120195-Figure 5-Source data/Figure 5/5B/ATRX-GFP siControl DNA.tif
- EMBOJ-2025-120195-Figure 5-Source data/Figure 5/5B/HeLa siATRX #1 ACA.tif
- EMBOJ-2025-120195-Figure 5-Source data/Figure 5/5B/HeLa siATRX #1 Anti-GFP.tif
- EMBOJ-2025-120195-Figure 5-Source data/Figure 5/5B/HeLa siATRX #1 DNA.tif
- EMBOJ-2025-120195-Figure 5-Source data/Figure 5/5B/HeLa siControl ACA.tif
- EMBOJ-2025-120195-Figure 5-Source data/Figure 5/5B/HeLa siControl Anti-GFP.tif
- EMBOJ-2025-120195-Figure 5-Source data/Figure 5/5B/HeLa siControl DNA.tif
- EMBOJ-2025-120195-Figure 5-Source data/Figure 5/5C/
- EMBOJ-2025-120195-Figure 5-Source data/Figure 5/5C/western ATRX.tif
- EMBOJ-2025-120195-Figure 5-Source data/Figure 5/5C/western GAPDH.tif
- EMBOJ-2025-120195-Figure 5-Source data/Figure 5/5C/western GFP.tif
- EMBOJ-2025-120195-Figure 5-Source data/Figure 5/5D/
- EMBOJ-2025-120195-Figure 5-Source data/Figure 5/5D/5D.xlsx
- EMBOJ-2025-120195-Figure 5-Source data/Figure 5/5E/
- EMBOJ-2025-120195-Figure 5-Source data/Figure 5/5E/ATRX (Y1419A)-GFP siATRX #1 ACA.tif
- EMBOJ-2025-120195-Figure 5-Source data/Figure 5/5E/ATRX (Y1419A)-GFP siATRX #1 Anti-GFP.tif
- EMBOJ-2025-120195-Figure 5-Source data/Figure 5/5E/ATRX (Y1419A)-GFP siATRX #1 DNA.tif
- EMBOJ-2025-120195-Figure 5-Source data/Figure 5/5E/ATRX (Y1419A)-GFP siControl ACA.tif
- EMBOJ-2025-120195-Figure 5-Source data/Figure 5/5E/ATRX (Y1419A)-GFP siControl Anti-GFP.tif
- EMBOJ-2025-120195-Figure 5-Source data/Figure 5/5E/ATRX (Y1419A)-GFP siControl DNA.tif
- EMBOJ-2025-120195-Figure 5-Source data/Figure 5/5E/ATRX-GFP siATRX #1 ACA.tif
- EMBOJ-2025-120195-Figure 5-Source data/Figure 5/5E/ATRX-GFP siATRX #1 Anti-GFP.tif
- EMBOJ-2025-120195-Figure 5-Source data/Figure 5/5E/ATRX-GFP siATRX #1 DNA.tif
- EMBOJ-2025-120195-Figure 5-Source data/Figure 5/5E/ATRX-GFP siControl ACA.tif
- EMBOJ-2025-120195-Figure 5-Source data/Figure 5/5E/ATRX-GFP siControl Anti-GFP.tif
- EMBOJ-2025-120195-Figure 5-Source data/Figure 5/5E/ATRX-GFP siControl DNA.tif
- EMBOJ-2025-120195-Figure 5-Source data/Figure 5/5E/HeLa siATRX #1 ACA.tif
- EMBOJ-2025-120195-Figure 5-Source data/Figure 5/5E/HeLa siATRX #1 Anti-GFP.tif
- EMBOJ-2025-120195-Figure 5-Source data/Figure 5/5E/HeLa siATRX #1 DNA.tif
- EMBOJ-2025-120195-Figure 5-Source data/Figure 5/5E/HeLa siControl ACA.tif
- EMBOJ-2025-120195-Figure 5-Source data/Figure 5/5E/HeLa siControl Anti-GFP.tif
- EMBOJ-2025-120195-Figure 5-Source data/Figure 5/5E/HeLa siControl DNA.tif
- EMBOJ-2025-120195-Figure 5-Source data/Figure 5/5F/
- EMBOJ-2025-120195-Figure 5-Source data/Figure 5/5F/5F.xlsx
- EMBOJ-2025-120195-Figure 5-Source data/Figure 5/5G/
- EMBOJ-2025-120195-Figure 5-Source data/Figure 5/5G/5G.xlsx
- EMBOJ-2025-120195-Figure 5-Source data/Figure 5/5H/
- EMBOJ-2025-120195-Figure 5-Source data/Figure 5/5H/ATRX (Y1419A)-GFP siATRX #1.tif
- EMBOJ-2025-120195-Figure 5-Source data/Figure 5/5H/ATRX (Y1419A)-GFP siControl.tif
- EMBOJ-2025-120195-Figure 5-Source data/Figure 5/5H/ATRX-GFP siATRX #1.tif
- EMBOJ-2025-120195-Figure 5-Source data/Figure 5/5H/ATRX-GFP siControl.tif
- EMBOJ-2025-120195-Figure 5-Source data/Figure 5/5H/HeLa siATRX #1.tif
- EMBOJ-2025-120195-Figure 5-Source data/Figure 5/5H/HeLa siControl.tif
