# Supplementary material for: A chromatin-remodeling-independent role for ATRX in protecting centromeric cohesion
Source: EMBO J. 2025 May 28;44(14):4037–64. doi: 10.1038/s44318-025-00465-6 (PMC12264150; doi:10.1038/s44318-025-00465-6)
Supplement: Supplementary file 11 — Source data Fig. 5 [file 44318_2025_465_MOESM11_ESM.zip › EMBOJ-2025-120195-Figure 5-Source data/Figure 5/5A/5A.xlsx]

## Sheet: R1
		Unsepareted	Separeted	Sum		Unsepareted	Separeted
HeLa	siControl	550	132	682		0.806452	0.193548
	siATRX #1	283	343	626		0.452077	0.547923
	siATRX #3	264	343	607		0.434926	0.565074
ATRX-GFP	siControl	95	24	119		0.798319	0.201681
	siATRX #1	107	37	144		0.743056	0.256944
	siATRX #3	109	44	153		0.712418	0.287582
ATRX (Y1419A)-GFP	siControl	78	21	99		0.787879	0.212121
	siATRX #1	45	57	102		0.441176	0.558824
	siATRX #3	63	62	125		0.504	0.496

## Sheet: R2
		Unsepareted	Separeted	Sum		Unsepareted	Separeted
HeLa	siControl	501	37	538		0.931227	0.0687732
	siATRX #1	320	311	631		0.507132	0.492868
	siATRX #3	208	222	430		0.483721	0.516279
ATRX-GFP	siControl	192	21	213		0.901408	0.0985915
	siATRX #1	190	31	221		0.859729	0.140271
	siATRX #3	181	43	224		0.808036	0.191964
ATRX (Y1419A)-GFP	siControl	171	38	209		0.818182	0.181818
	siATRX #1	104	92	196		0.530612	0.469388
	siATRX #3	97	107	204		0.47549	0.52451

## Sheet: R3
		Unsepareted	Separeted	Sum		Unsepareted	Separeted
HeLa	siControl	342	73	415		0.824096	0.175904
	siATRX #1	172	213	385		0.446753	0.553247
	siATRX #3	158	226	384		0.411458	0.588542
ATRX-GFP	siControl	184	29	213		0.86385	0.13615
	siATRX #1	184	43	227		0.810573	0.189427
	siATRX #3	174	57	231		0.753247	0.246753
ATRX (Y1419A)-GFP	siControl	161	34	195		0.825641	0.174359
	siATRX #1	104	103	207		0.502415	0.497585
	siATRX #3	114	101	215		0.530233	0.469767
