# Supplementary material for: A chromatin-remodeling-independent role for ATRX in protecting centromeric cohesion
Source: EMBO J. 2025 May 28;44(14):4037–64. doi: 10.1038/s44318-025-00465-6 (PMC12264150; doi:10.1038/s44318-025-00465-6)
Supplement: Supplementary file 11 — Source data Fig. 5 [file 44318_2025_465_MOESM11_ESM.zip › EMBOJ-2025-120195-Figure 5-Source data/Figure 5/5D/5D.xlsx]

## Sheet: Sheet1
		R1	R2
HeLa	siControl	0.6029	0.6355
	siATRX#1	0.7043	0.7313
ATRX-WT-GFP	siControl	0.6041	0.6315
	siATRX#1	0.6134	0.6352
ATRX-Y1419A-GFP	siControl	0.6058	0.6256
	siATRX#1	0.6952	0.7517
