# Supplementary material for: A chromatin-remodeling-independent role for ATRX in protecting centromeric cohesion
Source: EMBO J. 2025 May 28;44(14):4037–64. doi: 10.1038/s44318-025-00465-6 (PMC12264150; doi:10.1038/s44318-025-00465-6)
Supplement: Supplementary file 11 — Source data Fig. 5 [file 44318_2025_465_MOESM11_ESM.zip › EMBOJ-2025-120195-Figure 5-Source data/Figure 5/5F/5F.xlsx]

## Sheet: R1
MG132 treatment	2h	Metaphase	Prometaphase	Misalignment	Sum	Metaphase	Prometaphase	Misalignment
HeLa	siControl	419	42	15	476	0.880252	0.0882353	0.0315126
	siATRX#1	392	39	34	465	0.843011	0.083871	0.0731183
ATRX-GFP	siControl	241	22	11	274	0.879562	0.080292	0.040146
	siATRX#1	208	25	10	243	0.855967	0.102881	0.0411523
ATRX (Y1419A)-GFP	siControl	188	15	8	211	0.890995	0.07109	0.0379147
	siATRX#1	201	22	22	245	0.820408	0.0897959	0.0897959
MG132 treatment	4h	Metaphase	Prometaphase	Misalignment	Sum	Metaphase	Prometaphase	Misalignment
HeLa	siControl	335	13	25	373	0.898123	0.0348525	0.0670241
	siATRX#1	339	13	54	406	0.834975	0.0320197	0.133005
ATRX-GFP	siControl	183	7	12	202	0.905941	0.0346535	0.0594059
	siATRX#1	200	4	21	225	0.888889	0.0177778	0.0933333
ATRX (Y1419A)-GFP	siControl	207	7	18	232	0.892241	0.0301724	0.0775862
	siATRX#1	182	15	27	224	0.8125	0.0669643	0.120536
MG132 treatment	6h	Metaphase	Prometaphase	Misalignment	Sum	Metaphase	Prometaphase	Misalignment
HeLa	siControl	220	0	19	239	0.920502	0	0.0794979
	siATRX#1	201	0	49	250	0.804	0	0.196
ATRX-GFP	siControl	198	0	18	216	0.916667	0	0.0833333
	siATRX#1	186	0	21	207	0.898551	0	0.101449
ATRX (Y1419A)-GFP	siControl	195	0	22	217	0.898618	0	0.101382
	siATRX#1	175	0	41	216	0.810185	0	0.189815
MG132 treatment	8h	Metaphase	Prometaphase	Misalignment	Sum	Metaphase	Prometaphase	Misalignment
HeLa	siControl	296	0	52	348	0.850575	0	0.149425
	siATRX#1	262	0	163	425	0.616471	0	0.383529
ATRX-GFP	siControl	185	0	30	215	0.860465	0	0.139535
	siATRX#1	171	0	32	203	0.842365	0	0.157635
ATRX (Y1419A)-GFP	siControl	189	0	37	226	0.836283	0	0.163717
	siATRX#1	125	0	88	213	0.586854	0	0.413146
MG132 treatment	10h	Metaphase	Prometaphase	Misalignment	Sum	Metaphase	Prometaphase	Misalignment
HeLa	siControl	188	0	38	226	0.831858	0	0.168142
	siATRX#1	189	0	207	396	0.477273	0	0.522727
ATRX-GFP	siControl	192	0	38	230	0.834783	0	0.165217
	siATRX#1	175	0	38	213	0.821596	0	0.178404
ATRX (Y1419A)-GFP	siControl	214	0	49	263	0.813688	0	0.186312
	siATRX#1	144	0	175	319	0.451411	0	0.548589

## Sheet: R2
MG132 treatment	2h	Metaphase	Prometaphase	Misalignment	Sum	Metaphase	Prometaphase	Misalignment
HeLa	siControl	304	54	11	369	0.823848	0.146341	0.0298103
	siATRX#1	215	5	23	243	0.884774	0.0205761	0.0946502
ATRX-GFP	siControl	191	18	4	213	0.896714	0.084507	0.0187793
	siATRX#1	216	40	17	273	0.791209	0.14652	0.0622711
ATRX (Y1419A)-GFP	siControl	174	23	15	212	0.820755	0.108491	0.0707547
	siATRX#1	191	28	24	243	0.786008	0.115226	0.0987654
MG132 treatment	4h	Metaphase	Prometaphase	Misalignment	Sum	Metaphase	Prometaphase	Misalignment
HeLa	siControl	215	7	10	232	0.926724	0.0301724	0.0431034
	siATRX#1	264	2	47	313	0.84345	0.00638978	0.15016
ATRX-GFP	siControl	269	0	32	301	0.893688	0	0.106312
	siATRX#1	194	0	21	215	0.902326	0	0.0976744
ATRX (Y1419A)-GFP	siControl	187	0	13	200	0.935	0	0.065
	siATRX#1	169	0	32	201	0.840796	0	0.159204
MG132 treatment	6h	Metaphase	Prometaphase	Misalignment	Sum	Metaphase	Prometaphase	Misalignment
HeLa	siControl	199	0	17	216	0.921296	0	0.0787037
	siATRX#1	162	0	51	213	0.760563	0	0.239437
ATRX-GFP	siControl	178	0	24	202	0.881188	0	0.118812
	siATRX#1	206	0	34	240	0.858333	0	0.141667
ATRX (Y1419A)-GFP	siControl	200	0	33	233	0.858369	0	0.141631
	siATRX#1	191	0	53	244	0.782787	0	0.217213
MG132 treatment	8h	Metaphase	Prometaphase	Misalignment	Sum	Metaphase	Prometaphase	Misalignment
HeLa	siControl	197	0	36	233	0.845494	0	0.154506
	siATRX#1	122	0	88	210	0.580952	0	0.419048
ATRX-GFP	siControl	203	0	37	240	0.845833	0	0.154167
	siATRX#1	164	0	39	203	0.807882	0	0.192118
ATRX (Y1419A)-GFP	siControl	168	0	38	206	0.815534	0	0.184466
	siATRX#1	141	0	122	263	0.536122	0	0.463878
MG132 treatment	10h	Metaphase	Prometaphase	Misalignment	Sum	Metaphase	Prometaphase	Misalignment
HeLa	siControl	202	0	48	250	0.808	0	0.192
	siATRX#1	107	0	144	251	0.426295	0	0.573705
ATRX-GFP	siControl	196	0	44	240	0.816667	0	0.183333
	siATRX#1	156	0	50	206	0.757282	0	0.242718
ATRX (Y1419A)-GFP	siControl	176	0	47	223	0.789238	0	0.210762
	siATRX#1	109	0	122	231	0.471861	0	0.528139

## Sheet: R3
MG132 treatment	2h	Metaphase	Prometaphase	Misalignment	Sum	Metaphase	Prometaphase	Misalignment
HeLa	siControl	273	54	12	339	0.80531	0.159292	0.0353982
	siATRX#1	258	9	39	306	0.843137	0.0294118	0.127451
ATRX-GFP	siControl	193	18	4	215	0.897674	0.0837209	0.0186047
	siATRX#1	190	29	13	232	0.818966	0.125	0.0560345
ATRX (Y1419A)-GFP	siControl	172	26	8	206	0.834951	0.126214	0.038835
	siATRX#1	176	18	21	215	0.818605	0.0837209	0.0976744
MG132 treatment	4h	Metaphase	Prometaphase	Misalignment	Sum	Metaphase	Prometaphase	Misalignment
HeLa	siControl	190	3	29	222	0.855856	0.0135135	0.130631
	siATRX#1	171	1	41	213	0.802817	0.00469484	0.192488
ATRX-GFP	siControl	214	0	42	256	0.835938	0	0.164062
	siATRX#1	226	0	37	263	0.859316	0	0.140684
ATRX (Y1419A)-GFP	siControl	192	0	30	222	0.864865	0	0.135135
	siATRX#1	190	0	46	236	0.805085	0	0.194915
MG132 treatment	6h	Metaphase	Prometaphase	Misalignment	Sum	Metaphase	Prometaphase	Misalignment
HeLa	siControl	253	0	53	306	0.826797	0	0.173203
	siATRX#1	222	0	82	304	0.730263	0	0.269737
ATRX-GFP	siControl	174	0	32	206	0.84466	0	0.15534
	siATRX#1	208	0	47	255	0.815686	0	0.184314
ATRX (Y1419A)-GFP	siControl	192	0	41	233	0.824034	0	0.175966
	siATRX#1	196	0	67	263	0.745247	0	0.254753
MG132 treatment	8h	Metaphase	Prometaphase	Misalignment	Sum	Metaphase	Prometaphase	Misalignment
HeLa	siControl	230	0	60	290	0.793103	0	0.206897
	siATRX#1	139	0	127	266	0.522556	0	0.477444
ATRX-GFP	siControl	230	0	50	280	0.821429	0	0.178571
	siATRX#1	183	0	50	233	0.785408	0	0.214592
ATRX (Y1419A)-GFP	siControl	205	0	56	261	0.785441	0	0.214559
	siATRX#1	111	0	111	222	0.5	0	0.5
MG132 treatment	10h	Metaphase	Prometaphase	Misalignment	Sum	Metaphase	Prometaphase	Misalignment
HeLa	siControl	179	0	57	236	0.758475	0	0.241525
	siATRX#1	98	0	137	235	0.417021	0	0.582979
ATRX-GFP	siControl	236	0	64	300	0.786667	0	0.213333
	siATRX#1	206	0	60	266	0.774436	0	0.225564
ATRX (Y1419A)-GFP	siControl	175	0	57	232	0.75431	0	0.24569
	siATRX#1	104	0	126	230	0.452174	0	0.547826
