# Supplementary material for: A chromatin-remodeling-independent role for ATRX in protecting centromeric cohesion
Source: EMBO J. 2025 May 28;44(14):4037–64. doi: 10.1038/s44318-025-00465-6 (PMC12264150; doi:10.1038/s44318-025-00465-6)
Supplement: Supplementary file 11 — Source data Fig. 5 [file 44318_2025_465_MOESM11_ESM.zip › EMBOJ-2025-120195-Figure 5-Source data/Figure 5/5G/5G.xlsx]

## Sheet: R1
HeLa		Normal	Lagging	Sum		Normal	Lagging
	siControl	215	3	218		0.986239	0.0137615
	siATRX#1	201	15	216		0.930556	0.0694444
	siATRX#3	194	17	211		0.919431	0.0805687
ATRX-GFPT		Normal	Lagging	Sum		Normal	Lagging
	siControl	178	4	182		0.978022	0.021978
	siATRX#1	194	6	200		0.97	0.03
	siATRX#3	163	5	168		0.970238	0.0297619
ATRX (Y1419A)-GFP		Normal	Lagging	Sum		Normal	Lagging
	siControl	203	5	208		0.975962	0.0240385
	siATRX#1	216	19	235		0.919149	0.0808511
	siATRX#3	235	21	256		0.917969	0.0820312

## Sheet: R2
HeLa		Normal	Lagging	Sum		Normal	Lagging
	siControl	246	7	253		0.972332	0.027668
	siATRX#1	217	21	238		0.911765	0.0882353
	siATRX#3	231	19	250		0.924	0.076
ATRX-GFPT		Normal	Lagging	Sum		Normal	Lagging
	siControl	207	7	214		0.96729	0.0327103
	siATRX#1	179	6	185		0.967568	0.0324324
	siATRX#3	194	7	201		0.965174	0.0348259
ATRX (Y1419A)-GFP		Normal	Lagging	Sum		Normal	Lagging
	siControl	221	9	230		0.96087	0.0391304
	siATRX#1	237	26	263		0.901141	0.0988593
	siATRX#3	224	24	248		0.903226	0.0967742

## Sheet: R3
HeLa		Normal	Lagging	Sum		Normal	Lagging
	siControl	213	5	218		0.977064	0.0229358
	siATRX#1	197	15	212		0.929245	0.0707547
	siATRX#3	207	18	225		0.92	0.08
ATRX-GFPT		Normal	Lagging	Sum		Normal	Lagging
	siControl	210	6	216		0.972222	0.0277778
	siATRX#1	146	4	150		0.973333	0.0266667
	siATRX#3	187	6	193		0.968912	0.0310881
ATRX (Y1419A)-GFP		Normal	Lagging	Sum		Normal	Lagging
	siControl	203	5	208		0.975962	0.0240385
	siATRX#1	246	25	271		0.907749	0.0922509
	siATRX#3	256	23	279		0.917563	0.0824373
