# Supplementary material for: A chromatin-remodeling-independent role for ATRX in protecting centromeric cohesion
Source: EMBO J. 2025 May 28;44(14):4037–64. doi: 10.1038/s44318-025-00465-6 (PMC12264150; doi:10.1038/s44318-025-00465-6)
Supplement: Supplementary file 12 — Source data Fig. 6 [file 44318_2025_465_MOESM12_ESM.zip]

Archive with 54 entries (42 files):
- EMBOJ-2025-120195-Figure 6-Source data/
- EMBOJ-2025-120195-Figure 6-Source data/Figure 6/
- EMBOJ-2025-120195-Figure 6-Source data/Figure 6/6A/
- EMBOJ-2025-120195-Figure 6-Source data/Figure 6/6A/western ATRX.tif
- EMBOJ-2025-120195-Figure 6-Source data/Figure 6/6A/western GFP.tif
- EMBOJ-2025-120195-Figure 6-Source data/Figure 6/6A/western α-Tubulin-.tif
- EMBOJ-2025-120195-Figure 6-Source data/Figure 6/6B/
- EMBOJ-2025-120195-Figure 6-Source data/Figure 6/6B/6B.xlsx
- EMBOJ-2025-120195-Figure 6-Source data/Figure 6/6C/
- EMBOJ-2025-120195-Figure 6-Source data/Figure 6/6C/CB-ATRX (1394-1443)-GFP-siATRX #1  GFP.tif
- EMBOJ-2025-120195-Figure 6-Source data/Figure 6/6C/CB-ATRX (1394-1443)-GFP-siATRX #1 DNA.tif
- EMBOJ-2025-120195-Figure 6-Source data/Figure 6/6C/CB-ATRX (1394-1443)-GFP-siControl  DNA.tif
- EMBOJ-2025-120195-Figure 6-Source data/Figure 6/6C/CB-ATRX (1394-1443)-GFP-siControl  GFP.tif
- EMBOJ-2025-120195-Figure 6-Source data/Figure 6/6C/CB-ATRX (1394-1443)-GFP-Y1419A-siATRX #1 DNA.tif
- EMBOJ-2025-120195-Figure 6-Source data/Figure 6/6C/CB-ATRX (1394-1443)-GFP-Y1419A-siATRX #1 GFP.tif
- EMBOJ-2025-120195-Figure 6-Source data/Figure 6/6C/CB-ATRX (1394-1443)-GFP-Y1419A-siControl  DNA.tif
- EMBOJ-2025-120195-Figure 6-Source data/Figure 6/6C/CB-ATRX (1394-1443)-GFP-Y1419A-siControl  GFP.tif
- EMBOJ-2025-120195-Figure 6-Source data/Figure 6/6C/CB-GFP-siATRX #1 DNA.tif
- EMBOJ-2025-120195-Figure 6-Source data/Figure 6/6C/CB-GFP-siATRX #1 GFP.tif
- EMBOJ-2025-120195-Figure 6-Source data/Figure 6/6C/CB-GFP-siControl  DNA.tif
- EMBOJ-2025-120195-Figure 6-Source data/Figure 6/6C/CB-GFP-siControl GFP.tif
- EMBOJ-2025-120195-Figure 6-Source data/Figure 6/6D/
- EMBOJ-2025-120195-Figure 6-Source data/Figure 6/6D/western ATRX.tif
- EMBOJ-2025-120195-Figure 6-Source data/Figure 6/6D/western GFP.tif
- EMBOJ-2025-120195-Figure 6-Source data/Figure 6/6D/western α-Tubulin.tif
- EMBOJ-2025-120195-Figure 6-Source data/Figure 6/6E/
- EMBOJ-2025-120195-Figure 6-Source data/Figure 6/6E/6E.xlsx
- EMBOJ-2025-120195-Figure 6-Source data/Figure 6/6F/
- EMBOJ-2025-120195-Figure 6-Source data/Figure 6/6F/6F.xlsx
- EMBOJ-2025-120195-Figure 6-Source data/Figure 6/6G/
- EMBOJ-2025-120195-Figure 6-Source data/Figure 6/6G/6G.xlsx
- EMBOJ-2025-120195-Figure 6-Source data/Figure 6/6H/
- EMBOJ-2025-120195-Figure 6-Source data/Figure 6/6H/CB-ATRX (1394-1443)-GFP-siATRX #1 CENP-A.tif
- EMBOJ-2025-120195-Figure 6-Source data/Figure 6/6H/CB-ATRX (1394-1443)-GFP-siATRX #1 DNA.tif
- EMBOJ-2025-120195-Figure 6-Source data/Figure 6/6H/CB-ATRX (1394-1443)-GFP-siATRX #1 GFP.tif
- EMBOJ-2025-120195-Figure 6-Source data/Figure 6/6H/CB-ATRX (1394-1443)-GFP-siControl  CENP-A.tif
- EMBOJ-2025-120195-Figure 6-Source data/Figure 6/6H/CB-ATRX (1394-1443)-GFP-siControl  DNA.tif
- EMBOJ-2025-120195-Figure 6-Source data/Figure 6/6H/CB-ATRX (1394-1443)-GFP-siControl  GFP.tif
- EMBOJ-2025-120195-Figure 6-Source data/Figure 6/6H/CB-ATRX (1394-1443)-GFP-Y1419A-siATRX #1  CENP-A.tif
- EMBOJ-2025-120195-Figure 6-Source data/Figure 6/6H/CB-ATRX (1394-1443)-GFP-Y1419A-siATRX #1  DNA.tif
- EMBOJ-2025-120195-Figure 6-Source data/Figure 6/6H/CB-ATRX (1394-1443)-GFP-Y1419A-siATRX #1  GFP.tif
- EMBOJ-2025-120195-Figure 6-Source data/Figure 6/6H/CB-ATRX (1394-1443)-GFP-Y1419A-siControl  CENP-A.tif
- EMBOJ-2025-120195-Figure 6-Source data/Figure 6/6H/CB-ATRX (1394-1443)-GFP-Y1419A-siControl  DNA.tif
- EMBOJ-2025-120195-Figure 6-Source data/Figure 6/6H/CB-ATRX (1394-1443)-GFP-Y1419A-siControl  GFP.tif
- EMBOJ-2025-120195-Figure 6-Source data/Figure 6/6H/CB-GFP-siATRX #1 CENP-A.tif
- EMBOJ-2025-120195-Figure 6-Source data/Figure 6/6H/CB-GFP-siATRX #1 DNA.tif
- EMBOJ-2025-120195-Figure 6-Source data/Figure 6/6H/CB-GFP-siATRX #1 GFP.tif
- EMBOJ-2025-120195-Figure 6-Source data/Figure 6/6H/CB-GFP-siControl CENP-A.tif
- EMBOJ-2025-120195-Figure 6-Source data/Figure 6/6H/CB-GFP-siControl DNA.tif
- EMBOJ-2025-120195-Figure 6-Source data/Figure 6/6H/CB-GFP-siControl GFP.tif
- EMBOJ-2025-120195-Figure 6-Source data/Figure 6/6I/
- EMBOJ-2025-120195-Figure 6-Source data/Figure 6/6I/6I.xlsx
- EMBOJ-2025-120195-Figure 6-Source data/Figure 6/6J/
- EMBOJ-2025-120195-Figure 6-Source data/Figure 6/6J/6J.xlsx
