# Supplementary material for: A chromatin-remodeling-independent role for ATRX in protecting centromeric cohesion
Source: EMBO J. 2025 May 28;44(14):4037–64. doi: 10.1038/s44318-025-00465-6 (PMC12264150; doi:10.1038/s44318-025-00465-6)
Supplement: Supplementary file 12 — Source data Fig. 6 [file 44318_2025_465_MOESM12_ESM.zip › EMBOJ-2025-120195-Figure 6-Source data/Figure 6/6B/6B.xlsx]

## Sheet: R1
	Unseparated	Separated	Sum		Unseparated	Separated
CB-GFP	212	50	262		0.80916	0.19084
	275	180	455		0.604396	0.395604
CB-ATRX (1394-1443)-GFP	284	28	312		0.910256	0.0897436
	298	34	332		0.89759	0.10241
CB-ATRX (1394-1443)-GFP-Y1419A	167	37	204		0.818627	0.181373
	198	170	368		0.538043	0.461957

## Sheet: R2
	Unseparated	Separated	Sum		Unseparated	Separated
CB-GFP	195	39	234		0.833333	0.166667
	168	156	324		0.518519	0.481481
CB-ATRX (1394-1443)-GFP	195	34	229		0.851528	0.148472
	217	42	259		0.837838	0.162162
CB-ATRX (1394-1443)-GFP-Y1419A	177	62	239		0.740586	0.259414
	162	116	278		0.582734	0.417266

## Sheet: R3
	Unseparated	Separated	Sum		Unseparated	Separated
CB-GFP	238	42	280		0.85	0.15
	219	193	412		0.531553	0.468447
CB-ATRX (1394-1443)-GFP	285	35	320		0.890625	0.109375
	221	34	255		0.866667	0.133333
CB-ATRX (1394-1443)-GFP-Y1419A	262	69	331		0.791541	0.208459
	201	169	370		0.543243	0.456757
