# Supplementary material for: A chromatin-remodeling-independent role for ATRX in protecting centromeric cohesion
Source: EMBO J. 2025 May 28;44(14):4037–64. doi: 10.1038/s44318-025-00465-6 (PMC12264150; doi:10.1038/s44318-025-00465-6)
Supplement: Supplementary file 12 — Source data Fig. 6 [file 44318_2025_465_MOESM12_ESM.zip › EMBOJ-2025-120195-Figure 6-Source data/Figure 6/6E/6E.xlsx]

## Sheet: Sheet1
		R1	R2
CB-GFP	siControl	0.6685	0.6516
	siATRX #1	0.7691	0.7486
CB-ATRX(1394-1443)-GFP	siControl	0.6378	0.6137
	siATRX #1	0.6591	0.6585
CB-ATRX(1394-1443)-GFP-Y1419A	siControl	0.669	0.6554
	siATRX #1	0.7838	0.7545
