# Supplementary material for: A chromatin-remodeling-independent role for ATRX in protecting centromeric cohesion
Source: EMBO J. 2025 May 28;44(14):4037–64. doi: 10.1038/s44318-025-00465-6 (PMC12264150; doi:10.1038/s44318-025-00465-6)
Supplement: Supplementary file 12 — Source data Fig. 6 [file 44318_2025_465_MOESM12_ESM.zip › EMBOJ-2025-120195-Figure 6-Source data/Figure 6/6F/6F.xlsx]

## Sheet: R1
CB-GFP-siControl	CB-GFP-siATRX#1	CB-ATRX (1394-1443)-GFP-siControl	CB-ATRX (1394-1443)-GFP-siATRX#1	CB-ATRX (1394-1443)-GFP-Y1419A-siControl	CB-ATRX (1394-1443)-GFP-Y1419A-siATRX#1
0.67	0.91	0.62	0.72	0.72	1.01
0.66	0.76	0.5	0.78	0.79	0.8
0.68	0.87	0.71	0.72	0.64	0.73
0.73	0.68	0.66	0.65	0.75	0.91
0.57	0.91	0.75	0.68	0.77	1
0.45	0.81	0.45	0.6	0.63	1.04
0.66	0.73	0.52	0.66	0.7	1.09
0.6	0.81	0.69	0.63	0.68	0.85
0.61	0.84	0.29	0.67	0.74	0.77
0.38	0.71	0.72	0.83	0.62	0.76
0.86	0.94	0.81	0.68	0.64	0.54
0.55	0.72	0.7	0.57	0.79	0.67
0.52	0.78	0.68	0.66	0.61	0.92
0.71	0.61	0.57	0.65	0.6	0.69
0.62	0.71	0.79	0.61	0.57	0.63
0.64	0.76	0.46	0.46	0.58	0.66
0.62	0.62	0.43	0.53	0.7	0.85
0.66	0.76	0.69	0.74	0.65	0.78
0.76	0.78	0.61	0.72	0.65	0.81
0.79	0.66	0.79	0.69	0.73	0.99
0.61	0.87	0.75	0.91	0.68	0.94
0.6	0.75	0.59	0.7	0.6	0.82
0.82	0.83	0.49	0.67	0.69	0.82
0.68	0.95	0.83	0.64	0.58	0.76
0.83	0.88	0.65	0.69	0.68	0.67
0.63	0.79	0.57	0.57	0.51	0.78
0.64	1.05	0.65	0.62	0.68	0.7
0.69	1.08	0.6	0.62	0.75	0.61
0.66	0.66	0.74	0.62	0.7	0.62
0.87	0.8	0.69	0.61	0.59	0.74
0.94	1	0.85	0.55	0.59	0.64
0.72	0.66	0.51	0.75	0.74	0.7
0.82	0.76	0.65	0.58	0.64	0.76
0.85	0.85	0.53	0.61	0.67	0.57
0.72	0.95	0.88	0.49	0.62	0.67
0.8	0.92	0.69	0.53	0.58	0.7
0.79	0.7	0.73	0.58	0.65	0.84
0.61	0.84	0.71	0.61	0.71	1.04
0.74	0.66	0.79	0.69	0.6	1.01
0.66	0.71	0.73	0.65	0.51	0.67
1.01	0.76	0.61	0.57	0.65	0.85
0.76	0.77	0.53	0.52	0.62	0.6
0.67	0.75	0.58	0.44	0.83	0.7
1.05	0.68	0.43	0.51	0.65	0.93
0.88	0.7	0.51	0.6	0.62	0.7
0.63	0.81	0.69	0.61	0.63	0.73
0.87	0.86	0.52	0.57	0.61	0.72
0.84	0.9	0.44	0.67	0.62	0.82
0.64	0.88	0.5	0.56	0.67	0.68
0.62	0.87	0.53	0.57	0.6	0.77
0.72	0.89	0.74	0.6	0.6	0.81
0.74	0.82	0.54	0.67	0.59	0.6
0.52	0.89	0.86	0.73	0.58	0.59
0.7	0.83	0.67	0.73	0.56	0.7
0.58	0.75	0.56	0.65	0.59	1.01
0.8	0.77	0.49	0.72	0.61	0.55
0.94	0.71	0.55	0.61	0.61	0.71
0.65	0.83	0.62	0.57	0.64	0.76
0.61	0.66	0.59	0.73	0.64	0.85
0.76	0.85	0.68	0.84	0.61	0.69
0.76	0.87	0.58	0.62	0.61	0.87
0.68	0.95	0.65	0.53	0.58	0.73
0.54	0.85	0.61	0.59	0.72	0.86
0.82	0.81	0.67	0.72	0.72	0.77
0.91	0.72	0.48	0.57	0.72	0.61
0.57	0.95	0.65	0.63	0.76	0.86
0.74	0.85	0.64	0.71	0.84	0.75
0.66	0.9	0.53	0.67	0.63	0.69
0.75	0.7	0.7	0.52	0.73	0.77
0.79	0.72	0.6	0.61	0.82	0.7
0.59	0.82	0.56	0.7	0.74	0.64
0.74	0.73	0.54	0.54	0.6	0.69
0.76	0.89	0.64	0.57	0.77	0.65
0.51	0.94	0.54	0.6	0.67	0.75
0.71	0.94	0.44	0.47	0.74	0.84
0.71	0.81	0.61	0.73	0.68	0.98
0.68	0.82	0.7	0.57	0.7	0.8
0.7	0.9	0.64	0.62	0.86	0.68
0.83	0.8	0.51	0.61	0.93	0.66
0.87	0.68	0.57	0.61	0.89	0.91
0.73	0.73	0.55	0.65	0.81	0.75
0.87	0.96	0.63	0.68	0.91	0.87
0.88	0.87	0.71	0.8	0.81	0.79
0.71	0.75	0.54	0.7	0.66	0.78
0.82	0.77	0.61	0.68	0.63	0.75
0.66	0.69	0.75	0.69	0.58	0.63
0.86	0.77	0.8	0.82	0.67	0.71
0.74	0.7	0.7	0.68	0.65	0.82
0.58	0.72	0.65	0.63	0.85	0.85
0.86	0.93	0.65	0.69	0.69	0.65
0.74	0.88	0.8	0.61	0.68	0.62
0.63	0.68	0.7	0.59	0.67	0.72
0.75	0.95	0.47	0.68	0.64	1.04
0.53	0.67	0.56	0.75	0.77	0.88
0.6	0.76	0.71	0.72	0.69	0.75
0.72	0.81	0.51	0.64	0.91	0.82
0.87	0.79	0.5	0.66	0.84	0.86
0.93	0.8	0.7	0.63	0.72	0.76
0.69	0.84	0.57	0.63	0.66	0.9
0.68	0.77	0.52	0.62	0.6	0.86
0.67	0.83	0.6	0.66	0.69	0.94
0.66	0.89	0.6	0.69	0.71	0.69
0.68	0.79	0.67	0.85	0.81	0.66
0.55	0.72	0.76	0.68	0.72	0.81
0.85	0.68	0.51	0.66	0.7	0.6
0.61	0.78	0.65	0.74	0.8	0.59
0.69	0.83	0.56	0.68	0.61	0.65
0.93	0.82	0.58	0.65	0.69	0.67
0.79	0.71	0.58	0.84	0.57	0.78
0.56	0.77	0.57	0.65	0.71	0.76
0.43	0.97	0.64	0.74	0.77	0.83
0.71	0.63	0.75	0.71	0.64	0.79
0.55	0.84	0.63	0.76	0.72	0.69
0.56	0.78	0.58	0.58	0.79	0.6
0.56	0.94	0.7	0.5	0.64	0.75
0.86	0.71	0.58	0.59	0.75	0.76
0.62	0.64	0.65	0.79	0.77	0.73
0.67	0.78	0.51	0.79	0.63	0.86
0.75	0.86	0.53	0.6	0.7	0.77
0.75	0.74	0.54	0.63	0.68	0.73
0.64	0.73	0.59	0.66	0.74	0.91
0.78	0.82	0.54	0.66	0.62	0.63
0.85	0.74	0.5	0.62	0.64	0.75
0.58	0.89	0.5	0.77	0.79	0.83
0.77	0.85	0.58	0.68	0.76	0.9
0.6	0.82	0.5	0.7	0.7	0.85
0.64	1.01	0.8	0.68	0.84	0.8
0.63	0.89	0.72	0.77	0.81	0.66
0.52	0.74	0.58	0.78	0.75	0.81
0.84	0.73	0.51	0.76	0.76	0.97
0.5	0.93	0.64	0.71	0.63	0.89
0.64	1.02	0.48	0.6	0.62	0.56
0.6	0.69	0.71	0.64	0.68	0.68
0.56	0.75	0.53	0.56	0.75	0.82
0.45	0.95	0.64	0.54	0.89	0.69
0.54	0.88	0.74	0.62	0.87	0.7
0.67	0.64	0.67	0.59	0.8	0.83
0.6	0.86	0.58	0.82	0.87	0.99
0.68	0.71	0.47	0.72	0.74	0.83
0.55	0.73	0.51	0.71	0.55	0.94
0.62	0.85	0.46	0.58	0.72	1
0.62	0.7	0.46	0.86	0.59	0.84
0.7	0.79	0.57	0.72	0.77	0.89
0.54	0.88	0.47	0.92	0.67	0.83
0.84	0.79	0.55	0.66	0.48	0.84
0.8	1.02	0.41	0.87	0.63	0.75
0.69	0.79	0.73	0.73	0.68	0.66
0.43	0.77	0.65	0.7	0.55	0.61
0.71	0.64	0.49	0.73	0.68	0.69
0.61	0.62	0.69	0.73	0.77	0.73
0.55	0.87	0.54	0.69	0.67	0.88
0.62	0.77	0.66	0.63	0.67	0.81
0.5	0.84	0.46	0.7	0.53	0.77
0.5	0.71	0.51	0.53	0.51	0.73
0.61	1.02	0.59	0.67	0.62	0.66
0.46	0.65	0.47	0.6	0.66	0.67
0.42	0.71	0.45	0.71	0.76	0.87
0.41	0.57	0.56	0.55	0.78	0.81
0.47	0.59	0.64	0.57	0.77	0.63
0.53	0.71	0.43	0.5	0.77	0.6
0.68	0.91	0.55	0.41	0.6	0.81
0.64	0.82	0.51	0.4	0.64	0.69
0.52	0.75	0.59	0.66	0.74	0.9
0.45	0.77	0.53	0.55	0.86	1.02
0.63	0.71	0.72	0.52	0.52	0.88
0.66	0.8	0.57	0.61	0.75	0.69
0.56	0.67	0.51	0.8	0.88	0.66
0.71	0.67	0.74	0.72	0.7	0.57
0.59	0.58	0.52	0.66	0.84	0.64
0.62	0.62	0.73	0.54	0.61	0.78
0.5	0.68	0.82	0.68	0.72	0.63
0.61	0.79	0.86	0.64	0.65	0.73
0.57	0.83	0.73	0.49	0.68	0.75
0.53	0.68	0.76	0.62	0.59	0.96
0.61	0.81	0.55	0.54	0.69	0.97
0.88	0.74	0.68	0.51	0.66	0.79
0.77	0.81	0.83	0.65	0.7	0.85
0.92	0.73	0.88	0.59	0.81	0.73
0.61	1.02	0.8	0.68	0.69	0.52
0.64	0.77	0.79	0.45	0.76	1.05
0.81	0.64	0.75	0.72	0.67	0.8
0.68	0.79	0.56	0.62	0.7	0.79
0.63	0.66	0.68	0.58	0.74	0.75
0.6	0.63	0.87	0.62	0.65	1
0.68	0.81	0.82	0.55	0.73	0.69
0.58	0.77	0.68	0.51	0.66	0.9
0.6	0.79	0.61	0.65	0.83	0.78
0.64	0.82	0.67	0.63	0.87	0.6
0.75	0.52	0.87	0.61	0.78	0.62
0.84	0.7	0.64	0.65	0.69	0.85
0.67	0.59	0.75	0.57	0.74	0.77
0.87	0.65	0.72	0.64	0.83	0.7
0.57	0.89	0.82	0.63	0.82	0.82
0.65	0.57	0.78	0.58	0.76	0.73
0.62	0.83	0.65	0.65	0.63	0.83
0.66	0.74	0.83	0.68	0.62	0.6
0.66	0.98	0.78	0.64	0.67	0.71
0.63	0.62	0.82	0.56	0.76	0.88
0.63	0.74	0.77	0.61	0.79	0.64
0.57	0.94	0.84	0.74	0.76	0.79
0.7	0.83	0.75	0.57	0.59	0.8
0.74	0.71	0.68	0.54	0.58	0.64
0.74	0.79	0.65	0.57	0.62	0.73
0.72	0.87	0.74	0.57	0.72	0.77
0.75	0.79	0.62	0.52	0.79	0.74
0.69	0.8	0.76	0.54	0.79	0.83
0.59	0.94	0.73	0.57	0.77	0.66
0.57	0.85	0.72	0.52	0.7	0.74
0.7	0.91	0.71	0.59	0.64	0.76
0.73	0.92	0.65	0.59	0.83	0.97
0.52	0.75	0.8	0.52	0.83	0.8
0.72	0.7	0.75	0.59	0.64	0.83
0.56	0.73	0.92	0.57	0.66	0.82
0.56	0.79	0.65	0.62	0.75	0.62
0.62	0.72	0.77	0.67	0.82	0.88
0.65	0.78	0.89	0.54	0.74	0.58
0.77	0.59	0.61	0.68	0.62	0.79
0.64	0.8	0.91	0.64	0.82	0.65
0.82	0.74	0.85	0.72	0.69	0.74
0.71	0.8	0.87	0.76	0.77	0.65
0.59	0.85	0.88	0.64	0.89	0.58
0.6	0.79	0.83	0.68	0.81	0.6
0.52	0.97	0.78	0.63	0.75	0.6
0.74	0.69	0.9	0.62	0.68	0.81
0.76	0.64	0.79	0.72	0.69	0.6
0.54	0.87	0.87	0.49	0.71	0.78
0.67	0.66	0.74	0.64	0.64	0.66
0.58	0.81	0.74	0.55	0.82	0.71
0.74	0.73	0.59	0.55	0.61	0.81
0.72	0.77	0.89	0.55	0.59	0.57
0.73	0.88	0.68	0.71	0.78	0.76
0.84	0.69	0.79	0.66	0.51	0.58
0.56	0.82	0.68	0.69	0.63	0.77
0.68	0.77	0.73	0.59	0.66	0.71
0.72	0.79	0.7	0.56	0.66	0.7
0.66	0.67	0.61	0.6	0.63	0.65
0.8	0.67	0.53	0.64	0.8	0.61
0.74	0.74	0.56	0.63	0.76	0.74
0.8	0.62	0.67	0.66	0.77	0.66
0.69	0.62	0.56	0.72	0.61	0.84
0.88	0.78	0.69	0.64	0.5	0.78
0.71	1.05	0.76	0.74	0.85	0.76
0.79	0.86	0.74	0.66	0.64	0.73
0.7	0.87	0.71	0.59	0.6	0.79
0.67	0.93	0.74	0.71	0.56	0.75
0.77	0.98	0.72	0.67	0.59	0.87
0.7	0.76	0.6	0.62	0.68	0.8
0.75	0.9	0.69	0.71	0.64	0.64
0.66	0.92	0.58	0.77	0.77	0.92
0.71	0.78	0.74	0.55	0.75	0.86
0.83	0.78	0.68	0.64	0.7	0.73
1.04	0.79	0.41	0.52	0.71	0.76
0.85	0.59	0.8	0.62	0.75	0.82
0.89	0.77	0.74	0.63	0.78	0.68
0.8	0.9	0.68	0.66	0.76	0.71
0.82	0.66	0.7	0.56	0.85	0.76
0.82	0.62	0.48	0.64	0.69	0.63
0.83	0.82	0.57	0.62	0.73	0.68
0.8	1.01	0.65	0.64	0.87	0.7
0.95	0.88	0.85	0.73	0.73	0.9
0.77	1.01	0.91	0.6	0.97	0.58
0.64	0.8	0.56	0.51	0.6	0.71
0.78	0.57	0.62	0.52	0.75	0.71
0.71	0.61	0.65	0.65	0.72	0.65
0.61	0.85	0.77	0.51	0.72	0.72
0.68	0.85	0.69	0.59	0.6	0.83
1	0.68	0.64	0.63	0.57	0.78
0.84	0.72	0.63	0.57	0.75	0.62
0.8	0.74	0.65	0.52	0.8	1.08
0.83	0.83	0.6	0.72	0.9	1.03
0.6	0.78	0.55	0.6	0.66	0.69
0.67	0.67	0.52	0.54	0.75	0.93
0.7	0.73	0.64	0.53	0.77	0.79
0.83	0.84	0.47	0.64	0.73	0.7
0.76	0.76	0.55	0.57	0.54	0.88
0.65	0.83	0.65	0.53	0.64	1
0.86	0.99	0.39	0.51	0.75	0.82
0.78	0.9	0.47	0.64	0.66	0.79
0.89	0.8	0.65	0.72	0.74	0.7
0.69	0.82	0.65	0.76	0.77	0.9
0.75	0.68	0.61	0.51	0.57	0.9
0.84	0.77	0.68	0.5	0.77	0.85
0.78	0.85	0.67	0.6	0.77	0.64
0.68	0.64	0.37	0.73	0.72	0.74
0.55	0.73	0.53	0.73	0.67	0.61
0.72	0.73	0.48	0.61	0.52	0.66
0.56	0.76	0.7	0.67	0.65	0.64
0.66	0.68	0.43	0.62	0.57	0.9
0.75	0.76	0.55	0.72	0.8	0.72
0.7	0.88	0.71	0.73	0.6	0.84
0.6	0.73	0.56	0.64	0.61	0.74
0.78	0.69	0.58	0.68	0.56	0.66
0.79	0.87	0.56	0.74	0.65	0.67
0.64	0.81	0.67	0.71	0.67	0.56
0.59	0.91	0.61	0.68	0.63	0.75
0.49	0.79	0.69	0.77	0.66	0.81
0.59	0.83	0.53	0.7	0.72	0.81
0.73	0.77	0.58	0.7	0.63	0.8
0.74	0.79	0.49	0.67	0.53	0.56
0.82	0.86	0.69	0.76	0.8	0.81
0.58	0.94	0.74	0.73	0.86	0.71
0.79	1.02	0.71	0.76	0.65	0.83
0.77	0.89	0.63	0.75	0.5	0.72
0.77	1.09	0.48	0.72	0.83	0.76
0.77	0.73	0.54	0.66	0.53	0.78
0.65	0.85	0.8	0.86	0.68	0.83
0.61	0.87	0.68	0.69	0.68	0.89
0.64	0.76	0.56	0.82	0.62	0.69
0.59	0.54	0.47	0.76	0.7	0.89
0.8	0.64	0.6	0.79	0.58	0.87
0.7	0.65	0.6	0.9	0.67	0.52
0.64	0.86	0.75	0.79	0.65	0.83
0.56	0.8	0.55	0.83	0.85	0.66
0.89	0.68	0.77	0.66	0.5	0.68
0.61	0.75	0.78	0.82	0.76	0.74
0.6	0.71	0.75	0.71	0.61	0.63
0.8	0.84	0.72	0.6	0.75	0.65
0.84	0.59	0.65	0.69	0.69	0.85
0.71	0.72	0.54	0.7	0.65	0.68
0.52	0.99	0.6	0.79	0.83	0.79
0.62	0.79	0.71	0.76	0.84	0.81
0.81	0.67	0.76	0.81	0.7	0.95
0.64	0.67	0.68	0.72	0.63	0.93
0.73	0.74	0.62	0.69	0.8	0.56
0.77	0.67	0.71	0.71	0.58	1.34
0.71	0.7	0.81	0.59	0.67	0.95
0.58	0.72	0.61	0.67	0.79	1.13
0.64	0.72	0.71	0.71	0.68	0.95
1.11	0.62	0.79	0.88	0.62	1.19
0.8	0.73	0.62	0.72	0.6	1.19
0.82	0.53	0.64	0.61	0.64	0.96
0.81	0.73	0.61	0.59	0.58	0.66
0.6	0.73	0.82	0.5	0.75	0.82
0.91	0.67	0.57	0.59	0.68	1.06
0.97	0.94	0.65	0.6	0.6	0.96
1.04	0.7	0.68	0.55	0.76	0.77
1.11	0.75	0.61	0.49	0.64	0.96
0.64	0.78	0.68	0.44	0.74	0.91
0.6	0.83	0.79	0.68	0.66	0.98
0.71	0.82	0.72	0.56	0.8	1.09
0.77	0.87	0.81	0.59	0.6	0.95
0.71	0.69	0.68	0.48	0.71	0.85
0.69	0.88	0.6	0.63	0.61	0.7
0.94	0.68	0.8	0.81	0.72	0.88
0.77	0.7	0.9	0.84	0.71	0.6
0.66	0.93	0.62	0.68	0.81	0.9
0.61	0.84	0.89	0.57	0.69	0.77
0.71	0.68	0.84	0.55	0.73	0.73
0.54	0.79	0.59	0.57	0.89	0.64
0.52	0.7	0.6	0.65	0.56	0.61
0.76	0.71	0.86	0.64	0.67	0.7
0.7	0.79	0.83	0.69	0.73	0.81
0.65	0.8	0.81	0.76	0.61	0.98
0.66	0.91	0.88	0.6	0.59	0.73
0.76	0.8	0.96	0.52	0.78	0.75
0.61	0.75	0.77	0.58	0.78	0.95
0.91	0.79	0.87	0.9	0.62	0.74
0.58	0.75	0.85	0.87	0.88	0.78
0.78	0.73	0.9	0.7	0.7	0.83
0.61	0.82	0.47	0.59	0.65	0.89
0.53	0.83	0.44	0.6	0.86	0.68
0.73	0.94	0.49	0.51	0.61	0.89
0.53	1.1	0.68	0.65	0.71	0.95
0.61	0.73	0.59	0.68	0.71	0.65
0.55	0.83	0.55	0.58	0.55	0.73
0.63	0.83	0.83	0.6	0.73	0.81
0.65	1.1	0.65	0.61	0.57	0.83
0.73	0.71	0.62	0.53	0.47	0.77
0.79	0.8	0.64	0.73	0.59	0.78
0.7	0.85	0.64	0.63	0.64	0.76
0.76	0.91	0.61	0.67	0.67	0.85
0.64	1.02	0.76	0.68	0.69	0.81
0.67	0.89	0.54	0.65	0.73	0.77
0.83	0.85	0.67	0.64	0.79	0.83
0.69	1.05	0.68	0.53	0.59	0.93
0.77	0.78	0.58	0.58	0.59	0.89
0.66	0.81	0.68	0.7	0.75	0.76
0.88	1.07	0.67	0.54	0.53	0.92
0.75	0.93	0.61	0.71	0.6	0.89
0.67	0.74	0.42	0.71	0.67	0.76
0.77	0.79	0.43	0.63	0.62	0.88
0.7	1.02	0.83	0.65	0.51	1.03
0.76	0.87	0.73	0.58	0.53	0.96
0.75	0.77	0.7	0.72	0.74	0.92
0.79	0.95	0.65	0.77	0.66	0.97
0.7	0.86	0.53	0.75	0.58	0.65
0.65	1.17	0.72	0.84	0.75	0.67
0.8	1.07	0.48	0.7	0.73	0.92
0.63	1.13	0.61	0.82	0.69	0.99
0.65	0.68	0.48	0.76	0.7	0.69
0.73	0.81	0.64	0.76	0.6	0.83
0.72	0.83	0.87	0.77	0.57	0.71
0.66	1	0.83	0.74	0.57	0.75
0.72	0.9	0.47	0.78	0.52	0.67
0.76	0.76	0.58	0.77	0.56	0.79
0.65	0.76	0.61	0.71	0.67	0.86
0.63	0.96	0.61	0.56	0.57	0.79
0.64	0.72	0.81	0.86	0.7	0.74
0.69	0.8	0.64	0.79	0.64	0.66
0.72	0.91	0.48	0.78	0.63	0.55
0.55	0.96	0.61	0.59	0.66	0.79
0.71	1.05	0.77	0.7	0.8	0.61
0.83	1.05	0.5	0.75	0.67	0.58
0.63	0.94	0.6	0.81	0.64	0.69
0.63	0.88	0.7	0.59	0.53	0.68
0.69	0.69	0.48	0.73	0.7	0.6
0.58	0.81	0.61	0.76	0.57	0.65
0.65	0.84	0.82	0.69	0.47	0.83
0.7	0.88	0.57	0.67	0.69	0.66
0.75	1.03	0.61	0.57	0.62	0.7
0.55	0.8	0.64	0.56	0.56	0.77
0.69	0.66	0.57	0.72	0.59	0.76
0.69	0.96	0.43	0.79	0.51	0.77
0.59	0.75	0.73	0.58	0.82	0.58
0.74	0.91	0.61	0.61	0.7	0.81
0.68	0.88	0.77	0.78	0.68	0.74
0.59	0.87	0.72	0.69	0.85	0.78
0.82	0.81	0.55	0.84	0.76	0.67
0.74	0.76	0.84	0.62	0.57	0.67
0.68	1.03	0.97	0.97	0.53	0.62
0.7	0.88	0.51	0.66	0.52	0.7
0.82	0.95	0.58	0.54	0.69	0.76
0.63	0.79	0.69	0.64	0.87	0.84
0.67	0.88	0.85	0.63	0.63	0.79
0.59	0.91	0.74	0.59	0.59	0.72
0.85	0.96	0.61	0.63	0.65	0.71
0.71	1.09	0.66	0.71	0.69	0.77
0.62	0.87	0.7	0.54	0.53	0.55
0.6	0.72	0.66	0.72	0.69	0.58
0.73	0.85	0.81	0.83	0.57	0.61
0.73	0.99	0.74	0.69	0.67	0.61
0.49	0.81	0.84	0.82	0.73	0.81
0.79	0.95	0.54	0.76	0.73	0.84
0.5	0.86	0.62	0.51	0.68	0.77
0.88	1.07	0.52	0.72	0.72	0.94
0.8	1.03	0.71	0.7	0.51	0.8
0.7	1.03	0.75	0.57	0.54	0.9
0.62	0.88	0.68	0.82	0.52	0.63
0.78	0.97	0.49	0.58	0.88	0.64
0.96	0.83	0.64	0.61	0.59	0.62
0.91	0.96	0.69	0.72	0.71	0.7
0.99	0.79	0.5	0.63	0.59	0.6
0.75	0.96	0.62	0.57	0.68	0.82
0.91	0.97	0.58	0.47	0.69	0.8
0.79	1.09	0.69	0.55	0.61	0.63
0.75	1.02	0.57	0.59	0.61	0.73
0.9	0.79	0.61	0.81	0.59	0.75
0.87	0.9	0.73	0.6	0.59	0.66
0.62	0.94	0.76	0.69	0.54	0.79
0.77	0.85	0.53	0.51	0.52	0.83
0.72	0.93	0.78	0.7	0.56	1.01
0.65	0.95	0.67	0.72	0.71	0.91
0.67	1.07	0.75	0.74	0.72	0.89
0.7	0.91	0.59	1.04	0.8	0.78
0.54	0.92	0.7	0.64	0.83	0.67
0.52	0.89	0.58	0.93	0.64	0.72
0.49	0.58	0.58	0.54	0.72	0.81
0.58	0.75	0.57	0.66	0.72	0.86
0.69	0.8	0.73	0.65	0.59	0.87
0.71	0.76	0.57	0.57	0.7	0.63
0.53	0.93	0.64	0.86	0.67	0.7
0.74	0.85	0.67	0.67	0.59	0.64
0.93	0.83	0.7	0.75	0.6	0.79
0.68	0.75	0.4	0.71	0.74	0.69
0.46	0.89	0.39	0.67	0.68	0.82
0.61	0.92	0.47	0.75	0.61	0.82
0.63	1.03	0.58	0.68	0.68	0.71
0.67	0.76	0.54	0.69	0.69	0.82
0.74	0.84	0.42	0.86	0.67	0.74
0.55	0.74	0.43	0.84	0.62	0.86
0.48	0.54	0.61	0.83	0.69	0.75
0.56	0.86	0.48	0.82	0.59	0.66
0.57	0.99	0.6	0.94	0.53	0.7
0.68	0.97	0.59	0.78	0.67	0.71
0.7	1.01	0.47	0.73	0.62	0.92
0.49	1.07	0.43	0.47	0.78	0.76
0.42	0.94	0.55	0.83	0.58	0.79
0.59	0.85	0.5	0.55	0.67	0.97
0.54	0.87	0.55	0.61	0.55	0.77
0.47	0.86	0.77	0.63	0.47	0.8
0.59	0.92	0.69	0.7	0.69	0.83
0.52	1.05	0.66	0.91	0.5	0.78
0.57	0.72	0.38	0.82	0.63	0.91
0.62	0.78	0.49	1.04	0.56	0.88
0.7	0.85	0.53	0.92	0.61	1.08
0.7	0.85	0.47	0.63	0.62	0.88
0.58	0.68	0.49	0.59	0.62	0.88
0.82	0.73	0.43	0.65	0.57	0.84
0.81	0.88	0.46	0.68	0.6	0.73
0.58	0.78	0.53	0.71	0.61	0.72
0.69	1.08	0.48	0.82	0.67	0.86
0.78	0.67	0.43	0.73	0.71	0.71
0.58	0.86	0.55	0.72	0.59	0.97
0.55	1.05	0.5	0.9	0.71	0.93
0.62	0.87	0.43	0.6	0.63	0.9
0.55	0.78	0.5	0.74	0.66	0.81
0.81	0.86	0.45	0.97	0.51	0.71
0.71	0.87	0.51	0.66	0.75	0.74
0.68	0.79	0.57	0.72	0.6	0.66
0.68	0.76	0.54	0.7	0.63	0.73
0.62	1.08	0.53	0.62	0.65	0.76
0.65	0.83	0.72	0.61	0.72	0.74
0.77	0.79	0.37	0.73	0.52	0.92
0.5	0.98	0.44	0.71	0.56	0.79
0.59	0.91	0.59	0.75	0.57	0.64
0.79	0.82	0.66	0.75	0.65	0.83
0.75	0.97	0.62	0.83	0.63	0.86
0.71	1	0.51	0.85	0.57	0.86
0.79	1.08	0.56	0.86	0.52	0.85
0.67	0.76	0.5	0.92	0.55	0.91
0.76	0.92	0.56	0.88	0.54	1.01
0.58	0.71	0.48	0.67	0.5	0.89
0.76	0.9	0.45	0.65	0.53	0.88
0.65	0.8	0.45	0.68	0.54	0.92
0.74	0.84	0.56	0.78	0.59	0.83
0.72	0.86	0.55	0.82	0.58	0.81
0.8	0.91	0.61	0.83	0.52	1.05
0.66	0.77	0.65	0.85	0.88	0.79
0.62	0.91	0.73	0.9	0.65	0.9
0.71	0.77	0.78	0.87	0.77	0.69
0.67	0.92	0.69	0.76	0.77	0.74
0.8	0.86	0.52	0.94	0.7	0.88
0.64	0.69	0.43	0.93	0.59	0.94
0.75	0.9	0.59	0.84	0.67	0.78
0.67	0.83	0.54	0.74	0.68	0.79
0.79	0.91	0.53	0.77	0.79	0.77
0.65	0.94	0.59	0.71	0.6	0.7
0.77	0.99	0.55	0.83	0.58	0.78
0.72	0.66	0.66	0.53	0.6	0.75
0.67	0.88	0.66	0.67	0.51	0.78
0.74	0.78	0.49	0.68	0.75	0.67
0.73	0.7	0.41	0.66	0.57	0.87
0.67	0.97	0.74	0.63	0.58	0.49
0.64	0.77	0.82	0.66	0.6	0.8
0.67	0.91	0.56	0.74	0.69	0.61
0.8	0.65	0.64	0.65	0.69	0.62
0.65	0.86	0.54	0.66	0.78	0.68
0.89	0.76	0.85	0.48	0.69	0.85
0.7	0.7	0.47	0.59	0.58	0.68
0.73	0.67	0.53	0.75	0.75	0.88
0.68	0.77	0.69	0.81	0.65	0.63
0.76	0.72	0.78	0.47	0.58	0.73
0.62	0.57	0.58	0.74	0.66	0.85
0.66	0.71	0.51	0.68	0.64	0.87
0.77	0.8	0.6	0.62	0.82	0.71
0.67	0.7	0.39	0.83	0.71	0.64
0.63	1.06	0.55	0.69	0.58	0.52
0.84	0.8	0.53	0.69	0.61	0.68
0.79	0.74	0.72	0.77	0.64	0.85
0.62	0.62	0.53	0.8	0.63	0.85
0.62	0.68	0.51	0.8	0.68	0.64
0.62	0.85	0.58	0.77	0.7	0.81
0.53	0.75	0.66	0.74	0.69	0.85
0.7	0.79	0.58	0.71	0.45	0.75
0.84	0.77	0.74	0.69	0.61	0.83
0.83	0.75	0.69	0.78	0.67	0.53
0.61	0.9	0.65	0.78	0.66	0.75
0.6	0.8	0.64	0.82	0.68	1.09
0.74	0.67	0.69	0.83	0.67	1.01
0.91	0.76	0.61	0.57	0.53	0.95
0.72	1.06	0.55	0.47	0.74	0.62
0.64	0.81	0.58	0.73	0.54	0.74
0.95	0.7	0.47	0.66	0.54	0.63
0.75	0.72	0.82	0.73	0.65	0.67
0.85	0.79	0.5	0.7	0.51	0.57
0.67	1.09	0.59	0.66	0.71	0.56
0.59	0.77	0.69	0.73	0.66	0.76
0.71	0.66	0.65	0.45	0.61	0.83
0.58	0.76	0.52	0.5	0.53	0.87
0.69	0.68	0.58	0.66	0.56	0.72
0.67	1.01	0.75	0.67	0.52	0.99
0.74	0.74	0.81	0.76	0.66	0.66
0.66	0.69	0.72	0.8	0.61	0.75
0.57	0.77	0.82	0.52	0.63	0.85
0.41	0.83	0.81	0.59	0.52	0.71
0.6	0.77	0.66	0.59	0.64	0.69
0.54	0.6	0.53	0.53	0.66	0.72
0.5	0.78	0.55	0.68	0.7	0.84
0.65	0.79	0.55	0.54	0.66	0.7
0.74	0.69	0.46	0.64	0.58	0.86
0.65	0.58	0.68	0.53	0.72	0.9
0.8	0.86	0.59	0.69	0.8	0.88
0.62	0.82	0.62	0.63	0.64	0.72
0.65	0.7	0.75	0.63	0.64	0.51
0.66	0.65	0.68	0.65	0.77	0.88
0.69	0.8	0.55	0.66	0.63	0.65
0.7	0.71	0.66	0.72	0.65	0.67
0.61	0.71	0.73	0.64	0.9	0.68
0.74	0.86	0.67	0.66	0.53	0.71
0.67	0.92	0.67	0.78	0.64	0.68
0.62	0.67	0.75	0.66	0.54	0.65
0.64	1.01	0.71	0.69	0.59	0.92
0.52	0.75	0.73	0.77	0.73	0.71
0.77	0.91	0.5	0.72	0.62	0.81
0.68	0.73	0.56	0.68	0.58	1.03
0.52	0.52	0.72	0.49	0.69	0.64
0.63	0.73	0.68	0.73	0.55	0.74
0.72	0.64	0.72	0.71	0.63	0.8
0.62	0.87	0.61	0.74	0.65	0.72
0.51	0.57	0.45	0.62	0.81	0.9
0.57	0.74	0.43	0.76	0.5	1
0.62	0.62	0.51	0.77	0.7	0.81
0.61	0.64	0.59	0.78	0.57	0.88
0.53	0.71	0.63	0.65	0.54	0.99
0.54	0.66	0.66	0.64	0.65	0.91
0.52	0.71	0.59	0.71	0.62	0.73
0.58	0.73	0.62	0.74	0.71	1
0.67	0.74	0.77	0.53	0.56	1.01
0.54	0.7	0.79	0.59	0.69	1.02
0.69	0.68	0.72	0.66	0.7	1.04
0.67	0.69	0.7	0.61	0.66	0.75
0.52	0.54	0.68	0.65	0.45	0.94
0.66	0.86	0.51	0.53	0.76	1.04
0.64	0.66	0.76	0.64	0.53	0.89
0.51	0.68	0.66	0.76	0.77	0.82
0.62	0.69	0.57	0.64	0.7	0.75
0.58	0.58	0.57	0.53	0.75	0.89
0.58	0.56	0.72	0.64	0.67	0.66
0.53	0.66	0.69	0.66	0.72	0.86
0.57	0.55	0.66	0.69	0.6	1.01
0.69	0.67	0.67	0.69	0.51	0.69
0.67	0.74	0.66	0.48	0.54	0.8
0.75	0.78	0.71	0.57	0.6	1.03
0.75	0.62	0.52	0.57	0.64	0.8
0.88	0.68	0.62	0.71	0.62	0.75
0.76	0.61	0.49	0.71	0.58	0.9
0.7	0.78	0.61	0.49	0.69	0.61
0.59	0.88	0.73	0.59	0.65	0.62
0.69	0.93	0.79	0.54	0.51	0.74
0.56	0.69	0.71	0.5	0.58	0.62
0.77	0.76	0.59	0.62	0.79	0.86
0.66	0.7	0.64	0.6	0.63	0.95
0.67	0.56	0.71	0.65	0.75	0.68
0.59	0.73	0.59	0.58	0.88	0.86
0.74	0.69	0.79	0.61	0.69	0.76
0.89	0.56	0.65	0.58	0.59	0.87
0.76	0.74	0.45	0.75	0.71	0.7
0.83	0.75	0.59	0.66	0.63	0.92
0.78	0.53	0.59	0.61	0.92	0.82
0.64	0.61	0.65	0.48	0.68	0.88
0.56	0.75	0.57	0.52	0.8	0.84
0.58	0.61	0.63	0.43	0.72	1.01
0.69	0.93	0.67	0.46	0.74	0.89
0.8	0.68	0.46	0.48	0.61	0.83
0.67	0.82	0.82	0.62	0.82	0.6
0.66	0.56	0.74	0.66	0.61	0.79
0.61	0.83	0.68	0.62	0.77	0.55
0.67	0.74	0.75	0.44	0.65	0.64
0.57	0.74	0.61	0.4	0.51	0.84
0.69	0.7	0.55	0.67	0.67	0.93
0.8	0.86	0.74	0.5	0.66	0.63
0.58	0.69	0.75	0.48	0.78	0.75
0.53	0.66	0.58	0.7	0.74	0.68
0.45	0.67	0.67	0.64	0.72	0.57
0.63	0.72	0.58	0.57	0.49	0.67
0.57	0.72	0.63	0.55	0.71	0.7
0.48	0.57	0.84	0.68	0.77	0.68
0.61	0.85	0.7	0.55	0.74	0.75
0.67	0.81	0.6	0.57	0.72	0.65
0.66	0.75	0.63	0.55	0.62	0.77
0.7	0.61	0.58	0.57	0.65	0.72
0.57	0.74	0.76	0.58	0.68	0.72
0.63	0.66	0.62	0.45	0.76	0.77
0.55	0.81	0.63	0.57	0.82	0.62
0.72	0.92	0.67	0.43	0.84	0.7
0.66	0.77	0.6	0.59	0.66	0.7
0.6	0.71	0.64	0.57	0.76	0.75
0.57	0.78	0.73	0.59	0.58	0.72
0.57	0.59	0.73	0.55	0.65	0.73
0.58	0.67	0.58	0.48	0.67	0.58
0.61	0.74	0.83	0.51	0.82	0.7
0.65	0.77	0.69	0.51	0.64	0.77
0.86	0.6	0.7	0.49	0.63	0.83
0.63	0.65	0.83	0.54	0.77	0.98
0.63	0.63	0.54	0.62	0.58	0.79
0.69	0.64	0.88	0.56	0.63	0.79
0.63	0.56	0.72	0.52	0.7	0.84
0.58	0.83	0.85	0.55	0.68	0.77
0.64	0.7	0.7	0.68	0.71	0.82
0.6	0.66	0.81	0.57	0.64	0.77
0.61	0.6	0.66	0.42	0.72	0.8
0.85	0.66	0.56	0.42	0.78	0.86
0.68	0.65	0.65	0.53	0.71	0.69
0.81	0.62	0.69	0.56	0.54	0.83
0.69	0.71	0.57	0.62	0.7	0.93
0.73	0.62	0.56	0.6	0.72	0.8
0.58	0.62	0.85	0.73	0.74	0.87
0.62	0.76	0.82	0.51	0.64	0.81
0.58	0.74	0.52	0.43	0.75	0.74
0.71	0.68	0.52	0.46	0.6	0.82
0.58	0.6	0.6	0.53	0.58	0.78
0.58	0.55	0.62	0.54	0.74	0.8
0.65	0.62	0.64	0.47	0.58	0.81
0.63	0.56	0.74	0.5	0.62	0.9
0.52	0.64	0.56	0.55	0.42	0.8
0.74	0.73	0.61	0.53	0.77	0.91
0.57	0.86	0.61	0.56	0.62	1.01
0.65	0.67	0.62	0.54	0.77	0.91
0.52	0.68	0.58	0.4	0.73	0.68
0.65	0.63	0.72	0.42	0.88	0.81
0.64	0.73	0.71	0.47	0.74	0.94
0.69	0.8	0.6	0.5	0.62	0.81
0.6	0.56	0.91	0.48	0.6	0.69
0.88	0.65	0.72	0.49	0.74	0.81
0.68	0.57	0.74	0.52	0.56	0.97
0.76	0.73	0.68	0.58	0.74	0.64
0.72	0.56	0.72	0.51	0.79	0.81
0.63	0.56	0.7	0.59	0.71	0.71
0.73	0.57	0.47	0.75	0.66	0.68
0.77	0.67	0.87	0.65	0.84	0.73
0.5	0.62	0.69	0.72	0.8	0.89
0.72	0.59	0.84	0.55	0.72	0.84
0.84	0.84	0.65	0.77	0.72	0.87
0.71	0.65	0.72	0.78	0.64	1.1
0.51	0.72	0.78	0.68	0.61	0.91
0.6	0.7	0.69	0.67	0.75	0.88
0.7	0.74	0.78	0.71	0.78	0.9
0.78	0.77	0.87	0.52	0.56	0.75
0.75	0.72	0.8	0.63	0.71	0.68
0.72	0.67	0.85	0.53	0.59	0.77
0.76	0.63	0.73	0.61	0.63	0.83
0.9	0.76	0.53	0.59	0.88	0.83
0.73	0.72	0.84	0.72	0.59	0.61
0.69	0.63	0.64	0.77	0.6	0.88
0.65	0.73	0.76	0.53	0.63	0.66
0.77	0.71	0.85	0.61	0.72	0.85
0.75	0.61	0.66	0.62	0.74	0.98
0.74	0.56	0.64	0.53	0.58	0.84
0.8	0.68	0.81	0.57	0.54	0.77
0.55	0.63	0.66	0.57	0.68	0.72
0.73	0.59	0.72	0.54	0.81	0.75
0.87	0.73	0.73	0.67	0.84	0.89
0.76	0.57	0.6	0.63	0.72	0.78
0.71	0.7	0.65	0.57	0.68	0.94
0.69	0.95	0.68	0.9	0.73	0.86
0.62	0.78	0.81	0.57	0.78	0.81
0.62	0.75	0.7	0.59	0.64	0.78
0.63	0.8	0.64	0.55	0.66	1.08
0.67	0.66	0.76	0.67	0.76	0.95
0.56	0.78	0.83	0.65	0.72	0.73
0.64	0.8	0.76	0.59	0.79	0.76
0.83	0.73	0.68	0.49	0.51	0.98
0.83	0.99	0.57	0.51	0.53	0.83
0.82	0.89	0.7	0.63	0.65	0.8
0.65	0.68	0.58	0.61	0.66	0.93
0.68	0.78	0.75	0.61	0.68	0.66
0.8	0.82	0.93	0.71	0.72	0.77
0.8	0.94	0.91	0.56	0.61	1.03
0.76	0.84	0.71	0.64	0.85	0.68
0.61	0.8	0.69	0.63	0.62	0.71
0.71	0.59	0.75	0.57	0.77	0.69
0.69	0.89	0.73	0.71	0.74	0.57
0.79	0.6	0.87	0.48	0.63	0.78
0.77	0.87	0.87	0.51	0.67	0.74
0.96	0.89	0.79	0.59	0.8	0.81
0.8	0.8	0.69	0.61	0.59	0.83
0.88	0.91	0.7	0.61	0.52	0.58
0.83	0.73	0.85	0.57	0.64	0.7
0.54	0.6	0.68	0.48	0.57	0.65
0.54	0.64	0.9	0.71	0.65	0.74
0.58	0.83	0.81	0.66	0.68	0.77
0.68	0.67	0.66	0.63	0.78	0.77
0.61	0.68	0.58	0.59	0.57	0.77
0.93	0.99	0.83	0.67	0.69	0.55
0.73	0.58	0.68	0.63	0.62	0.85
0.69	0.65	0.5	0.57	0.65	0.71
0.55	0.74	0.56	0.6	0.68	0.61
0.66	0.83	0.94	0.6	0.67	0.71
0.56	0.74	0.52	0.6	0.6	0.62
0.61	0.73	0.69	0.61	0.75	0.74
0.67	0.73	0.56	0.59	0.65	0.62
0.65	0.77	0.51	0.66	0.85	0.73
0.53	0.65	0.73	0.64	0.8	0.85
0.61	0.7	0.57	0.65	0.7	0.61
0.66	0.83	0.53	0.75	0.52	0.69
0.51	0.81	0.63	0.57	0.67	0.82
0.54	0.79	0.7	0.84	0.52	0.8
0.62	0.88	0.67	0.76	0.57	0.96
0.62	0.63	0.61	0.6	0.73	0.85
0.63	0.69	0.57	0.89	0.74	0.56
0.6	0.64	0.58	0.72	0.77	0.72
0.58	0.68	0.61	0.8	0.64	0.93
0.66	0.75	0.53	0.63	0.63	0.69
0.6	0.8	0.57	0.74	0.8	0.74
0.69	0.75	0.68	0.76	0.53	0.81
0.57	0.72	0.62	0.81	0.74	0.76
0.75	0.81	0.64	0.8	0.56	0.75
0.7	0.89	0.69	0.49	0.66	0.81
0.66	0.87	0.73	0.76	0.56	0.71
0.87	0.63	0.9	0.71	0.55	0.67
0.74	0.83	0.77	0.58	0.46	0.82
0.64	0.64	0.9	0.53	0.7	0.67
0.69	0.56	0.85	0.52	0.82	1.06
0.55	0.68	0.82	0.43	0.71	0.62
0.68	0.61	0.69	0.57	0.48	0.77
0.72	0.56	0.74	0.52	0.68	0.71
0.83	0.57	0.6	0.67	0.64	0.87
0.63	0.57	0.48	0.55	0.51	0.86
0.64	0.78	0.85	0.67	0.77	0.65
0.65	0.79	0.7	0.79	0.63	0.82
0.76	0.61	0.68	0.82	0.75	0.57
0.5	0.69	0.55	0.72	0.75	0.72
0.72	0.59	0.68	0.54	0.55	0.64
0.65	0.74	0.65	0.48	0.8	0.8
0.59	0.55	0.75	0.58	0.61	0.87
0.68	0.58	0.76	0.83	0.72	0.79
0.56	0.84	0.68	0.79	0.52	0.66
0.66	0.58	0.53	0.58	0.55	0.75
0.76	0.66	0.64	0.75	0.71	0.66
0.53	0.61	0.73	0.75	0.63	0.74
0.55	0.9	0.67	0.88	0.58	0.76
0.62	0.61	0.76	0.69	0.59	0.64
0.69	0.6	0.71	0.8	0.75	0.79
0.63	0.68	0.76	0.58	0.67	0.63
0.77	0.75	0.64	0.83	0.54	0.73
0.54	0.69	0.79	0.65	0.65	0.59
0.58	0.55	0.63	0.68	0.6	0.84
0.73	0.54	0.53	0.82	0.71	1.02
0.59	0.63	0.58	0.57	0.52	0.92
0.62	0.63	0.81	0.82	0.76	0.81
0.65	0.73	0.73	0.79	0.71	1.05
0.69	0.91	0.73	0.73	0.57	0.72
0.55	0.63	0.61	0.83	0.49	0.81
0.75	0.58	0.86	0.72	0.53	0.98
0.62	0.77	0.68	0.74	0.59	0.9
0.65	0.73	0.85	0.67	0.57	0.8
0.62	0.54	0.81	0.54	0.69	1.15
0.66	0.79	0.63	0.75	0.57	1.04
0.74	0.59	0.47	0.67	0.65	0.69
0.69	0.79	0.6	0.48	0.59	0.89
0.69	0.65	0.54	0.89	0.59	1.01
0.9	0.66	0.48	0.79	0.54	0.94
0.86	0.93	0.79	0.83	0.48	0.73
0.78	0.56	0.66	0.6	0.53	0.87
0.62	0.62	0.75	0.72	0.55	0.84
0.78	0.83	0.47	0.72	0.55	0.67
0.65	0.74	0.63	0.77	0.64	0.72
0.55	0.88	0.65	0.75	0.61	0.72
0.78	0.61	0.7	0.76	0.54	0.67
0.84	0.61	0.66	0.76	0.64	0.75
0.62	0.86	0.63	0.78	0.54	0.77
0.74	0.64	0.75	0.64	0.75	0.85
0.62	0.56	0.55	0.69	0.68	0.85
0.63	0.67	0.63	0.65	0.65	0.91
0.76	0.95	0.58	0.71	0.57	0.85
0.6	0.83	0.55	0.62	0.43	0.65
0.62	0.77	0.52	0.79	0.56	0.85
0.51	0.69	0.73	0.68	0.76	1.12
0.67	1.05	0.6	0.66	0.66	0.86
0.72	0.85	0.91	0.57	0.77	0.87
0.71	0.71	0.63	0.7	0.57	1.09
0.57	0.76	0.82	0.74	0.71	0.91
0.62	0.75	0.8	0.7	0.67	0.83
0.61	0.66	0.68	0.72	0.66	1.12
0.58	0.75	0.62	0.72	0.72	1.15
0.59	0.69	0.66	0.71	0.74	0.92
0.6	0.73	0.61	0.65	0.58	0.74
0.7	0.86	0.75	0.56	0.56	0.8
0.7	0.69	0.71	0.66	0.79	0.71
0.67	0.74	0.75	0.7	0.49	0.82
0.61	0.8	0.98	0.63	0.59	0.9
0.69	0.73	0.61	0.5	0.66	0.87
0.63	0.48	0.61	0.56	0.7	1.02
0.59	0.58	0.93	0.62	0.66	0.97
0.66	0.71	0.66	0.68	0.62	0.8
0.67	0.68	0.64	0.67	0.5	1
0.71	0.71	0.77	0.52	0.65	1.15
0.66	0.49	0.7	0.76	0.82	0.75
0.68	0.72	0.91	0.53	0.61	0.71
0.48	0.66	0.67	0.69	0.8	0.58
0.48	0.78	0.86	0.61	0.62	0.8
0.62	0.78	0.82	0.68	0.55	0.56
0.7	0.65	0.7	0.7	0.62	0.78
0.64	0.91	0.62	0.77	0.62	0.74
0.44	0.57	0.78	0.74	0.67	0.65
0.67	0.6	0.7	0.71	0.54	0.57
0.54	0.78	0.83	0.83	0.86	0.6
0.77	0.8	0.66	0.71	0.6	0.53
0.51	0.85	0.65	0.63	0.61	0.67
0.57	0.81	0.57	0.84	0.64	0.61
0.55	0.61	0.71	0.58	0.76	0.66
0.5	0.92	0.8	0.64	0.69	0.88
0.58	0.8	0.66	0.58	0.61	0.82
0.55	0.67	0.71	0.6	0.5	0.78
0.61	0.72	0.72	0.75	0.6	0.9
0.58	0.72	0.79	0.81	0.58	0.73
0.59	0.69	0.81	0.72	0.51	0.62
0.47	0.6	0.76	0.57	0.68	0.76
0.5	0.67	0.7	0.67	0.69	0.87
0.6	0.72	0.7	0.63	0.81	0.88
0.57	0.8	0.6	0.65	0.63	0.71
0.61	0.64	0.77	0.63	0.73	0.71
0.55	0.69	0.53	0.85	0.52	0.81
0.66	0.69	0.63	0.81	0.71	0.89
0.72	0.67	0.75	0.68	0.74	0.7
0.65	0.7	0.59	0.59	0.59	0.57
0.53	0.7	0.56	0.59	0.85	0.86
0.58	0.78	0.69	0.68	0.66	0.9
0.78	0.65	0.67	0.57	0.5	0.84
0.81	0.85	0.76	0.51	0.58	0.8
0.47	0.89	0.59	0.53	0.66	0.78
0.54	0.92	0.83	0.6	0.76	0.76
0.68	0.71	0.7	0.71	0.65	0.71
0.69	0.83	0.69	0.6	0.68	1.02
0.58	0.73	0.58	0.67	0.86	0.82
0.61	0.83	0.75	0.58	0.69	0.98
0.61	0.55	0.81	0.7	0.71	0.76
0.5	0.66	0.65	0.58	0.7	0.94
0.51	0.62	0.88	0.57	0.79	0.65
0.54	0.72	0.52	0.68	0.73	0.9
0.61	0.8	0.83	0.52	0.75	0.89
0.64	0.76	0.61	0.54	0.74	0.75
0.54	0.78	0.75	0.48	0.62	0.52
0.63	0.59	0.69	0.63	0.82	0.83
0.5	0.81	0.89	0.59	0.75	0.59
0.74	0.77	0.58	0.48	0.59	0.81
0.62	0.67	0.48	0.7	0.72	0.8
0.82	0.68	0.53	0.68	0.71	1.02
0.56	0.66	0.67	0.59	0.59	1.01
0.62	0.58	0.79	0.62	0.71	0.76
0.56	0.66	0.45	0.65	0.53	0.64
0.57	0.81	0.61	0.74	0.77	0.61
0.62	0.75	0.74	0.58	0.67	0.67
0.59	0.71	0.4	0.75	0.77	0.88
0.56	0.64	0.67	0.78	0.77	0.68
0.5	0.73	0.72	0.8	0.68	0.6
0.6	0.97	0.69	0.69	0.83	0.83
0.62	0.72	0.45	0.53	0.53	0.82
0.63	0.71	0.56	0.7	0.63	0.74
0.56	0.83	0.62	0.72	0.82	0.82
0.46	0.7	0.51	0.62	0.59	0.74
0.37	0.71	0.6	0.67	0.85	1.02
0.58	0.86	0.57	0.61	0.66	0.68
0.57	0.89	0.63	0.76	0.68	0.62
0.48	0.89	0.48	0.85	0.87	0.77
0.51	0.91	0.64	0.72	0.56	0.8
0.53	0.67	0.57	0.67	0.57	0.72
0.6	0.83	0.66	0.67	0.52	0.83
0.61	0.73	0.53	0.75	0.65	0.63
0.61	0.79	0.57	0.73	0.64	0.54
0.56	0.82	0.47	0.61	0.75	0.56
0.54	0.81	0.62	0.58	0.75	0.85
0.57	0.89	0.69	0.7	0.53	0.79
0.68	0.89	0.46	0.68	0.62	0.64
0.77	0.62	0.64	0.59	0.76	0.69
0.76	0.71	0.49	0.66	0.72	0.81
0.66	0.86	0.47	0.68	0.62	0.82
0.72	1.02	0.47	0.55	0.55	0.75
0.51	0.91	0.68	0.64	0.77	0.53
0.55	0.9	0.62	0.63	0.44	0.64
0.67	0.87	0.48	0.76	0.6	0.97
0.59	0.71	0.59	0.74	0.69	1.03
0.57	0.84	0.53	0.62	0.71	1.1
0.53	0.81	0.55	0.55	0.95	0.79
0.48	0.76	0.58	0.64	0.64	1.04
0.5	0.76	0.42	0.59	0.69	1.2
0.53	0.77	0.62	0.62	0.84	0.94
0.52	0.84	0.68	0.65	0.94	0.58
0.64	0.92	0.46	0.77	0.75	1.21
0.55	0.71	0.43	0.75	0.91	0.55
0.59	0.86	0.61	0.83	0.72	0.48
0.66	0.81	0.54	0.72	0.69	0.67
0.56	1.09	0.44	0.67	0.58	1
0.53	0.81	0.48	0.58	0.74	0.6
0.62	0.74	0.4	0.7	0.81	0.81
0.57	0.85	0.52	0.67	0.5	0.66
0.64	0.99	0.4	0.63	0.53	0.84
0.66	0.77	0.68	0.64	0.64	0.57
0.68	0.82	0.53	0.67	0.81	0.79
0.62	0.78	0.57	0.82	0.56	0.72
0.72	0.69	0.53	0.76	0.59	0.96
0.82	0.78	0.55	0.79	0.61	0.61
0.51	0.74	0.41	0.73	0.63	0.86
0.52	0.94	0.52	0.7	0.84	0.66
0.57	0.69	0.62	0.64	0.56	0.88
0.51	0.88	0.65	0.84	0.61	0.83
0.44	0.76	0.52	0.64	0.61	1.02
0.53	0.76	0.54	0.76	0.5	1.09
0.5	0.79	0.56	0.66	0.46	0.81
0.54	0.74	0.43	0.64	0.66	0.9
0.53	0.69	0.45	0.71	0.7	1.17
0.55	0.78	0.84	0.66	0.72	0.91
0.51	0.82	0.55	0.62	0.61	1.12
0.52	0.69	0.53	0.52	0.66	1.18
0.53	0.68	0.6	0.7	0.62	0.66
0.59	0.73	0.7	0.67	0.56	0.63
0.55	0.77	0.52	0.71	0.5	0.61
0.67	0.85	0.7	0.8	0.61	0.8
0.57	0.79	0.6	0.47	0.42	0.85
0.49	0.68	0.52	0.63	0.64	0.67
0.53	0.75	0.81	0.74	0.7	0.64
0.58	0.69	0.47	0.69	0.65	0.6
0.6	0.73	0.55	0.72	0.55	0.75
0.61	0.67	0.5	0.9	0.6	0.69
0.6	0.86	0.61	0.61	0.68	0.73
0.76	0.82	0.43	0.69	0.71	0.7
0.69	0.52	0.4	0.61	0.75	0.54
0.66	0.65	0.52	0.76	0.77	0.63
0.6	1.06	0.56	0.65	0.82	0.51
0.74	0.64	0.59	0.78	0.63	0.71
0.8	0.69	0.54	0.68	0.66	0.65
0.59	0.94	0.53	0.71	0.87	0.76
0.82	0.74	0.64	0.64	0.74	0.87
0.7	0.74	0.5	0.55	0.49	1.07
0.69	0.85	0.88	0.78	0.61	0.65
0.77	0.66	0.63	0.7	0.6	0.85
0.72	0.7	0.63	0.74	0.78	0.77
0.69	0.53	0.46	0.72	0.72	0.81
0.61	0.83	0.49	0.6	0.63	0.73
0.66	0.94	0.67	0.57	0.72	0.83
0.76	0.91	0.47	0.7	0.81	0.62
0.67	0.74	0.54	0.68	0.51	0.65
0.81	0.76	0.67	0.61	0.58	0.77
0.6	0.69	0.76	0.61	0.61	0.81
0.55	0.71	0.59	0.68	0.57	0.93
0.77	0.72	0.51	0.65	0.54	1.01
0.87	0.66	0.46	0.62	0.57	0.89
1.01	0.8	0.52	0.69	0.61	0.54
0.75	0.77	0.5	0.71	0.67	0.74
0.86	0.52	0.5	0.86		0.82
0.75	0.67	0.6	0.71		0.63
0.86	0.66	0.5	0.71		0.81
0.76	0.6	0.47	0.64		0.78
0.88	0.68	0.44	0.65		0.89
0.55	0.85	0.62	0.61		0.55
0.65	0.71	0.63	0.6		0.91
0.66	0.75	0.56	0.61		0.67
0.76	0.67	0.54	0.67		0.76
0.76	0.7	0.57	0.58		0.69
0.78	0.75	0.56	0.69		0.68
0.8	0.83	0.69	0.66		0.62
0.45	0.61	0.57	0.63		0.97
0.48	0.8	0.64	0.66		0.78
0.56	0.61	0.72	0.69		0.74
0.66	0.59	0.93	0.8		0.74
0.48	0.71	0.53	0.75		0.7
0.63	0.62	0.65	0.65		0.83
0.66	0.69	0.68	0.72		0.53
0.65	0.69	0.55	0.79		0.62
0.5	0.73	0.58	0.7		1.14
0.48	0.77	0.56	0.71		1.09
0.56	0.7	0.56	0.62		0.91
0.63	0.67	0.65	0.58		1.11
0.56	0.78	0.56	0.58		0.74
0.58	0.56	0.38	0.64		0.6
0.5	0.84	0.78	0.58		0.96
0.59	0.79	0.54	0.62		0.7
0.66	0.73	0.65	0.73		0.81
0.58	0.83	0.45	0.67		0.65
0.53	0.56	0.65	0.63		0.65
0.63	0.74	0.56	0.61		1.02
0.52	0.62	0.47	0.75		0.78
0.63	0.52	0.44	0.65		0.58
0.67	0.73	0.61	0.61		0.93
0.65	0.72	0.58	0.69		0.72
0.67	0.65	0.64	0.83		0.96
0.87	0.73	0.62	0.71		0.99
0.64	0.7	0.79	0.62		0.59
0.72	0.72	0.82	0.77		0.65
0.72	0.67	0.63	0.7		1
0.84	0.81	0.67	0.62		0.91
0.65	0.62	0.54	0.66		1.01
0.65	0.61	0.67	0.67		1.01
0.58	0.65	0.69	0.76		0.86
0.53	0.55	0.52	0.6		0.61
0.59	0.6	0.43	0.64		0.97
0.69	0.79	0.49	0.61		0.75
0.66	0.63	0.63	0.74		1.01
0.66	0.75	0.44	0.68		0.7
0.75	0.77	0.61	0.72		0.88
0.83	0.82	0.46	0.72		0.64
0.79	0.68	0.53	0.75		0.91
0.76	0.67	0.51	0.86		0.56
0.82	0.72	0.58	0.59		0.64
0.77	0.66	0.55	0.62		0.72
0.72	0.69	0.72	0.77		0.93
0.7	0.78	0.5	0.74		1.13
0.68	0.84	0.64	0.82		0.94
0.64	0.66	0.57	0.79		0.94
0.55	0.99	0.73	0.67		0.85
0.61	0.64	0.59	0.71		0.59
0.61	0.84	0.73	0.66		1.12
0.56	0.75	0.56	0.58		0.96
0.48	0.83	0.59	0.78		0.73
0.77	0.61	0.57	0.79		0.64
0.63	0.82	0.51	0.76		0.74
0.67	0.9	0.54	0.79		0.7
0.52	0.67	0.6	0.72		0.74
0.61	0.91	0.7	0.71		0.84
0.69	0.82	0.59			0.92
0.78	0.79	0.5			0.73
0.53	0.81	0.76			0.94
0.76	0.78	0.66			0.86
0.63	0.73	0.5			1.17
0.61	0.79	0.54			0.66
0.55	0.56	0.52			0.57
0.66	0.71	0.57			1
0.62	0.6	0.5			0.81
0.75	0.79	0.52			0.73
0.67	0.72	0.59			0.81
0.65	0.68	0.54
0.62	0.54	0.5
0.64	0.73	0.4
0.61	0.72	0.41
0.63	0.79	0.83
0.69	0.65	0.71
0.62	0.63	0.69
0.51	0.84	0.75
0.74	0.91	0.61
0.88	0.93	0.48
0.8	0.75	0.58
0.58	0.74	0.56
0.48	0.6	0.44
0.5	0.84	0.46
0.53	0.75	0.43
0.58	0.78	0.55
0.49	0.8	0.53
0.57	0.73	0.5
0.65	0.81	0.66
0.67	0.68	0.44
0.54	0.96	0.57
0.64	0.68
0.45	0.79
0.49	0.71
0.57	0.65
0.76	0.64
0.76	0.82
0.66	0.65
0.78	0.61
0.77	0.67
0.51	0.96
0.7	0.73
0.64	0.85
0.74	0.61
0.61	0.79
0.75	0.67
0.59	0.61
0.52	0.85
0.53	0.65
0.56	0.79
0.47	0.72
0.57	0.69
0.5	0.67
0.68	0.72
0.49	0.78
0.63	0.76
0.7	0.68
0.66	0.82
0.77	0.72
0.6	0.57
0.67	0.69
0.69	0.73
0.6	0.81
0.78	0.79
0.63	0.7
0.68	0.56
0.81	0.57
0.69
0.86
0.7
0.76
0.7
0.54
0.72
0.67
0.65
0.78
0.61
0.68
0.78
0.74
0.63
0.66
0.79
0.66
0.57
0.55
0.71
0.6
0.56
0.56
0.58
0.67
