# Supplementary material for: A chromatin-remodeling-independent role for ATRX in protecting centromeric cohesion
Source: EMBO J. 2025 May 28;44(14):4037–64. doi: 10.1038/s44318-025-00465-6 (PMC12264150; doi:10.1038/s44318-025-00465-6)
Supplement: Supplementary file 12 — Source data Fig. 6 [file 44318_2025_465_MOESM12_ESM.zip › EMBOJ-2025-120195-Figure 6-Source data/Figure 6/6G/6G.xlsx]

## Sheet: R2
CB-GFP-siControl	CB-GFP-siATRX#1	CB-ATRX (1394-1443)-GFP-siControl	CB-ATRX (1394-1443)-GFP-siATRX#1	CB-ATRX (1394-1443)-GFP-Y1419A-siControl	CB-ATRX (1394-1443)-GFP-Y1419A-siATRX#1
0.81	0.72	0.54	0.56	0.61	0.75
0.74	0.66	0.55	0.76	0.54	0.84
0.66	0.68	0.49	0.59	0.61	0.81
0.69	0.61	0.62	0.66	0.64	0.63
0.58	0.82	0.58	0.78	0.5	0.66
0.75	0.65	0.56	0.5	0.65	0.74
0.63	0.55	0.49	0.56	0.56	0.82
0.56	0.68	0.39	0.65	0.48	0.74
0.57	0.56	0.48	0.76	0.6	0.72
0.83	0.73	0.49	0.5	0.78	0.73
0.72	0.61	0.63	0.68	0.55	0.78
0.6	0.67	0.51	0.51	0.66	0.74
0.72	0.54	0.49	0.7	0.57	0.66
0.61	0.65	0.52	0.77	0.54	0.63
0.81	0.6	0.57	0.53	0.51	0.64
0.7	0.6	0.49	0.67	0.68	0.97
0.82	0.69	0.63	0.73	0.8	0.74
0.76	0.98	0.59	0.8	0.82	0.77
0.63	0.73	0.58	0.62	0.69	0.73
0.67	0.74	0.55	0.57	0.7	0.86
0.6	0.64	0.51	0.59	0.76	0.61
0.71	0.7	0.5	0.5	0.71	0.75
0.67	0.78	0.63	0.59	0.79	0.69
0.51	0.72	0.53	0.6	0.65	0.79
0.58	0.81	0.61	0.73	0.72	0.54
0.52	0.88	0.5	0.77	0.65	0.73
0.56	0.78	0.45	0.68	0.63	0.68
0.61	0.72	0.53	0.71	0.65	0.81
0.53	0.73	0.47	0.61	0.6	0.85
0.67	0.69	0.53	0.8	0.67	0.63
0.52	0.79	0.52	0.57	0.79	1.01
0.5	0.68	0.47	0.59	0.73	0.89
0.58	0.73	0.53	0.6	0.66	0.54
0.56	0.67	0.43	0.66	0.69	0.58
0.46	0.73	0.51	0.65	0.86	0.88
0.67	0.67	0.54	0.62	0.67	0.76
0.66	0.71	0.74	0.68	0.71	0.83
0.69	0.68	0.54	0.71	0.76	0.73
0.57	0.55	0.46	0.64	0.54	0.73
0.61	0.58	0.52	0.72	0.56	0.8
0.58	0.7	0.49	0.68	0.8	0.72
0.68	0.87	0.58	0.57	0.78	0.71
0.68	0.7	0.55	0.57	0.72	0.73
0.54	0.6	0.62	0.62	0.81	0.58
0.53	0.67	0.54	0.48	0.75	0.72
0.54	0.62	0.45	0.68	0.64	0.62
0.63	0.75	0.5	0.63	0.71	0.6
0.71	0.7	0.52	0.74	0.7	0.61
0.69	0.78	0.52	0.76	0.77	0.64
0.6	0.82	0.46	0.5	0.81	0.58
0.63	0.68	0.51	0.54	0.75	0.62
0.54	0.72	0.53	0.5	0.71	0.49
0.5	0.62	0.52	0.54	0.68	0.59
0.64	0.73	0.47	0.72	0.71	0.65
0.6	0.6	0.55	0.57	0.82	0.68
0.59	0.8	0.51	0.67	0.7	0.59
0.86	0.78	0.47	0.53	0.72	0.61
0.62	0.53	0.4	0.57	0.88	0.65
0.6	0.8	0.59	0.66	0.97	0.5
0.87	0.63	0.45	1	0.87	0.59
0.72	0.71	0.55	0.75	0.63	0.62
0.54	0.78	0.55	0.67	0.89	0.64
0.41	0.66	0.5	0.62	0.86	0.68
0.78	0.67	0.51	0.57	0.94	0.66
0.67	0.69	0.41	0.7	0.8	0.65
0.56	0.77	0.53	0.6	0.81	0.59
0.57	0.71	0.72	0.66	0.8	0.64
0.58	0.81	0.78	0.68	0.69	0.78
0.53	0.59	0.59	0.51	0.8	0.56
0.63	0.76	0.74	0.67	0.65	0.72
0.54	0.73	0.65	0.8	0.68	0.57
0.52	0.63	0.75	0.58	0.7	0.72
0.68	0.78	0.73	0.68	0.78	0.59
0.74	0.52	0.6	0.98	0.69	0.9
0.56	0.66	0.68	0.79	0.83	0.72
0.61	0.67	0.7	0.87	0.76	0.7
0.78	0.71	0.63	0.75	0.63	0.66
0.59	0.56	0.73	0.68	0.63	0.88
0.86	0.59	0.75	0.83	0.52	0.76
0.61	0.61	0.76	0.72	0.58	0.68
0.64	0.61	0.69	0.56	0.76	0.9
0.68	0.55	0.73	0.6	0.8	0.64
0.6	0.69	0.67	0.61	0.63	0.76
0.67	0.62	0.8	0.7	0.67	0.83
0.62	0.67	0.7	0.65	0.62	0.67
0.68	0.59	0.64	0.71	0.75	0.68
0.64	0.73	0.6	0.56	0.75	0.7
0.74	0.52	0.67	0.74	0.7	0.66
0.62	0.51	0.61	0.72	0.61	0.74
0.53	0.61	0.59	0.62	0.68	0.76
0.69	0.54	0.68	0.83	0.78	0.74
0.67	0.58	0.61	0.59	0.46	0.65
0.64	0.63	0.73	0.57	0.61	0.88
0.59	0.8	0.77	0.58	0.63	0.87
0.61	0.66	0.71	0.59	0.6	0.74
0.66	0.76	0.67	0.71	0.49	0.64
0.75	0.64	0.69	0.63	0.57	0.68
0.77	0.68	0.77	0.6	0.59	0.78
0.74	0.75	0.7	0.87	0.51	0.74
0.66	0.52	0.69	0.56	0.47	0.8
0.72	0.65	0.77	0.55	0.51	0.8
0.68	0.49	0.82	0.68	0.39	0.75
0.53	0.9	0.79	0.57	0.56	0.71
0.68	0.68	0.78	0.8	0.58	0.96
0.72	0.74	0.63	0.69	0.53	0.88
0.76	0.71	0.92	0.76	0.61	0.87
0.7	0.69	0.71	0.57	0.53	0.99
0.53	0.66	0.77	0.81	0.65	0.7
0.61	0.76	0.84	0.71	0.66	0.87
0.67	0.62	0.97	0.72	0.56	0.83
0.6	0.84	0.88	0.63	0.44	0.98
0.72	0.8	0.86	0.6	0.49	0.89
0.64	0.78	0.91	0.58	0.65	0.93
0.54	0.76	0.77	0.65	0.62	0.75
0.63	0.82	0.67	0.81	0.74	0.7
0.56	0.7	0.78	0.57	0.67	0.88
0.55	0.87	0.81	0.71	0.62	0.8
0.57	0.82	0.8	0.45	0.65	0.95
0.72	0.88	0.79	0.74	0.49	0.71
0.59	0.73	0.9	0.72	0.67	0.82
0.54	0.83	0.68	0.62	0.46	0.84
0.57	0.89	0.77	0.49	0.62	0.92
0.64	0.84	0.78	0.68	0.58	0.87
0.75	0.83	0.75	0.6	0.63	1.05
0.68	0.8	0.8	0.65	0.65	1.03
0.59	1.01	0.79	0.65	0.84	0.81
0.7	1.18	0.92	0.62	0.72	1.06
0.63	0.67	0.86	0.64	0.7	1.06
0.6	0.83	0.9	0.56	0.47	0.82
0.6	0.72	0.84	0.56	0.61	0.99
0.62	0.96	0.89	0.66	0.69	0.62
0.56	0.62	0.89	0.53	0.67	0.75
0.83	0.93	0.75	0.69	0.77	0.64
0.72	0.7	0.74	0.47	0.64	1.06
0.63	0.6	0.77	0.86	0.57	0.64
0.6	0.72	1.02	0.56	0.51	0.67
0.61	0.66	0.86	0.5	0.76	0.74
0.62	0.92	0.88	0.69	0.69	0.91
0.52	0.69	0.71	0.8	0.68	0.69
0.65	0.83	0.78	0.77	0.6	0.68
0.66	0.72	0.69	0.62	0.7	0.68
0.57	0.85	0.59	0.76	0.66	0.55
0.66	0.76	0.77	0.69	0.82	0.63
0.79	0.73	0.89	0.71	0.52	0.56
0.62	0.74	0.95	0.42	0.7	0.74
0.58	0.63	0.87	0.57	0.65	0.57
0.65	0.73	0.86	0.63	0.62	0.58
0.8	0.75	0.75	0.51	0.7	0.86
0.6	0.73	0.78	0.71	0.62	0.75
0.67	0.72	0.84	0.56	0.68	0.64
0.45	0.56	0.77	0.68	0.72	0.6
0.57	0.83	0.77	0.68	0.7	0.58
0.5	0.7	0.7	0.54	0.63	0.86
0.63	0.65	0.7	0.8	0.69	0.67
0.5	0.66	0.64	0.49	0.86	0.71
0.58	0.47	0.68	0.77	0.63	0.86
0.62	0.71	0.68	0.54	0.78	0.74
0.59	0.72	0.63	0.71	0.72	0.72
0.57	0.85	0.8	0.72	0.94	0.63
0.66	0.61	0.62	0.55	0.48	0.73
0.55	0.67	0.74	0.67	0.58	0.89
0.62	0.75	0.69	0.71	0.63	0.77
0.58	0.71	0.76	0.62	0.63	0.67
0.61	0.67	0.6	0.69	0.74	0.72
0.73	0.84	0.64	0.66	0.79	0.91
0.59	0.7	0.72	0.74	0.9	0.81
0.59	0.6	0.83	0.58	0.81	0.88
0.72	0.81	0.71	0.9	0.61	0.74
0.62	0.63	0.65	0.73	0.75	0.68
0.56	0.59	0.6	0.71	0.61	0.79
0.51	0.94	0.68	0.69	0.64	0.74
0.49	0.7	0.67	0.67	0.68	0.64
0.45	0.85	0.61	0.62	0.57	0.81
0.57	0.48	0.61	0.7	0.66	0.72
0.58	0.72	0.58	0.75	0.8	0.7
0.46	0.85	0.77	0.65	0.7	0.79
0.68	0.86	0.8	0.54	0.89	0.74
0.49	0.78	0.6	0.75	1.04	0.75
0.5	0.98	0.66	0.51	0.74	0.77
0.54	0.94	0.51	0.63	0.93	0.87
0.53	0.89	0.55	0.86	0.59	0.71
0.48	0.58	0.39	0.68	0.7	0.69
0.48	0.78	0.54	0.5	0.6	0.63
0.55	0.7	0.61	0.58	0.6	0.6
0.69	0.79	0.6	0.57	0.49	0.55
0.59	0.83	0.57	0.53	0.44	0.66
0.58	0.89	0.55	0.45	0.6	0.58
0.56	0.72	0.67	0.71	0.48	0.63
0.65	0.64	0.69	0.56	0.58	0.69
0.55	0.72	0.57	0.68	0.5	0.6
0.56	0.69	0.64	0.68	0.58	0.69
0.59	1.03	0.6	0.53	0.5	0.7
0.51	0.75	0.53	0.43	0.42	0.63
0.52	0.87	0.51	0.54	0.71	0.72
0.56	0.84	0.61	0.63	0.68	0.76
0.52	0.68	0.69	0.5	0.75	0.68
0.68	0.86	0.43	0.43	0.85	0.63
0.45	1.01	0.54	0.64	0.61	0.69
0.65	0.85	0.51	0.43	0.61	0.62
0.75	1.01	0.66	0.69	0.55	0.59
0.71	0.79	0.52	0.55	0.62	0.76
0.75	0.87	0.59	0.61	0.55	0.8
0.63	0.87	0.49	0.61	0.58	0.65
0.62	0.75	0.61	0.44	0.42	0.69
0.56	1	0.5	0.81	0.55	0.77
0.68	0.87	0.71	0.53	0.56	0.79
0.65	0.74	0.49	0.54	0.6	0.74
0.58	0.92	0.59	0.48	0.6	0.7
0.54	0.96	0.67	0.85	0.71	0.71
0.69	0.9	0.5	0.79	0.55	0.73
0.72	0.83	0.56	0.83	0.56	0.79
0.7	0.79	0.61	0.57	0.58	0.67
0.63	0.75	0.42	0.71	0.69	0.64
0.59	0.79	0.61	0.68	0.66	0.65
0.67	0.76	0.53	0.52	0.62	0.77
0.64	0.87	0.69	0.61	0.55	0.77
0.57	0.86	0.63	0.54	0.64	0.71
0.66	0.85	0.62	0.62	0.65	0.54
0.59	0.74	0.59	0.53	0.52	0.7
0.67	0.67	0.49	0.7	0.61	0.66
0.68	0.83	0.65	0.6	0.8	0.78
0.54	1.06	0.5	0.73	0.57	0.69
0.82	0.76	0.45	0.61	0.6	0.63
0.72	0.76	0.5	0.69	0.87	0.66
0.79	0.76	0.57	0.62	0.74	0.63
0.75	0.7	0.44	0.65	0.61	0.66
0.71	0.92	0.51	0.74	0.49	0.8
0.66	0.77	0.54	0.47	0.72	0.77
0.5	0.78	0.42	0.64	0.63	0.69
0.75	0.73	0.44	0.56	0.7	0.75
0.75	0.67	0.51	0.54	0.51	0.73
0.81	0.84	0.54	0.74	0.57	0.8
0.63	0.81	0.65	0.54	0.54	0.82
0.4	0.59	0.58	0.83	0.45	0.75
0.53	0.7	0.61	0.68	0.61	0.65
0.6	0.75	0.55	0.83	0.64	0.62
0.61	0.76	0.51	0.9	0.72	0.67
0.65	0.84	0.71	0.79	0.62	0.71
0.54	0.89	0.54	0.67	0.84	0.61
0.5	0.76	0.58	0.7	0.81	0.7
0.63	0.84	0.77	0.67	0.69	0.74
0.66	0.61	0.62	0.55	0.67	0.76
0.6	0.66	0.58	0.75	0.7	0.64
0.59	0.68	0.64	0.7	0.91	0.76
0.69	0.74	0.42	0.49	0.78	0.71
0.65	0.67	0.55	0.66	0.78	0.67
0.61	0.89	0.64	0.52	0.72	0.66
0.62	0.88	0.55	0.61	0.86	0.69
0.64	0.64	0.59	0.64	0.92	0.59
0.64	0.74	0.7	0.66	0.54	0.84
0.6	0.78	0.6	0.63	0.73	0.77
0.62	0.79	0.54	0.83	0.74	0.94
0.58	0.71	0.46	0.53	0.77	0.63
0.58	0.85	0.54	0.5	0.89	0.76
0.7	0.75	0.43	0.71	0.89	0.81
0.84	0.83	0.49	0.5	0.68	0.87
0.56	0.82	0.58	0.66	0.83	0.7
0.53	0.72	0.5	0.52	0.8	0.86
0.55	0.91	0.5	0.62	0.56	0.67
0.47	0.86	0.5	0.73	0.78	0.73
0.63	0.63	0.58	0.77	0.79	1
0.61	0.68	0.6	0.71	0.67	0.71
0.6	0.78	0.5	0.68	0.51	0.79
0.57	0.79	0.44	0.47	0.49	0.66
0.58	0.73	0.52	0.64	0.5	0.75
0.61	0.69	0.63	0.73	0.57	0.64
0.65	0.77	0.4	0.73	0.52	0.77
0.53	0.92	0.5	0.79	0.57	0.75
0.59	0.87	0.68	0.48	0.55	0.64
0.52	1.08	0.45	0.76	0.46	0.71
0.61	0.93	0.59	0.65	0.46	0.84
0.78	0.67	0.52	0.69	0.52	0.59
0.73	0.85	0.68	0.61	0.51	0.89
0.58	1.01	0.56	0.48	0.54	0.83
0.75	0.86	0.56	0.45	0.49	0.63
0.52	0.71	0.64	0.85	0.64	0.67
0.89	0.88	0.5	0.47	0.4	0.74
0.68	0.85	0.5	0.57	0.57	0.78
0.64	0.55	0.54	0.76	0.66	0.72
0.71	0.72	0.53	0.52	0.52	0.98
0.81	0.74	0.56	0.58	0.49	0.73
0.69	0.76	0.54	0.58	0.53	0.68
0.71	0.69	0.53	0.53	0.55	0.68
0.83	0.92	0.54	0.74	0.51	0.89
0.76	0.67	0.44	0.65	0.88	0.65
0.68	0.6	0.43	0.59	0.52	0.48
0.79	0.77	0.46	0.96	0.63	0.74
0.76	0.78	0.48	0.83	0.47	0.67
0.52	0.67	0.43	0.69	0.68	0.66
0.56	0.63	0.52	0.7	0.53	0.59
0.58	0.64	0.56	0.6	0.55	0.73
0.63	0.74	0.67	0.62	0.76	0.79
0.61	0.69	0.49	0.71	0.47	0.76
0.79	0.83	0.53	0.65	0.65	0.69
0.64	0.74	0.75	0.63	0.54	0.69
0.61	0.77	0.4	0.73	0.7	0.6
0.51	0.7	0.67	0.68	0.74	0.54
0.57	0.77	0.52	0.7	0.59	0.66
0.54	0.7	0.57	0.88	0.52	0.69
0.61	0.71	0.59	0.42	0.8	0.69
0.69	0.5	0.64	0.66	0.5	0.57
0.51	0.74	0.52	0.49	0.61	0.6
0.43	0.63	0.66	0.79	0.48	0.67
0.69	0.76	0.55	0.63	0.36	0.6
0.72	0.72	0.78	0.72	0.48	0.5
0.59	0.79	0.7	0.92	0.48	0.68
0.59	0.78	0.56	0.97	0.56	0.69
0.63	0.64	0.52	0.83	0.61	0.95
0.52	0.59	0.56	0.86	0.44	0.71
0.56	0.66	0.5	0.75	0.43	0.85
0.56	0.56	0.45	0.79	0.56	0.67
0.5	0.72	0.54	0.82	0.35	0.69
0.53	0.72	0.58	0.58	0.45	0.66
0.67	0.56	0.52	0.6	0.48	0.7
0.58	0.57	0.58	0.74	0.56	0.8
0.48	0.68	0.45	0.62	0.62	0.76
0.61	0.96	0.54	0.76	0.36	0.69
0.71	0.68	0.58	0.82	0.43	0.62
0.69	0.61	0.38	0.68	0.52	0.85
0.78	0.62	0.43	0.77	0.75	0.73
0.57	0.57	0.53	0.89	0.58	0.75
0.74	0.73	0.55	0.56	0.61	0.71
0.65	0.79	0.48	0.69	0.63	0.68
0.91	0.65	0.5	0.64	0.77	0.8
0.67	0.73	0.63	0.82	0.59	0.6
0.55	0.74	0.59	1	0.47	0.73
0.66	0.85	0.59	0.96	0.56	0.74
0.72	0.73	0.54	0.8	0.52	0.6
0.66	0.8	0.6	0.74	0.55	0.77
0.69	0.85	0.51	0.9	0.64	0.59
0.73	0.62	0.69	0.74	0.54	0.71
0.77	0.58	0.55	0.62	0.69	0.7
0.74	0.73	0.59	0.64	0.56	0.67
0.68	0.67	0.54	0.75	0.7	0.75
0.66	0.76	0.55	0.93	0.66	0.68
0.62	0.91	0.57	0.57	0.62	0.67
0.72	0.71	0.53	0.64	0.57	0.64
0.81	0.65	0.58	0.52	0.63	0.59
0.8	0.76	0.52	0.69	0.8	0.61
0.64	0.59	0.62	0.71	0.36	0.72
0.81	0.73	0.59	0.64	0.49	0.44
0.83	0.86	0.67	0.72	0.54	0.6
0.63	0.85	0.62	0.43	0.49	0.71
0.74	0.77	0.53	0.54	0.64	0.69
0.65	0.61	0.52	0.73	0.73	0.77
0.82	0.93	0.64	0.46	0.61	0.57
0.79	0.55	0.49	0.54	0.57	0.74
0.59	0.85	0.59	0.88	0.64	0.87
0.66	0.78	0.52	0.7	0.63	0.77
0.75	0.66	0.7	0.87	0.49	0.81
0.67	0.64	0.6	0.59	0.55	0.71
0.71	0.78	0.53	0.7	0.56	0.75
0.66	0.69	0.6	0.54	0.33	0.9
0.68	0.65	0.64	0.74	0.55	0.56
0.69	0.84	0.6	0.68	0.61	0.75
0.7	0.72	0.7	0.75	0.68	0.64
0.63	0.84	0.65	0.79	0.57	0.82
0.68	0.67	0.52	0.65	0.63	0.71
0.66	0.76	0.56	0.84	0.75	0.71
0.74	0.67	0.53	0.68	0.78	0.68
0.65	0.79	0.5	0.92	0.54	0.83
0.9	0.78	0.52	0.83	0.59	0.73
0.68	0.6	0.43	0.85	0.53	0.76
0.65	0.61	0.61	0.63	0.7	0.63
0.61	0.59	0.7	0.62	0.59	0.76
0.63	0.64	0.76	0.88	0.56	0.76
0.55	0.78	0.69	0.84	0.63	0.86
0.67	0.85	0.53	0.95	0.65	0.7
0.58	0.59	0.58	0.8	0.46	0.61
0.86	0.91	0.47	0.58	0.57	0.91
0.76	0.79	0.6	0.56	0.61	0.47
0.66	0.96	0.56	0.63	0.54	0.91
0.73	0.94	0.53	0.52	0.61	0.7
0.65	0.82	0.62	0.92	0.78	0.72
0.69	0.96	0.64	0.67	0.53	0.61
0.57	1	0.6	0.65	0.59	0.72
0.63	0.76	0.56	0.62	0.66	0.78
0.67	0.98	0.64	0.6	0.39	0.76
0.76	0.49	0.64	0.68	0.58	0.67
0.78	0.55	0.52	0.81	0.53	0.59
0.7	0.6	0.65	0.57	0.54	0.54
0.82	0.71	0.59	0.72	0.63	0.54
0.6	0.68	0.6	0.71	0.69	0.59
0.66	0.61	0.68	0.58	0.75	0.74
0.68	0.57	0.53	0.67	0.65	0.56
0.65	0.52	0.63	0.57	0.74	0.8
0.62	0.6	0.61	0.68	0.59	0.69
0.67	0.69	0.62	0.63	0.56	0.72
0.72	0.65	0.66	0.65	0.48	0.73
0.69	0.65	0.54	0.67	0.51	0.86
0.86	0.65	0.72	0.72	0.57	0.71
0.57	0.61	0.61	0.78	0.51	0.68
0.61	0.61	0.68	0.81	0.53	0.85
0.82	0.66	0.66	0.81	0.58	0.66
0.64	0.56	0.62	0.55	0.54	0.58
0.63	0.61	0.48	0.62	0.57	0.6
0.74	0.67	0.58	0.61	0.42	0.79
0.74	0.69	0.6	0.54	0.45	0.85
0.96	0.66	0.62	0.69	0.63	0.77
0.67	0.7	0.53	0.58	0.45	0.77
0.55	0.65	0.37	0.53	0.71	0.68
0.81	0.78	0.6	0.5	0.49	0.71
0.73	0.62	0.57	0.74	0.43	0.72
0.83	0.72	0.64	0.61	0.6	0.85
0.76	0.61	0.6	0.71	0.62	0.88
0.73	0.7	0.56	0.64	0.49	0.54
0.78	0.65	0.67	0.55	0.45	1.03
0.67	0.66	0.65	0.45	0.67	0.66
0.71	0.93	0.71	0.52	0.45	0.77
0.87	0.91	0.75	0.5	0.57	1.01
0.72	0.8	0.67	0.58	0.49	0.63
0.67	1.06	0.67	0.53	0.54	0.71
0.73	0.81	0.6	0.52	0.46	0.88
0.73	0.72	0.59	0.63	0.72	0.75
0.67	0.88	0.82	0.54	0.51	0.7
0.72	0.79	0.57	0.64	0.38	0.88
0.52	0.87	0.68	0.64	0.69	0.76
0.57	0.89	0.67	0.62	0.57	0.79
0.77	0.96	0.59	0.77	0.4	0.82
0.63	0.85	0.81	0.59	0.58	0.71
0.73	0.77	0.64	0.6	0.68	0.78
0.66	0.66	0.75	0.54	0.64	0.89
0.63	0.87	0.98	0.57	0.53	0.64
0.62	0.84	0.77	0.64	0.52	0.68
0.73	0.63	0.8	0.75	0.7	0.58
0.71	0.72	0.66	0.69	0.33	0.87
0.61	0.58	0.46	0.6	0.55	0.92
0.78	0.76	0.6	0.54	0.62	0.64
0.8	0.73	0.48	0.71	0.42	0.76
0.75	0.78	0.65	0.44	0.65	0.75
0.63	0.88	0.55	0.73	0.82	0.78
0.62	0.63	0.54	0.77	0.71	0.76
0.6	0.77	0.64	0.58	0.47	0.62
0.68	0.86	0.55	0.39	0.7	0.76
0.61	0.68	0.52	0.73	0.73	0.79
0.73	0.67	0.53	0.53	0.7	0.69
0.66	0.84	0.71	0.55	0.58	0.82
0.53	0.79	0.51	0.69	0.61	0.67
0.79	0.57	0.67	0.42	0.69	0.79
0.7	0.57	0.62	0.62	0.8	0.65
0.71	0.78	0.78	0.78	0.62	0.67
0.75	0.73	0.66	0.67	0.77	0.6
0.59	0.63	0.65	0.72	0.9	0.84
0.59	0.83	0.73	0.53	0.56	0.67
0.88	0.57	0.58	0.47	0.64	0.71
0.69	0.67	0.72	0.56	0.75	0.86
0.71	0.89	0.56	0.58	0.65	0.89
0.71	0.67	0.52	0.66	0.78	0.87
0.78	0.59	0.76	0.51	0.56	0.93
0.73	0.7	0.71	0.85	0.76	0.76
0.64	0.7	0.62	0.58	0.67	0.68
0.6	0.65	0.61	0.67	0.8	0.67
0.65	0.59	0.64	0.92	0.7	0.8
0.63	0.76	0.68	0.68	0.96	0.64
0.74	0.49	0.83	0.52	0.78	0.65
0.72	0.66	0.66	0.73	0.78	0.74
0.58	0.75	0.72	0.67	0.74	0.7
0.68	0.79	0.62	0.65	0.7	0.68
0.56	0.62	0.7	0.65	0.85	0.7
0.6	0.63	0.78	0.72	0.78	0.8
0.62	0.64	0.63	0.87	0.92	0.92
0.66	0.9	0.71	0.52	1	0.87
0.75	0.7	0.7	0.57	0.59	0.88
0.56	0.62	0.68	0.65	0.68	0.79
0.75	0.62	0.82	0.47	0.54	0.81
0.77	0.8	0.75	0.91	0.78	0.64
0.58	0.9	0.63	0.73	0.59	0.67
0.77	0.71	0.78	0.75	0.53	0.78
0.68	0.76	0.6	0.48	0.31	0.75
0.62	0.54	0.82	0.65	0.63	0.77
0.69	0.6	0.57	0.9	0.53	0.73
0.59	0.7	0.63	0.52	0.41	0.71
0.89	0.54	0.56	0.63	0.45	0.77
0.76	0.62	0.55	0.97	0.43	0.75
0.7	0.65	0.47	0.85	0.67	0.67
0.71	0.87	0.65	0.5	0.57	0.49
0.9	0.68	0.67	0.75	0.53	0.72
0.72	0.64	0.62	0.68	0.78	0.69
0.76	0.65	0.75	0.47	0.79	0.72
0.81	0.88	0.69	0.42	0.55	0.71
0.7	0.65	0.68	0.63	0.55	0.66
0.69	0.8	0.61	0.65	0.62	0.47
0.77	0.78	0.57	0.68	0.51	0.59
0.8	0.67	0.61	0.62	0.67	0.75
0.89	0.64	0.56	0.57	0.65	0.6
0.72	0.85	0.63	0.55	0.52	0.72
0.75	0.63	0.64	0.61	0.57	0.64
0.68	0.76	0.7	0.63	0.43	0.74
1.01	0.8	0.6	0.31	0.51	0.67
0.86	0.76	0.75	0.55	0.66	0.7
0.69	0.82	0.55	0.51	0.73	0.66
0.74	0.79	0.64	0.53	0.57	0.65
0.74	0.67	0.5	0.55	0.48	0.67
0.7	0.77	0.62	0.38	0.69	0.72
0.73	0.91	0.65	0.5	0.68	0.67
0.63	0.82	0.57	0.26	0.68	0.59
0.64	0.82	0.64	0.54	0.3	0.62
0.67	0.74	0.67	0.4	0.54	0.66
0.67	1.12	0.61	0.58	0.56	0.58
0.68	0.81	0.59	0.41	0.61	0.73
0.66	0.75	0.55	0.71	0.49	0.58
0.7	0.66	0.76	0.68	0.73	0.73
0.82	0.78	0.71	0.66	0.86	0.82
0.65	0.86	0.6	0.56	0.75	0.78
0.63	0.78	0.82	0.65	0.35	0.68
0.86	0.65	0.6	0.55	0.96	0.8
0.54	0.75	0.58	0.46	0.92	0.87
0.72	0.65	0.55	0.83	0.8	0.94
0.62	0.72	0.68	0.75	0.36	0.82
0.57	0.7	0.59	0.78	0.89	0.73
0.68	0.7	0.63	0.6	0.67	0.83
0.59	1.02	0.73	0.81	0.96	0.71
0.84	1	0.52	0.95	0.83	0.79
0.64	0.91	0.62	0.78	0.93	0.65
0.64	0.75	0.69	0.5	0.67	0.76
0.69	0.85	0.74	0.53	0.81	0.86
0.73	0.83	0.81	0.62	0.83	0.47
0.77	0.57	0.5	0.67	0.84	0.69
0.62	0.67	0.74	0.62	0.88	0.83
0.73	0.85	0.65	0.9	0.65	0.8
0.64	0.95	0.71	0.76	0.65	0.79
0.68	0.71	0.64	0.51	0.78	0.75
0.76	0.68	0.59	0.59	0.71	0.69
0.7	0.54	0.82	0.59	0.83	0.71
0.65	0.75	0.66	0.63	0.74	0.56
0.59	0.78	0.72	0.76	0.84	0.77
0.64	0.69	0.58	0.76	0.77	0.79
0.77	0.69	0.54	0.47	0.9	0.7
0.65	0.82	0.74	0.6	0.66	0.74
0.75	0.94	0.53	0.77	0.7	0.65
0.62	0.6	0.45	0.56	0.82	0.88
0.73	0.79	0.71	0.55	0.63	0.59
0.73	0.65	0.71	0.56	0.61	0.7
0.74	0.64	0.66	0.54	0.78	0.86
0.71	0.78	0.53	0.61	0.41	0.61
0.72	0.84	0.48	0.57	0.81	0.74
0.88	0.93	0.54	0.49	0.83	0.78
0.73	0.8	0.52	0.52	0.89	0.79
0.82	0.77	0.4	0.55	0.79	0.75
0.6	0.74	0.63	0.78	0.7	0.59
0.59	0.7	0.56	0.53	0.68	0.75
0.68	0.75	0.61	0.5	0.66	0.8
0.76	0.7	0.46	0.73	0.66	0.71
0.82	0.75	0.54	0.54	0.74	0.62
0.78	0.66	0.5	0.65	0.88	0.58
0.71	0.75	0.47	0.59	0.68	0.63
0.72	0.67	0.6	0.49	0.42	0.71
0.77	0.71	0.41	0.71	0.58	0.57
0.54	0.69	0.55	0.6	0.66	0.69
0.85	0.87	0.43	0.73	0.66	0.54
0.67	0.65	0.49	0.76	0.64	0.89
0.7	0.7	0.45	0.68	0.66	0.78
0.78	0.87	0.4	0.41	0.61	0.9
0.89	0.66	0.48	0.71	0.84	0.6
0.76	0.75	0.49	0.55	0.78	0.68
0.66	0.7	0.56	0.51	0.66	0.67
0.62	0.79	0.49	0.58	0.67	0.65
0.76	0.68	0.53	0.37	0.74	0.61
0.96	0.92	0.58	0.54	0.67	0.75
0.81	0.8	0.48	0.74	0.61	0.67
0.8	0.73	0.7	0.41	0.64	0.7
0.7	1	0.67	0.57	0.67	1.02
0.7	0.73	0.64	0.46	0.71	0.71
0.86	0.67	0.62	0.73	0.53	0.69
0.71	0.78	0.64	0.44	0.68	0.83
0.81	0.75	0.53	0.48	0.58	0.72
0.79	0.75	0.63	0.65	0.87	0.83
0.79	0.68	0.56	0.61	0.57	0.71
0.62	0.91	0.59	0.48	0.58	0.72
0.6	0.61	0.63	0.63	0.96	0.62
0.65	0.66	0.49	0.55	0.5	0.75
0.59	0.72	0.58	0.41	0.68	0.99
0.71	0.77	0.57	0.58	0.44	0.72
0.66	0.69	0.66	0.43	0.7	0.88
0.76	0.8	0.56	0.5	0.71	0.97
0.62	0.87	0.57	0.59	0.7	0.71
0.78	0.62	0.56	0.6	0.8	0.72
0.64	0.73	0.67	0.58	0.78	0.93
0.75	0.73	0.63	0.59	0.75	0.8
0.82	0.9	0.7	0.52	0.66	0.79
0.56	0.66	0.43	0.63	0.57	0.65
0.6	0.78	0.78	0.65	0.69	0.82
0.63	0.76	0.54	0.51	0.6	0.86
0.69	0.58	0.69	0.7	0.84	0.96
0.68	0.74	0.66	0.66	0.53	0.74
0.64	0.72	0.58	0.6	0.52	0.81
0.61	0.64	0.57	0.48	0.41	0.92
0.79	0.79	0.58	0.6	0.58	0.89
0.55	0.59	0.54	0.9	0.65	0.9
0.69	0.6	0.59	0.75	0.52	0.78
0.54	0.62	0.63	0.59	0.7	0.77
0.75	0.57	0.44	0.71	0.7	0.98
0.72	0.69	0.48	0.74	0.75	0.91
0.77	0.73	0.49	0.75	0.86	0.86
0.73	0.66	0.55	0.59	0.79	0.83
0.54	0.73	0.55	0.49	0.84	0.91
0.64	0.84	0.74	0.4	0.95	0.71
0.63	0.78	0.63	0.4	0.75	0.7
0.67	0.61	0.58	0.55	0.72	0.73
0.59	0.76	0.62	0.7	0.69	0.77
0.75	0.74	0.68	0.41	0.8	0.67
0.78	0.64	0.64	0.58	0.8	0.71
0.82	0.77	0.64	0.65	0.84	0.74
0.71	0.71	0.47	0.66	0.53	0.69
0.74	0.69	0.65	0.56	0.83	0.76
0.64	0.75	0.5	0.76	0.65	0.77
0.7	0.95	0.6	0.66	0.97	0.85
0.84	0.81	0.59	0.52	0.77	0.88
0.76	0.69	0.68	0.75	0.88	0.86
0.75	0.92	0.51	0.43	0.86	0.7
0.85	0.97	0.49	0.83	0.61	0.93
0.78	0.8	0.49	0.81	0.63	0.72
0.71	0.68	0.67	0.84	0.92	0.95
0.84	1.02	0.59	0.55	0.96	0.88
0.91	0.99	0.57	0.58	0.8	0.78
0.76	0.74	0.53	0.48	0.89	0.8
0.71	0.72	0.57	0.52	0.93	0.84
0.7	0.55	0.64	0.78	0.98	0.8
0.63	0.75	0.76	0.65	0.99	0.86
0.62	0.69	0.54	0.53	0.65	0.84
0.65	0.66	0.45	0.59	0.66	0.79
0.76	0.68	0.43	0.72	0.61	1.02
0.75	0.9	0.57	0.57	0.5	0.67
0.81	0.69	0.59	0.71	0.72	0.66
0.75	0.84	0.45	0.73	0.45	0.68
0.74	0.84	0.49	0.68	0.36	0.79
0.66	0.89	0.65	0.57	0.56	0.76
0.66	0.85	0.4	0.66	0.55	0.68
0.63	0.8	0.6	0.53	0.64	0.8
0.62	0.97	0.5	0.59	0.69	0.59
0.59	0.83	0.44	0.48	0.69	0.69
0.51	0.72	0.41	0.61	0.79	0.54
0.8	0.74	0.48	0.47	0.58	0.63
0.52	0.89	0.52	0.51	0.68	0.74
0.72	0.72	0.53	0.62	0.55	0.77
0.64	0.62	0.5	0.48	0.54	0.58
0.72	0.7	0.51	0.45	0.65	0.58
0.7	0.71	0.49	0.66	0.53	0.84
0.74	0.71	0.6	0.62	0.57	0.87
0.68	0.77	0.51	0.46	0.56	0.58
0.83	0.81	0.52	0.46	0.72	0.95
0.78	0.8	0.59	0.57	0.63	0.9
0.77	0.68	0.59	0.69	0.67	1.04
0.73	0.65	0.54	0.74	0.65	0.73
0.54	0.75	0.48	0.49	0.72	0.85
0.74	0.68	0.74	0.83	0.73	0.66
0.64	0.81	0.65	0.59	0.63	0.61
0.66	0.69	0.41	0.88	0.67	0.96
0.52	0.73	0.45	0.73	0.71	0.95
0.73	0.65	0.51	0.72	0.81	0.66
0.54	0.61	0.53	0.63	0.63	0.69
0.78	0.72	0.56	0.77	0.5	0.7
0.5	0.85	0.58	0.52	0.62	0.84
0.64	0.85	0.53	0.74	0.72	0.88
0.76	0.8	0.52	0.63	0.7	0.69
0.68	0.69	0.57	0.58	0.77	1.08
0.88	0.74	0.68	0.54	0.69	0.72
0.71	0.68	0.59	0.64	0.62	0.77
0.83	0.72	0.54	0.49	0.72	0.77
0.79	1.08	0.56	0.46	0.62	0.86
0.57	0.74	0.62	0.41	0.68	0.96
0.57	0.8	0.68	0.61	0.85	0.89
0.55	0.93	0.61	0.62	0.96	0.7
0.78	0.64	0.62	0.6	0.71	1.02
0.62	0.8	0.71	0.68	0.6	0.82
0.61	0.76	0.66	0.53	0.61	1.04
0.55	0.67	0.66	0.57	0.54	0.69
0.46	0.74	0.69	0.55	0.54	0.67
0.58	0.91	0.62	0.67	0.57	0.86
0.58	0.64	0.4	0.47	0.68	0.84
0.57	0.61	0.74	0.71	0.91	0.95
0.58	0.76	0.73	0.67	0.51	0.86
0.71	0.73	0.56	0.58	0.56	0.98
0.59	0.84	0.65	0.57	0.56	0.82
0.61	0.78	0.54	0.57	0.69	0.56
0.58	0.75	0.68	0.58	0.54	0.87
0.65	0.69	0.55	0.63	0.86	1.09
0.61	0.98	0.58	0.68	0.73	0.79
0.52	0.82	0.58	0.58	1.01	1.01
0.6	0.71	0.47	0.54	0.55	0.87
0.73	0.92	0.55	0.94	0.8	0.96
0.7	0.77	0.73	0.84	0.49	1.12
0.57	0.69	0.6	0.59	0.59	1
0.64	0.58	0.53	0.61	0.53	0.77
0.67	0.98	0.68	0.54	0.73	0.72
0.56	1.11	0.61	0.76	0.94	0.75
0.51	0.89	0.47	0.67	0.73	0.69
0.55	0.78	0.5	0.76	0.66	0.68
0.66	0.9	0.51	0.73	0.68	0.61
0.7	0.87	0.58	0.84	0.66	0.79
0.52	0.86	0.56	0.85	0.8	0.76
0.51	0.78	0.63	0.71	0.58	0.7
0.72	0.7	0.56	0.87	0.44	0.65
0.67	0.75	0.61	0.64	0.57	0.61
0.76	1.01	0.58	0.45	0.64	0.63
0.66	0.64	0.53	0.65	0.61	0.79
0.72	0.93	0.58	0.66	0.78	0.89
0.6	0.83	0.52	0.53	0.56	0.77
0.56	0.82	0.55	0.67	0.66	0.98
0.64	0.72	0.42	0.59	0.62	1.04
0.55	0.72	0.53	0.61	0.51	1.1
0.74	0.79	0.5	0.51	0.53	0.83
0.67	0.72	0.57	0.42	0.84	0.84
0.67	0.78	0.43	0.67	0.6	0.88
0.71	0.67	0.51	0.55	0.57	0.83
0.77	0.67	0.59	0.69	0.52	1.06
0.88	0.7	0.52	0.6	0.61	1.01
0.74	0.9	0.75	0.6	0.6	0.88
0.58	0.57	0.45	0.77	0.84	0.83
0.76	0.73	0.47	0.64	0.41	0.77
0.53	0.9	0.39	0.53	0.66	0.78
0.69	0.72	0.43	0.87	0.59	0.92
0.57	0.68	0.54	0.36	0.73	0.71
0.63	0.74	0.78	0.5	0.6	0.93
0.47	0.62	0.47	0.63	0.54	0.81
0.64	0.7	0.46	0.54	0.44	0.86
0.6	0.87	0.56	0.64	0.64	1.04
0.86	0.67	0.55	0.73	0.57	1.02
0.6	0.88	0.52	0.87	0.5	0.99
0.64	0.79	0.59	0.67	0.61	0.72
0.84	0.9	0.54	0.89	0.46	0.75
0.5	0.76	0.5	0.93	0.28	0.72
0.72	0.62	0.54	0.72	0.59	0.85
0.61	0.83	0.52	0.8	0.5	1.09
0.72	0.76	0.64	0.62	0.58	1.04
0.59	0.94	0.45	0.58	0.72	0.87
0.6	0.87	0.5	0.71	0.49	0.86
0.67	0.66	0.49	0.84	0.63	1.01
0.69	0.65	0.62	0.68	0.49	0.79
0.66	0.65	0.55	0.82	0.43	1.07
0.7	0.87	0.44	0.96	0.56	1.13
0.63	0.74	0.51	0.73	0.45	0.96
0.65	0.77	0.45	0.8	0.51	0.97
0.67	0.64	0.56	0.92	0.46	0.63
0.65	0.86	0.49	0.85	0.4	0.89
0.5	0.78	0.44	0.43	0.55	0.75
0.62	1.02	0.48	0.8	0.63	0.78
0.68	0.66	0.4	0.72	0.55	0.84
0.52	0.93	0.55	0.91	0.55	0.74
0.66	0.62	0.64	0.81	0.58	1.01
0.74	0.7	0.71	0.59	0.56	0.89
0.62	0.83	0.63	0.51	0.48	0.83
0.59	0.66	0.69	0.52	0.55	0.78
0.59	0.67	0.7	0.6	0.65	0.86
0.85	0.76	0.53	0.71	0.48	0.72
0.6	0.81	0.62	0.75	0.6	0.69
0.44	0.63	0.75	0.83	0.54	0.8
0.54	0.83	0.65	0.76	0.54	0.82
0.73	0.75	0.55	0.77	0.7	0.89
0.65	0.76	0.57	0.9	0.48	0.84
0.69	0.83	0.58	0.8	0.58	0.93
0.6	0.81	0.65	0.46	0.61	0.73
0.55	0.85	0.59	0.69	0.46	0.79
0.51	0.8	0.54	0.74	0.6	0.82
0.76	0.83	0.52	0.85	0.56	0.82
0.62	0.84	0.66	0.79	0.63	0.68
0.68	0.83	0.67	0.41	0.57	0.71
0.57	0.73	0.55	0.99	0.59	0.88
0.77	0.61	0.6	0.56	0.56	0.89
0.61	0.8	0.47	0.89	0.72	0.52
0.69	0.58	0.51	0.74	0.78	0.75
0.74	0.7	0.61	0.85	0.79	0.74
0.65	0.56	0.67	0.71	0.6	0.86
0.59	0.88	0.54	0.82	0.56	0.74
0.61	0.89	0.51	0.87	0.63	0.61
0.58	0.88	0.67	0.91	0.57	0.71
0.56	0.9	0.54	0.73	0.52	0.74
0.8	0.64	0.54	0.94	0.75	0.72
0.54	0.94	0.66	0.74	0.81	1.02
0.72	0.68	0.54	0.71	0.55	0.63
0.63	0.81	0.57	0.65	0.52	0.72
0.59	0.73	0.65	0.48	0.5	0.76
0.47	0.81	0.57	0.7	0.55	0.66
0.67	0.82	0.7	0.51	0.62	0.75
0.58	0.8	0.58	0.68	0.68	0.84
0.69	0.7	0.59	0.92	0.62	0.68
0.67	1.1	0.72	0.61	0.7	1.03
0.67	0.5	0.45	0.63	0.58	0.69
0.7	0.87	0.72	0.75	0.62	0.69
0.6	0.6	0.54	0.73	0.68	0.93
0.77	0.83	0.41	0.69	0.53	0.71
0.7	0.83	0.72	0.74	0.63	0.79
0.65	0.93	0.55	0.74	0.56	0.66
0.61	0.88	0.6	0.76	0.44	0.72
0.87	0.59	0.44	0.59	0.66	0.96
0.7	0.94	0.53	0.64	0.74	0.57
0.75	0.89	0.47	0.82	0.75	0.54
0.56	0.85	0.66	0.64	0.69	0.75
0.64	0.88	0.59	0.76	0.6	0.74
0.69	0.83	0.59	0.52	0.66	0.78
0.55	0.94	0.52	0.58	0.54	0.83
0.7	0.92	0.52	0.64	0.55	0.77
0.7	0.65	0.59	0.47	0.59	0.74
0.56	1.06	0.54	0.64	0.63	0.73
0.73	0.9	0.58	0.9	0.64	0.67
0.58	0.78	0.64	0.62	0.66	0.64
0.59	0.85	0.48	0.76	0.63	0.72
0.81	0.76	0.56	0.73	0.67	0.74
0.64	0.79	0.62	0.73	0.68	0.75
0.77	0.74	0.56	0.47	0.57	0.66
0.63	0.7	0.49	0.79	0.52	0.69
0.7	0.7	0.67	0.53	0.85	0.71
0.53	0.57	0.46	0.53	0.6	0.68
0.58	0.58	0.47	0.45	0.61	0.51
0.49	0.71	0.41	0.53	0.76	0.74
0.7	0.63	0.52	0.51	0.63	0.67
0.68	0.7	0.59	0.79	0.61	0.66
0.55	0.57	0.48	0.58	0.86	0.67
0.68	0.68	0.54	0.49	0.8	0.75
0.58	0.82	0.61	0.58	0.81	0.93
0.6	0.71	0.5	0.57	0.8	0.51
0.52	0.9	0.67	0.47	0.61	1
0.58	0.72	0.63	0.52	0.61	0.88
0.61	0.7	0.71	0.51	0.77	0.87
0.48	0.64	0.74	0.6	0.5	0.79
0.54	0.71	0.83	0.72	0.62	0.85
0.54	0.78	0.56	0.79	0.54	0.97
0.66	0.71	0.42	0.63	0.59	0.72
0.82	0.73	0.54	0.69	0.72	0.73
0.63	0.77	0.56	0.83	0.67	0.93
0.56	0.85	0.6	0.7	0.6	0.81
0.67	0.77	0.51	0.77	0.56	0.83
0.69	0.62	0.6	0.78	0.87	0.58
0.84	0.78	0.68	0.84	0.77	0.79
0.54	0.69	0.51	0.97	0.71	0.78
0.6	0.64	0.7	0.68	0.74	0.88
0.65	0.72	0.53	0.84	0.6	0.66
0.57	0.86	0.43	0.69	0.8	0.81
0.62	0.7	0.47	0.98	0.45	0.61
0.57	0.72	0.51	0.7	0.78	0.96
0.7	0.75	0.56	0.74	0.91	0.83
0.78	0.61	0.54	0.67	0.52	0.58
0.68	0.67	0.52	0.59	0.51	0.78
0.66	0.69	0.52	0.61	0.57	0.61
0.51	0.65	0.49	0.48	0.72	0.61
0.69	0.63	0.46	0.45	0.62	0.78
0.6	0.78	0.64	0.81	0.63	0.56
0.61	0.54	0.81	0.65	0.48	0.69
0.59	0.72	0.63	0.7	0.65	0.84
0.65	0.69	0.47	0.79	0.76	0.77
0.48	0.85	0.58	0.53	0.63	0.76
0.66	0.78	0.59	0.59	0.72	0.98
0.64	0.55	0.53	0.64	0.71	0.59
0.61	0.61	0.59	0.74	0.68	0.79
0.59	0.64	0.48	0.54	0.78	0.68
0.6	0.78	0.56	0.92	0.76	0.8
0.62	0.72	0.6	0.61	0.72	0.84
0.56	0.69	0.58	0.79	0.68	0.62
0.58	0.76	0.7	0.75	0.69	0.74
0.64	0.58	0.57	0.9	0.67	0.75
0.65	0.7	0.51	0.77	0.72	0.75
0.45	0.62	0.53	0.75	0.68	0.66
0.97	0.7	0.56	0.73	0.69	0.58
0.57	0.63	0.47	0.57	0.77	0.94
0.6	0.71	0.5	0.78	0.76	0.78
0.61	0.73	0.5	0.75	0.68	0.91
0.63	0.63	0.61	0.46	0.84	0.83
0.58	0.71	0.61	0.68	0.84	1.01
0.57	0.73	0.61	0.6	0.91	0.89
0.54	0.72	0.7	0.79	0.84	0.72
0.58	0.58	0.69	0.68	0.9	0.75
0.58	0.69	0.55	0.56	0.77	0.66
0.77	0.72	0.76	0.75	0.74	0.6
0.61	0.74	0.74	0.66	0.86	0.66
0.72	0.83	0.55	0.66	0.84	0.67
0.44	0.58	0.6	0.99	0.84	0.64
0.73	0.78	0.61	0.85	0.8	0.61
0.54	0.78	0.63	0.71	0.74	0.67
0.86	0.78	0.65	0.8	0.69	0.71
0.65	0.77	0.6	0.47	0.8	0.73
0.63	0.68	0.64	0.65	0.82	0.69
0.73	0.65	0.61	0.53	0.72	0.73
0.53	0.82	0.86	0.67	0.87	0.72
0.63	0.79	0.72	0.83	0.73	0.64
0.64	0.74	0.81	0.65	0.66	0.76
0.58	0.63	0.59	0.72	0.81	0.56
0.7	0.8	0.9	0.73	0.76	0.56
0.58	0.77	0.64	0.54	0.85	0.6
0.72	0.76	0.84	0.49	0.64	0.63
0.72	0.91	0.67	0.52	0.7	0.56
0.59	0.95	0.55	0.72	0.82	0.77
0.7	1.01	0.73	0.74	0.67	0.75
0.72	0.73	0.58	0.6	0.67	0.78
0.63	0.8	0.75	0.62	0.63	0.66
0.78	0.82	0.78	0.65	0.73	0.64
0.82	0.75	0.72	0.8	0.69	0.67
0.73	0.97	0.62	0.6	0.77	0.76
0.68	0.79	0.66	0.61	0.77	0.72
0.82	0.74	0.66	0.62	0.69	0.79
0.64	0.71	0.69	0.72	0.82	0.81
0.82	0.74	0.57	0.61	0.75	0.84
0.66	0.83	0.67	0.85	0.63	0.83
0.5	0.76	0.68	0.79	0.74	0.95
0.7	0.85	0.56	0.7	0.47	0.75
0.69	0.89	0.56	0.72	0.76	0.59
0.57	0.7	0.72	0.55	0.76	0.65
0.62	0.9	0.65	0.62	0.71	0.84
0.52	0.95	0.62	0.72	0.85	0.7
0.64	0.8	0.75	0.8	0.5	0.83
0.57	0.62	0.76	0.83	0.9	0.79
0.59	0.89	0.94	0.5	0.54	0.87
0.55	0.72	0.9	0.49	0.57	0.79
0.55	0.91	0.82	0.68	0.64	0.75
0.56	0.81	1.03	0.51	0.49	0.62
0.44	1.06	1.03	0.49	0.58	0.73
0.57	0.66	1	0.5	0.66	0.78
0.68	0.58	0.84	0.56	0.56	0.79
0.64	0.65	0.87	0.78	0.51	0.87
0.73	0.68	0.95	0.72	0.66	0.71
0.5	0.94	0.75	0.75	0.61	0.77
0.68	0.72	0.84	0.77	0.8	0.77
0.65	0.72	0.92	0.79	0.7	0.73
0.7	0.75	0.96	0.63	0.6	0.9
0.59	0.56	0.78	0.81	0.86	0.69
0.58	0.66	1.01	0.76	0.85	0.81
0.61	0.81	1	0.58	0.69	0.91
0.57	0.6	0.71	0.69	0.65	0.76
0.71	0.58	0.87	0.79	0.76	0.79
0.52	0.89	0.71	0.86	0.69	0.8
0.5	0.86	1.09	0.48	0.7	0.96
0.7	0.76	0.93	0.85	0.77	0.85
0.54	0.68	0.71	0.85	0.77	0.83
0.63	0.83	0.63	0.75	0.45	0.73
0.56	0.74	0.69	0.97	0.54	0.83
0.49	0.68	0.74	0.73	0.61	0.68
0.53	0.66	1.05	0.87	0.66	0.71
0.51	0.62	0.66	0.82	0.76	0.84
0.58	0.81	0.61	0.75	0.63	0.83
0.77	0.84	0.65	0.87	0.68	0.84
0.55	0.83	0.52	0.78	0.6	0.84
0.59	0.76	0.62	0.4	0.52	0.66
0.65	0.76	0.56	0.75	0.78	0.79
0.6	0.64	0.5	0.76	0.89	0.93
0.53	0.77	0.63	0.43	0.75	0.85
0.94	0.63	0.55	0.72	0.71	0.95
0.48	0.8	0.62	0.62	0.95	0.8
0.49	0.72	0.69	0.57	0.64	0.86
0.58	0.94	0.57	0.63	0.69	0.68
0.46	0.92	0.57	0.69	0.84	0.71
0.48	0.92	0.63	0.73	0.94	0.82
0.5	0.78	0.59	0.62	0.75	0.9
0.54	0.81	0.64	0.68	0.91	0.71
0.66	0.87	0.81	0.8	0.72	0.61
0.48	0.84	0.71	0.79	0.79	0.88
0.54	0.82	0.86	0.78	0.76	0.87
0.57	0.74	0.63	0.61	0.72	1.02
0.65	0.69	0.82	0.57	0.62	0.68
0.55	0.74	0.57	0.83	0.55	1.03
0.61	0.81	0.58	0.66	0.77	1.06
0.46	0.67	0.57	0.61	0.44	0.98
0.52	0.82	0.77	0.61	0.6	0.86
0.58	0.77	0.8	0.68	0.69	0.84
0.57	0.82	0.79	0.79	0.63	0.75
0.56	0.65	0.59	0.59	0.6	0.69
0.56	0.67	0.89	0.72	0.59	0.8
0.54	0.69	0.62	0.56	0.66	1.02
0.55	0.83	0.91	0.63	0.72	0.8
0.62	0.86	0.71	0.64	0.59	0.81
0.61	0.88	0.81	0.41	0.64	0.9
0.51	1.01	0.66	0.7	0.56	0.88
0.58	0.66	0.68	0.8	0.53	0.81
0.61	0.88	0.66	0.7	0.56	0.84
0.74	0.65	0.61	0.87	0.79	0.99
0.64	0.75	0.64	0.73	0.93	1
0.55	0.74	0.68	0.8	0.65	0.86
0.76	0.81	0.78	0.74	0.86	1.01
0.48	1.05	0.66	0.83	0.63	0.89
0.75	0.66	0.57	0.84	0.69	0.86
0.54	0.66	0.72	0.85	0.88	0.93
0.65	0.62	0.57	0.94	0.76	0.68
0.54	0.9	0.48	0.71	0.74	0.7
0.76	0.59	0.52	0.65	0.49	0.83
0.61	0.81	0.53	0.71	0.65	0.66
0.53	0.66	0.59	0.78	0.69	0.94
0.79	0.87	0.54	0.64	0.84	0.84
0.45	0.95	0.72	0.58	0.52	0.82
0.73	0.75	0.4	0.75	0.72	0.83
0.52	0.68	0.5	0.41	0.56	0.91
0.71	0.84	0.61	0.66	0.58	0.9
0.64	0.98	0.69	0.8	0.75	0.89
0.55	0.86	0.69	0.6	0.8	0.78
0.58	0.84	0.59	0.92	0.59	0.92
0.58	0.94	0.72	0.59	0.57	0.82
0.64	0.85	0.63	0.96	0.73	0.69
0.5	0.9	0.54	0.77	0.96	0.8
0.53	1.08	0.51	0.71	0.75	0.83
0.64	0.77	0.57	0.48	0.89	0.78
0.59	0.83	0.52	0.51	0.69	0.91
0.55	1.03	0.62	0.81	0.66	0.85
0.58	0.89	0.63	0.79	0.85	0.82
0.67	0.86	0.71	0.92	0.86	0.91
0.6	0.73	0.61	0.78	0.8	0.78
0.5	0.83	0.63	0.78	0.97	0.67
0.49	0.71	0.64	0.76	0.84	0.75
0.52	0.72	0.61	0.8	0.6	0.69
0.56	0.47	0.62	0.65	0.75	0.71
0.64	0.69	0.57	0.76	0.8	0.76
0.62	0.74	0.61	0.65	0.98	0.88
0.65	0.73	0.53	0.66	0.67	0.81
0.5	0.7	0.54	0.76	0.82	0.76
0.54	0.96	0.61	0.8	0.93	0.83
0.64	0.73	0.59	0.88	0.76	0.72
0.64	0.74	0.69	0.73		0.79
0.48	0.73	0.62	0.81		0.77
0.61	0.8	0.57	0.83		0.9
0.57	0.84	0.66	0.76		0.66
0.62	0.64	0.54	0.89		0.88
0.88	0.63	0.66	0.58		0.72
0.71	0.62	0.85	0.46		0.84
0.78	0.8	0.87	0.69		0.75
0.56	0.82	0.9	0.66		0.61
0.74	0.73	0.63	0.55		0.67
0.65	0.92	0.77	0.6		0.67
0.61	0.83	0.62	0.82		0.72
0.61	0.69	0.77	0.4		0.67
0.59	0.79	0.63	0.56		0.82
0.67		0.61	0.55		0.84
0.47		0.72	0.66		0.79
0.69		0.91	0.56		0.82
0.64		0.64	0.74		0.76
0.81		0.54	0.67		0.74
0.6		0.81	0.78		0.72
0.79		0.73	0.87		0.61
0.8		0.63	0.65		0.75
0.75		0.77	0.57
0.8		0.54	0.36
0.54		0.75	0.63
0.64		0.82	0.51
0.6		0.5	0.7
0.85		0.74	0.65
0.63		0.86	0.63
0.66		0.5	0.83
0.56		0.46	0.63
0.59		0.5	0.83
0.7		0.56	0.7
0.7		0.64	0.69
0.71		0.88	0.67
0.53		0.59	0.83
0.5		0.6	0.63
0.65		0.62	0.45
0.64		0.67	0.87
0.53		0.72	0.75
0.67		0.64	0.71
0.55		0.61	0.76
0.57		0.59
0.85		0.68
0.83		0.56
0.62		0.6
0.48		0.74
0.62		0.47
0.61		0.61
0.65		0.65
0.93		0.57
0.61		0.67
0.56		0.5
0.61		0.68
0.61		0.68
0.66		0.56
0.62		0.59
0.65		0.54
0.65		0.59
0.62		0.65
0.66		0.49
0.71		0.47
0.86		0.58
		0.63
		0.53
		0.69
		0.65
		0.59
		0.54
		0.5
		0.63
		0.73
		0.6
		0.87
		0.66
		0.81
		0.56
		0.44
		0.79
		0.6
		0.6
		0.72
		0.58
		0.8
		0.73
