# Supplementary material for: A chromatin-remodeling-independent role for ATRX in protecting centromeric cohesion
Source: EMBO J. 2025 May 28;44(14):4037–64. doi: 10.1038/s44318-025-00465-6 (PMC12264150; doi:10.1038/s44318-025-00465-6)
Supplement: Supplementary file 12 — Source data Fig. 6 [file 44318_2025_465_MOESM12_ESM.zip › EMBOJ-2025-120195-Figure 6-Source data/Figure 6/6I/6I.xlsx]

## Sheet: R1
R1
										MG132 treatment	2h	Metaphase	Prometaphase	Misalignment	Sum		Metaphase	Prometaphase	Misalignment
	2h	meta	prometa	misalignment	Total		met	pro	misali	CB-GFP	siControl	292	24	10	326		0.895706	0.0736196	0.0306748
HeLa	siControl	292	24	10	326		0.895706	0.0736196	0.0306748		siATRX#1	210	25	20	255		0.823529	0.0980392	0.0784314
	siATRX	210	25	20	255		0.823529	0.0980392	0.0784314	CB-ATRX (1394-1443)-GFP	siControl	236	25	8	269		0.877323	0.0929368	0.0297398
CB-WT	siControl	236	25	8	269		0.877323	0.0929368	0.0297398		siATRX#1	227	22	9	258		0.879845	0.0852713	0.0348837
	siATRX	227	22	9	258		0.879845	0.0852713	0.0348837	CB-ATRX (1394-1443)-GFP-Y1419A	siControl	199	15	5	219		0.908676	0.0684932	0.0228311
CB-Y1419A	siControl	199	15	5	219		0.908676	0.0684932	0.0228311		siATRX#1	203	14	20	237		0.85654	0.0590717	0.0843882
	siATRX	203	14	20	237		0.85654	0.0590717	0.0843882
										MG132 treatment	4h	Metaphase	Prometaphase	Misalignment	Sum		Metaphase	Prometaphase	Misalignment
	4h									CB-GFP	siControl	283	6	16	305		0.927869	0.0196721	0.052459
HeLa	siControl	283	6	16	305		0.927869	0.0196721	0.052459		siATRX#1	225	9	29	263		0.855513	0.0342205	0.110266
	siATRX	225	9	29	263		0.855513	0.0342205	0.110266	CB-ATRX (1394-1443)-GFP	siControl	232	6	16	254		0.913386	0.023622	0.0629921
CB-WT	siControl	232	6	16	254		0.913386	0.023622	0.0629921		siATRX#1	251	8	20	279		0.899642	0.0286738	0.0716846
	siATRX	251	8	20	279		0.899642	0.0286738	0.0716846	CB-ATRX (1394-1443)-GFP-Y1419A	siControl	187	8	10	205		0.912195	0.0390244	0.0487805
CB-Y1419A	siControl	187	8	10	205		0.912195	0.0390244	0.0487805		siATRX#1	191	6	32	229		0.834061	0.0262009	0.139738
	siATRX	191	6	32	229		0.834061	0.0262009	0.139738
										MG132 treatment	6h	Metaphase	Prometaphase	Misalignment	Sum		Metaphase	Prometaphase	Misalignment
	6h									CB-GFP	siControl	190	0	16	206		0.92233	0	0.0776699
HeLa	siControl	190	0	16	206		0.92233	0	0.0776699		siATRX#1	213	0	50	263		0.809886	0	0.190114
	siATRX	213	0	50	263		0.809886	0	0.190114	CB-ATRX (1394-1443)-GFP	siControl	209	0	17	226		0.924779	0	0.0752212
CB-WT	siControl	209	0	17	226		0.924779	0	0.0752212		siATRX#1	215	0	21	236		0.911017	0	0.0889831
	siATRX	215	0	21	236		0.911017	0	0.0889831	CB-ATRX (1394-1443)-GFP-Y1419A	siControl	280	0	29	309		0.906149	0	0.0938511
CB-Y1419A	siControl	280	0	29	309		0.906149	0	0.0938511		siATRX#1	220	0	53	273		0.805861	0	0.194139
	siATRX	220	0	53	273		0.805861	0	0.194139
										MG132 treatment	8h	Metaphase	Prometaphase	Misalignment	Sum		Metaphase	Prometaphase	Misalignment
	8h									CB-GFP	siControl	228	0	35	263		0.86692	0	0.13308
HeLa	siControl	228	0	35	263		0.86692	0	0.13308		siATRX#1	153	0	91	244		0.627049	0	0.372951
	siATRX	153	0	91	244		0.627049	0	0.372951	CB-ATRX (1394-1443)-GFP	siControl	243	0	30	273		0.89011	0	0.10989
CB-WT	siControl	243	0	30	273		0.89011	0	0.10989		siATRX#1	226	0	37	263		0.859316	0	0.140684
	siATRX	226	0	37	263		0.859316	0	0.140684	CB-ATRX (1394-1443)-GFP-Y1419A	siControl	209	0	35	244		0.856557	0	0.143443
CB-Y1419A	siControl	209	0	35	244		0.856557	0	0.143443		siATRX#1	167	0	109	276		0.605072	0	0.394928
	siATRX	167	0	109	276		0.605072	0	0.394928
										MG132 treatment	10h	Metaphase	Prometaphase	Misalignment	Sum		Metaphase	Prometaphase	Misalignment
	10h									CB-GFP	siControl	193	0	33	226		0.853982	0	0.146018
HeLa	siControl	193	0	33	226		0.853982	0	0.146018		siATRX#1	107	0	123	230		0.465217	0	0.534783
	siATRX	107	0	123	230		0.465217	0	0.534783	CB-ATRX (1394-1443)-GFP	siControl	192	0	32	224		0.857143	0	0.142857
CB-WT	siControl	192	0	32	224		0.857143	0	0.142857		siATRX#1	184	0	45	229		0.803493	0	0.196507
	siATRX	184	0	45	229		0.803493	0	0.196507	CB-ATRX (1394-1443)-GFP-Y1419A	siControl	232	0	48	280		0.828571	0	0.171429
CB-Y1419A	siControl	232	0	48	280		0.828571	0	0.171429		siATRX#1	114	0	127	241		0.473029	0	0.526971
	siATRX	114	0	127	241		0.473029	0	0.526971
R2
	2h
HeLa	siControl	194	21	11	226		0.858407	0.0929204	0.0486726
	siATRX	254	10	25	289		0.878893	0.0346021	0.0865052
CB-WT	siControl	198	24	6	228		0.868421	0.105263	0.0263158
	siATRX	187	30	7	224		0.834821	0.133929	0.03125
CB-Y1419A	siControl	186	15	13	214		0.869159	0.0700935	0.0607477
	siATRX	185	23	22	230		0.804348	0.1	0.0956522
	4h
HeLa	siControl	208	4	13	225		0.924444	0.0177778	0.0577778
	siATRX	195	0	30	225		0.866667	0	0.133333
CB-WT	siControl	191	0	12	203		0.940887	0	0.0591133
	siATRX	215	0	37	252		0.853175	0	0.146825
CB-Y1419A	siControl	242	0	18	260		0.930769	0	0.0692308
	siATRX	202	0	31	233		0.866953	0	0.133047
	6h
HeLa	siControl	217	0	18	235		0.923404	0	0.0765957
	siATRX	239	0	67	306		0.781046	0	0.218954
CB-WT	siControl	221	0	18	239		0.924686	0	0.0753138
	siATRX	237	0	23	260		0.911538	0	0.0884615
CB-Y1419A	siControl	247	0	23	270		0.914815	0	0.0851852
	siATRX	173	0	53	226		0.765487	0	0.234513
	8h
HeLa	siControl	266	0	37	303		0.877888	0	0.122112
	siATRX	169	0	94	263		0.642586	0	0.357414
CB-WT	siControl	202	0	31	233		0.866953	0	0.133047
	siATRX	255	0	47	302		0.844371	0	0.155629
CB-Y1419A	siControl	205	0	40	245		0.836735	0	0.163265
	siATRX	125	0	101	226		0.553097	0	0.446903
	10h
HeLa	siControl	226	0	48	274		0.824818	0	0.175182
	siATRX	109	0	113	222		0.490991	0	0.509009
CB-WT	siControl	225	0	38	263		0.855513	0	0.144487
	siATRX	187	0	40	227		0.823789	0	0.176211
CB-Y1419A	siControl	172	0	37	209		0.822967	0	0.177033
	siATRX	119	0	117	236		0.504237	0	0.495763
R3
	2h
HeLa	siControl	199	22	6	227		0.876652	0.0969163	0.0264317
	siATRX	179	9	17	205		0.873171	0.0439024	0.0829268
CB-WT	siControl	197	16	4	217		0.907834	0.0737327	0.0184332
	siATRX	204	19	6	229		0.89083	0.0829694	0.0262009
CB-Y1419A	siControl	213	20	6	239		0.891213	0.083682	0.0251046
	siATRX	214	13	17	244		0.877049	0.0532787	0.0696721
	4h
HeLa	siControl	263	11	25	299		0.879599	0.0367893	0.083612
	siATRX	211	1	40	252		0.837302	0.00396825	0.15873
CB-WT	siControl	243	0	14	257		0.945525	0	0.0544747
	siATRX	235	0	20	255		0.921569	0	0.0784314
CB-Y1419A	siControl	223	0	21	244		0.913934	0	0.0860656
	siATRX	194	0	42	236		0.822034	0	0.177966
	6h
HeLa	siControl	258	0	46	304		0.848684	0	0.151316
	siATRX	188	0	75	263		0.714829	0	0.285171
CB-WT	siControl	205	0	31	236		0.868644	0	0.131356
	siATRX	261	0	44	305		0.855738	0	0.144262
CB-Y1419A	siControl	222	0	38	260		0.853846	0	0.146154
	siATRX	209	0	74	283		0.738516	0	0.261484
	8h
HeLa	siControl	217	0	46	263		0.825095	0	0.174905
	siATRX	126	0	101	227		0.555066	0	0.444934
CB-WT	siControl	176	0	32	208		0.846154	0	0.153846
	siATRX	291	0	59	350		0.831429	0	0.168571
CB-Y1419A	siControl	193	0	40	233		0.828326	0	0.171674
	siATRX	133	0	100	233		0.570815	0	0.429185
	10h
HeLa	siControl	209	0	57	266		0.785714	0	0.214286
	siATRX	123	0	136	259		0.474903	0	0.525097
CB-WT	siControl	201	0	49	250		0.804	0	0.196
	siATRX	163	0	44	207		0.78744	0	0.21256
CB-Y1419A	siControl	186	0	47	233		0.798283	0	0.201717
	siATRX	102	0	117	219		0.465753	0	0.534247

## Sheet: R2
MG132 treatment	2h	Metaphase	Prometaphase	Misalignment	Sum		Metaphase	Prometaphase	Misalignment
CB-GFP	siControl	194	21	11	226		0.858407	0.0929204	0.0486726
	siATRX#1	254	10	25	289		0.878893	0.0346021	0.0865052
CB-ATRX (1394-1443)-GFP	siControl	198	24	6	228		0.868421	0.105263	0.0263158
	siATRX#1	187	30	7	224		0.834821	0.133929	0.03125
CB-ATRX (1394-1443)-GFP-Y1419A	siControl	186	15	13	214		0.869159	0.0700935	0.0607477
	siATRX#1	185	23	22	230		0.804348	0.1	0.0956522
MG132 treatment	4h	Metaphase	Prometaphase	Misalignment	Sum		Metaphase	Prometaphase	Misalignment
CB-GFP	siControl	208	4	13	225		0.924444	0.0177778	0.0577778
	siATRX#1	195	0	30	225		0.866667	0	0.133333
CB-ATRX (1394-1443)-GFP	siControl	191	0	12	203		0.940887	0	0.0591133
	siATRX#1	215	0	37	252		0.853175	0	0.146825
CB-ATRX (1394-1443)-GFP-Y1419A	siControl	242	0	18	260		0.930769	0	0.0692308
	siATRX#1	202	0	31	233		0.866953	0	0.133047
MG132 treatment	6h	Metaphase	Prometaphase	Misalignment	Sum		Metaphase	Prometaphase	Misalignment
CB-GFP	siControl	217	0	18	235		0.923404	0	0.0765957
	siATRX#1	239	0	67	306		0.781046	0	0.218954
CB-ATRX (1394-1443)-GFP	siControl	221	0	18	239		0.924686	0	0.0753138
	siATRX#1	237	0	23	260		0.911538	0	0.0884615
CB-ATRX (1394-1443)-GFP-Y1419A	siControl	247	0	23	270		0.914815	0	0.0851852
	siATRX#1	173	0	53	226		0.765487	0	0.234513
MG132 treatment	8h	Metaphase	Prometaphase	Misalignment	Sum		Metaphase	Prometaphase	Misalignment
CB-GFP	siControl	266	0	37	303		0.877888	0	0.122112
	siATRX#1	169	0	94	263		0.642586	0	0.357414
CB-ATRX (1394-1443)-GFP	siControl	202	0	31	233		0.866953	0	0.133047
	siATRX#1	255	0	47	302		0.844371	0	0.155629
CB-ATRX (1394-1443)-GFP-Y1419A	siControl	205	0	40	245		0.836735	0	0.163265
	siATRX#1	125	0	101	226		0.553097	0	0.446903
MG132 treatment	10h	Metaphase	Prometaphase	Misalignment	Sum		Metaphase	Prometaphase	Misalignment
CB-GFP	siControl	226	0	48	274		0.824818	0	0.175182
	siATRX#1	109	0	113	222		0.490991	0	0.509009
CB-ATRX (1394-1443)-GFP	siControl	225	0	38	263		0.855513	0	0.144487
	siATRX#1	187	0	40	227		0.823789	0	0.176211
CB-ATRX (1394-1443)-GFP-Y1419A	siControl	172	0	37	209		0.822967	0	0.177033
	siATRX#1	119	0	117	236		0.504237	0	0.495763

## Sheet: R3
MG132 treatment	2h	Metaphase	Prometaphase	Misalignment	Sum		Metaphase	Prometaphase	Misalignment
CB-GFP	siControl	199	22	6	227		0.876652	0.0969163	0.0264317
	siATRX#1	179	9	17	205		0.873171	0.0439024	0.0829268
CB-ATRX (1394-1443)-GFP	siControl	197	16	4	217		0.907834	0.0737327	0.0184332
	siATRX#1	204	19	6	229		0.89083	0.0829694	0.0262009
CB-ATRX (1394-1443)-GFP-Y1419A	siControl	213	20	6	239		0.891213	0.083682	0.0251046
	siATRX#1	214	13	17	244		0.877049	0.0532787	0.0696721
MG132 treatment	4h	Metaphase	Prometaphase	Misalignment	Sum		Metaphase	Prometaphase	Misalignment
CB-GFP	siControl	263	11	25	299		0.879599	0.0367893	0.083612
	siATRX#1	211	1	40	252		0.837302	0.00396825	0.15873
CB-ATRX (1394-1443)-GFP	siControl	243	0	14	257		0.945525	0	0.0544747
	siATRX#1	235	0	20	255		0.921569	0	0.0784314
CB-ATRX (1394-1443)-GFP-Y1419A	siControl	223	0	21	244		0.913934	0	0.0860656
	siATRX#1	194	0	42	236		0.822034	0	0.177966
MG132 treatment	6h	Metaphase	Prometaphase	Misalignment	Sum		Metaphase	Prometaphase	Misalignment
CB-GFP	siControl	258	0	46	304		0.848684	0	0.151316
	siATRX#1	188	0	75	263		0.714829	0	0.285171
CB-ATRX (1394-1443)-GFP	siControl	205	0	31	236		0.868644	0	0.131356
	siATRX#1	261	0	44	305		0.855738	0	0.144262
CB-ATRX (1394-1443)-GFP-Y1419A	siControl	222	0	38	260		0.853846	0	0.146154
	siATRX#1	209	0	74	283		0.738516	0	0.261484
MG132 treatment	8h	Metaphase	Prometaphase	Misalignment	Sum		Metaphase	Prometaphase	Misalignment
CB-GFP	siControl	217	0	46	263		0.825095	0	0.174905
	siATRX#1	126	0	101	227		0.555066	0	0.444934
CB-ATRX (1394-1443)-GFP	siControl	176	0	32	208		0.846154	0	0.153846
	siATRX#1	291	0	59	350		0.831429	0	0.168571
CB-ATRX (1394-1443)-GFP-Y1419A	siControl	193	0	40	233		0.828326	0	0.171674
	siATRX#1	133	0	100	233		0.570815	0	0.429185
MG132 treatment	10h	Metaphase	Prometaphase	Misalignment	Sum		Metaphase	Prometaphase	Misalignment
CB-GFP	siControl	209	0	57	266		0.785714	0	0.214286
	siATRX#1	123	0	136	259		0.474903	0	0.525097
CB-ATRX (1394-1443)-GFP	siControl	201	0	49	250		0.804	0	0.196
	siATRX#1	163	0	44	207		0.78744	0	0.21256
CB-ATRX (1394-1443)-GFP-Y1419A	siControl	186	0	47	233		0.798283	0	0.201717
	siATRX#1	102	0	117	219		0.465753	0	0.534247
