# Supplementary material for: A chromatin-remodeling-independent role for ATRX in protecting centromeric cohesion
Source: EMBO J. 2025 May 28;44(14):4037–64. doi: 10.1038/s44318-025-00465-6 (PMC12264150; doi:10.1038/s44318-025-00465-6)
Supplement: Supplementary file 12 — Source data Fig. 6 [file 44318_2025_465_MOESM12_ESM.zip › EMBOJ-2025-120195-Figure 6-Source data/Figure 6/6J/6J.xlsx]

## Sheet: R1
		Normal	Lagging	Sum		Normal	Lagging
CB-GFP	siControl	212	4	216		0.981481	0.0185185
	siATRX#1	204	20	224		0.910714	0.0892857
		Normal	Lagging	Sum		Normal	Lagging
CB-ATRX(1394-1443)-GFP	siControl	229	4	233		0.982833	0.0171674
	siATRX#1	246	7	253		0.972332	0.027668
		Normal	Lagging	Sum		Normal	Lagging
CB-ATRX(1394-1443)-GFP-Y1419A	siControl	280	6	286		0.979021	0.020979
	siATRX#1	211	19	230		0.917391	0.0826087

## Sheet: R2
		Normal	Lagging	Sum		Normal	Lagging
CB-GFP	siControl	201	4	205		0.980488	0.0195122
	siATRX#1	195	18	213		0.915493	0.084507
		Normal	Lagging	Sum		Normal	Lagging
CB-ATRX(1394-1443)-GFP	siControl	222	4	226		0.982301	0.0176991
	siATRX#1	225	6	231		0.974026	0.025974
		Normal	Lagging	Sum		Normal	Lagging
CB-ATRX(1394-1443)-GFP-Y1419A	siControl	216	5	221		0.977376	0.0226244
	siATRX#1	190	19	209		0.909091	0.0909091

## Sheet: R3
		Normal	Lagging	Sum		Normal	Lagging
CB-GFP	siControl	227	6	233		0.974249	0.0257511
	siATRX#1	193	20	213		0.906103	0.0938967
		Normal	Lagging	Sum		Normal	Lagging
CB-ATRX(1394-1443)-GFP	siControl	221	5	226		0.977876	0.0221239
	siATRX#1	255	8	263		0.969582	0.0304183
		Normal	Lagging	Sum		Normal	Lagging
CB-ATRX(1394-1443)-GFP-Y1419A	siControl	229	4	233		0.982833	0.0171674
	siATRX#1	245	25	270		0.907407	0.0925926
