# Supplementary material for: A chromatin-remodeling-independent role for ATRX in protecting centromeric cohesion
Source: EMBO J. 2025 May 28;44(14):4037–64. doi: 10.1038/s44318-025-00465-6 (PMC12264150; doi:10.1038/s44318-025-00465-6)
Supplement: Supplementary file 13 — Source data Fig. 7 [file 44318_2025_465_MOESM13_ESM.zip]

Archive with 44 entries (32 files):
- EMBOJ-2025-120195-Figure 7-Source data/
- EMBOJ-2025-120195-Figure 7-Source data/Figure 7/
- EMBOJ-2025-120195-Figure 7-Source data/Figure 7/7A/
- EMBOJ-2025-120195-Figure 7-Source data/Figure 7/7A/7A.xlsx
- EMBOJ-2025-120195-Figure 7-Source data/Figure 7/7B/
- EMBOJ-2025-120195-Figure 7-Source data/Figure 7/7B/HeLa-siATRX# 1 CENP-C.tif
- EMBOJ-2025-120195-Figure 7-Source data/Figure 7/7B/HeLa-siATRX# 1 DNA.tif
- EMBOJ-2025-120195-Figure 7-Source data/Figure 7/7B/Hela-siControl  CENP-C.tif
- EMBOJ-2025-120195-Figure 7-Source data/Figure 7/7B/Hela-siControl  DNA.tif
- EMBOJ-2025-120195-Figure 7-Source data/Figure 7/7B/HeLa-siWapl   DNA.tif
- EMBOJ-2025-120195-Figure 7-Source data/Figure 7/7B/HeLa-siWapl  CENP-C.tif
- EMBOJ-2025-120195-Figure 7-Source data/Figure 7/7B/HeLa-siWapl+siATRX #1 CENP-C.tif
- EMBOJ-2025-120195-Figure 7-Source data/Figure 7/7B/HeLa-siWapl+siATRX #1 DNA.tif
- EMBOJ-2025-120195-Figure 7-Source data/Figure 7/7C/
- EMBOJ-2025-120195-Figure 7-Source data/Figure 7/7C/western ATRX.tif
- EMBOJ-2025-120195-Figure 7-Source data/Figure 7/7C/western GAPDH.tif
- EMBOJ-2025-120195-Figure 7-Source data/Figure 7/7C/western Wapl.tif
- EMBOJ-2025-120195-Figure 7-Source data/Figure 7/7D/
- EMBOJ-2025-120195-Figure 7-Source data/Figure 7/7D/7D.xlsx
- EMBOJ-2025-120195-Figure 7-Source data/Figure 7/7E/
- EMBOJ-2025-120195-Figure 7-Source data/Figure 7/7E/7E.xlsx
- EMBOJ-2025-120195-Figure 7-Source data/Figure 7/7F/
- EMBOJ-2025-120195-Figure 7-Source data/Figure 7/7F/7F.xlsx
- EMBOJ-2025-120195-Figure 7-Source data/Figure 7/7G/
- EMBOJ-2025-120195-Figure 7-Source data/Figure 7/7G/HeLa-siATRX#1 CENP-C.tif
- EMBOJ-2025-120195-Figure 7-Source data/Figure 7/7G/HeLa-siATRX#1 DNA.tif
- EMBOJ-2025-120195-Figure 7-Source data/Figure 7/7G/HeLa-siControl  CENP-C.tif
- EMBOJ-2025-120195-Figure 7-Source data/Figure 7/7G/HeLa-siControl  DNA.tif
- EMBOJ-2025-120195-Figure 7-Source data/Figure 7/7G/HeLa-siWapl  CENP-C.tif
- EMBOJ-2025-120195-Figure 7-Source data/Figure 7/7G/HeLa-siWapl  DNA.tif
- EMBOJ-2025-120195-Figure 7-Source data/Figure 7/7G/siWapl+siATRX #1  DNA.tif
- EMBOJ-2025-120195-Figure 7-Source data/Figure 7/7G/siWapl+siATRX #1 CENP-C.tif
- EMBOJ-2025-120195-Figure 7-Source data/Figure 7/7H/
- EMBOJ-2025-120195-Figure 7-Source data/Figure 7/7H/HeLa-siControl  ATRX.tif
- EMBOJ-2025-120195-Figure 7-Source data/Figure 7/7H/HeLa-siControl ACA.tif
- EMBOJ-2025-120195-Figure 7-Source data/Figure 7/7H/HeLa-siControl DNA.tif
- EMBOJ-2025-120195-Figure 7-Source data/Figure 7/7H/HeLa-siWapl  DNA.tif
- EMBOJ-2025-120195-Figure 7-Source data/Figure 7/7H/HeLa-siWapl ACA.tif
- EMBOJ-2025-120195-Figure 7-Source data/Figure 7/7H/HeLa-siWapl ATRX.tif
- EMBOJ-2025-120195-Figure 7-Source data/Figure 7/7I/
- EMBOJ-2025-120195-Figure 7-Source data/Figure 7/7I/western Wapl.tif
- EMBOJ-2025-120195-Figure 7-Source data/Figure 7/7I/western α-Tubulin.tif
- EMBOJ-2025-120195-Figure 7-Source data/Figure 7/7J/
- EMBOJ-2025-120195-Figure 7-Source data/Figure 7/7J/7J.xlsx
