# Supplementary material for: A chromatin-remodeling-independent role for ATRX in protecting centromeric cohesion
Source: EMBO J. 2025 May 28;44(14):4037–64. doi: 10.1038/s44318-025-00465-6 (PMC12264150; doi:10.1038/s44318-025-00465-6)
Supplement: Supplementary file 13 — Source data Fig. 7 [file 44318_2025_465_MOESM13_ESM.zip › EMBOJ-2025-120195-Figure 7-Source data/Figure 7/7A/7A.xlsx]

## Sheet: R1
	Unseparated	Separated	Sum	Unseparated	Separated
siControl	534	91	625	0.8544	0.1456
siATRX #1	352	217	569	0.618629	0.381371
siWapl	445	49	494	0.90081	0.0991903
siWapl+siATRX #1	510	93	603	0.845771	0.154229

## Sheet: R2
	Unseparated	Separated	Sum	Unseparated	Separated
siControl	283	41	324	0.873457	0.126543
siATRX #1	263	186	449	0.585746	0.414254
siWapl	358	41	399	0.897243	0.102757
siWapl+siATRX #1	361	49	410	0.880488	0.119512

## Sheet: R3
	Unseparated	Separated	Sum	Unseparated	Separated
siControl	339	69	408	0.830882	0.169118
siATRX #1	293	209	502	0.583665	0.416335
siWapl	513	56	569	0.901582	0.0984183
siWapl+siATRX #1	331	47	378	0.875661	0.124339
