# Supplementary material for: A chromatin-remodeling-independent role for ATRX in protecting centromeric cohesion
Source: EMBO J. 2025 May 28;44(14):4037–64. doi: 10.1038/s44318-025-00465-6 (PMC12264150; doi:10.1038/s44318-025-00465-6)
Supplement: Supplementary file 13 — Source data Fig. 7 [file 44318_2025_465_MOESM13_ESM.zip › EMBOJ-2025-120195-Figure 7-Source data/Figure 7/7D/7D.xlsx]

## Sheet: Sheet3
	R1	R2
siControl	0.686	0.6866
siATRX#1	0.7648	0.7611
siWapl	0.5981	0.5862
siATRX#1+siWapl	0.606	0.5984
