# Supplementary material for: A chromatin-remodeling-independent role for ATRX in protecting centromeric cohesion
Source: EMBO J. 2025 May 28;44(14):4037–64. doi: 10.1038/s44318-025-00465-6 (PMC12264150; doi:10.1038/s44318-025-00465-6)
Supplement: Supplementary file 13 — Source data Fig. 7 [file 44318_2025_465_MOESM13_ESM.zip › EMBOJ-2025-120195-Figure 7-Source data/Figure 7/7E/7E.xlsx]

## Sheet: R1
siControl	siATRX#1	siWapl	siATRX#1+siWapl
0.7	0.85	0.52	0.52
0.7	0.83	0.66	0.52
0.77	0.75	0.59	0.55
0.78	0.8	0.71	0.58
0.64	0.78	0.8	0.6
0.73	0.68	0.56	0.68
0.8	0.57	0.65	0.64
0.82	0.6	0.78	0.56
0.77	0.58	0.51	0.47
0.7	0.75	0.62	0.59
0.79	0.63	0.75	0.59
0.76	0.82	0.58	0.6
0.73	0.71	0.52	0.55
0.84	0.7	0.54	0.57
0.67	0.84	0.75	0.57
0.53	0.76	0.58	0.55
0.64	0.68	0.49	0.5
0.73	0.62	0.53	0.54
0.84	0.75	0.57	0.57
0.69	0.69	0.54	0.6
0.62	0.81	0.44	0.58
0.62	0.76	0.48	0.53
0.63	0.71	0.63	0.48
0.68	0.68	0.53	0.55
0.76	0.69	0.55	0.58
0.61	0.7	0.56	0.55
0.65	0.68	0.59	0.5
0.66	0.82	0.58	0.47
0.73	0.77	0.55	0.51
0.67	0.65	0.61	0.55
0.61	0.7	0.57	0.5
0.78	0.69	0.43	0.46
0.69	0.64	0.58	0.59
0.84	0.87	0.52	0.55
0.83	0.76	0.53	0.57
0.8	0.84	0.6	0.55
0.82	0.84	0.48	0.58
0.68	0.66	0.53	0.55
0.7	0.67	0.58	0.6
0.81	0.62	0.66	0.65
0.77	0.75	0.74	0.53
0.61	0.88	0.6	0.55
0.7	0.7	0.56	0.61
0.66	0.75	0.81	0.55
0.66	0.75	0.46	0.53
0.72	0.66	0.51	0.81
0.78	0.55	0.52	0.51
0.68	0.73	0.48	0.57
0.82	0.7	0.51	0.49
0.73	0.67	0.55	0.54
0.65	0.65	0.52	0.61
0.84	0.73	0.51	0.59
0.61	0.65	0.47	0.58
0.72	0.75	0.6	0.56
0.77	0.73	0.5	0.5
0.7	0.78	0.54	0.49
0.66	0.91	0.49	0.52
0.72	0.83	0.65	0.6
0.6	1.03	0.5	0.54
0.62	0.85	0.53	0.49
0.63	1.05	0.5	0.64
0.6	0.85	0.53	0.74
0.57	0.82	0.49	0.54
0.68	0.74	0.54	0.69
0.72	0.86	0.45	0.57
0.56	0.88	0.51	0.63
0.58	0.93	0.57	0.53
0.65	0.91	0.5	0.55
0.65	0.79	0.46	0.55
0.68	0.77	0.49	0.51
0.69	0.77	0.48	0.57
0.68	0.89	0.53	0.48
0.69	0.76	0.59	0.58
0.69	0.66	0.51	0.59
0.79	0.67	0.52	0.65
0.66	0.77	0.57	0.77
0.82	0.89	0.45	0.53
0.85	0.74	0.53	0.59
0.8	0.7	0.7	0.57
0.76	0.85	0.54	0.8
0.78	0.77	0.62	0.63
0.82	0.7	0.58	0.64
0.81	0.79	0.5	0.52
0.83	0.65	0.61	0.66
0.87	0.79	0.47	0.59
0.91	0.66	0.51	0.69
0.64	0.8	0.57	0.6
0.69	0.69	0.47	0.69
0.76	0.61	0.45	0.62
0.84	0.83	0.57	0.62
0.81	0.68	0.52	0.68
0.69	0.8	0.51	0.65
0.63	0.72	0.55	0.32
0.66	0.76	0.45	0.45
0.73	0.77	0.62	0.51
0.67	0.68	0.6	0.4
0.63	0.79	0.47	0.62
0.79	0.8	0.57	0.47
0.68	0.69	0.44	0.66
0.64	0.76	0.48	0.48
0.69	0.88	0.46	0.56
0.58	0.69	0.52	0.48
0.58	0.63	0.48	0.45
0.67	0.74	0.51	0.39
0.63	0.73	0.45	0.74
0.61	0.74	0.49	0.51
0.7	0.68	0.61	0.5
0.69	0.73	0.61	0.55
0.72	0.74	0.53	0.39
0.58	0.72	0.56	0.35
0.7	0.81	0.58	0.57
0.83	0.68	0.44	0.53
0.66	0.78	0.58	0.4
0.7	0.84	0.63	0.46
0.64	0.84	0.53	0.48
0.57	0.92	0.58	0.52
0.66	0.85	0.56	0.59
0.69	0.91	0.47	0.58
0.67	0.86	0.55	0.5
0.61	0.89	0.5	0.49
0.69	1	0.49	0.67
0.65	1.1	0.55	0.56
0.67	0.92	0.45	0.78
0.72	0.74	0.51	0.4
0.71	0.81	0.54	0.38
0.66	0.71	0.52	0.51
0.69	0.77	0.55	0.67
0.65	0.79	0.55	0.54
0.75	0.89	0.51	0.52
0.66	0.97	0.47	0.45
0.74	0.92	0.46	0.53
0.68	0.69	0.5	0.37
0.79	0.96	0.55	0.4
0.68	0.85	0.43	0.6
0.68	0.71	0.59	0.6
0.73	0.74	0.51	0.67
0.69	0.79	0.53	0.86
0.72	0.84	0.49	0.69
0.73	0.77	0.59	0.58
0.88	0.78	0.52	0.62
0.59	0.76	0.53	0.58
0.51	0.93	0.49	0.57
0.62	0.66	0.56	0.6
0.71	0.72	0.55	0.67
0.57	0.71	0.64	0.63
0.58	0.74	0.59	0.58
0.58	0.63	0.53	0.66
0.58	0.77	0.57	0.68
0.63	0.83	0.54	0.6
0.58	0.71	0.52	0.57
0.62	0.63	0.57	0.58
0.57	0.66	0.65	0.7
0.62	0.6	0.66	0.53
0.57	0.65	0.66	0.61
0.64	0.74	0.6	0.6
0.63	0.83	0.61	0.61
0.61	0.77	0.5	0.61
0.55	0.86	0.61	0.62
0.6	0.73	0.84	0.6
0.71	0.97	0.58	0.55
0.58	0.94	0.54	0.6
0.56	0.88	0.66	0.68
0.63	0.91	0.65	0.57
0.6	0.95	0.69	0.71
0.69	0.8	0.76	0.57
0.64	0.98	0.58	0.57
0.7	0.73	0.8	0.63
0.69	0.79	0.5	0.55
0.7	0.82	0.52	0.66
0.65	0.84	0.61	0.56
0.64	0.83	0.49	0.56
0.67	0.87	0.57	0.66
0.72	0.76	0.47	0.61
0.59	0.9	0.52	0.65
0.69	0.76	0.56	0.61
0.57	0.9	0.52	0.6
0.75	1.12	0.56	0.28
0.61	0.89	0.56	0.35
0.78	0.91	0.57	0.34
0.61	1.09	0.49	0.29
0.62	0.92	0.61	0.35
0.63	0.91	0.6	0.36
0.62	0.85	0.49	0.37
0.69	0.84	0.55	0.32
0.61	0.9	0.56	0.26
0.65	0.8	0.54	0.34
0.62	0.83	0.55	0.29
0.57	0.81	0.54	0.29
0.69	0.73	0.52	0.34
0.6	0.76	0.45	0.34
0.56	0.7	0.49	0.3
0.68	0.67	0.47	0.42
0.63	0.66	0.6	0.31
0.55	0.71	0.67	0.31
0.59	0.63	0.57	0.33
0.7	0.69	0.44	0.25
0.62	0.78	0.57	0.36
0.58	0.74	0.62	0.35
0.66	0.67	0.5	0.41
0.71	0.72	0.46	0.34
0.69	0.7	0.53	0.38
0.68	0.74	0.45	0.24
0.71	0.78	0.51	0.3
0.63	0.71	0.65	0.36
0.54	0.76	0.48	0.41
0.72	0.71	0.58	0.38
0.56	0.74	0.56	0.32
0.67	0.73	0.64	0.29
0.68	0.62	0.58	0.31
0.64	0.73	0.47	0.51
0.69	0.73	0.5	0.31
0.73	0.84	0.42	0.36
0.64	0.72	0.58	0.44
0.69	0.78	0.53	0.33
0.57	0.79	0.49	0.41
0.56	0.74	0.6	0.25
0.57	0.68	0.57	0.43
0.58	0.69	0.51	0.32
0.58	0.62	0.58	0.41
0.63	0.78	0.44	0.34
0.69	0.7	0.52	0.45
0.75	0.7	0.66	0.35
0.74	1.02	0.54	0.31
0.61	0.89	0.47	0.36
0.65	0.75	0.54	0.53
0.53	0.75	0.54	0.45
0.67	0.86	0.54	0.6
0.67	0.86	0.58	0.38
0.62	0.82	0.57	0.52
0.59	0.99	0.53	0.52
0.7	0.78	0.5	0.64
0.69	0.9	0.51	0.66
0.68	1.06	0.53	0.55
0.65	0.77	0.48	0.57
0.67	0.85	0.53	0.6
0.63	1.09	0.53	0.72
0.61	0.91	0.51	0.62
0.79	0.73	0.5	0.35
0.58	0.78	0.5	0.72
0.65	0.71	0.64	0.49
0.57	0.66	0.54	0.39
0.6	1.02	0.48	0.55
0.61	1.01	0.55	0.56
0.59	0.82	0.5	0.31
0.65	0.88	0.49	0.41
0.58	0.79	0.41	0.53
0.63	0.87	0.44	0.42
0.63	0.81	0.53	0.37
0.69	0.69	0.51	0.38
0.66	0.78	0.46	0.39
0.72	0.72	0.52	0.34
0.71	0.74	0.46	0.43
0.66	0.71	0.46	0.62
0.82	0.76	0.46	0.39
0.7	0.73	0.47	0.35
0.69	0.74	0.51	0.37
0.68	0.81	0.46	0.44
0.69	0.71	0.49	0.32
0.66	0.68	0.57	0.42
0.59	0.76	0.46	0.43
0.66	0.71	0.55	0.53
0.66	0.8	0.51	0.42
0.66	0.81	0.51	0.46
0.67	0.76	0.45	0.49
0.67	0.8	0.5	0.48
0.68	0.69	0.48	0.32
0.68	0.73	0.56	0.31
0.65	0.88	0.52	0.48
0.7	0.68	0.49	0.5
0.74	0.81	0.56	0.64
0.76	0.8	0.62	0.64
0.64	0.96	0.66	0.63
0.77	0.69	0.6	0.65
0.68	0.78	0.66	0.68
0.84	0.77	0.59	0.7
0.71	0.68	0.65	0.66
0.61	0.73	0.58	0.58
0.72	0.78	0.66	0.64
0.57	0.8	0.55	0.64
0.61	0.7	0.61	0.64
0.66	0.62	0.53	0.73
0.69	0.8	0.64	0.57
0.69	0.78	0.61	0.67
0.58	0.8	0.55	0.66
0.57	0.83	0.62	0.61
0.66	0.83	0.55	0.61
0.67	0.66	0.51	0.74
0.69	0.81	0.57	0.66
0.55	0.62	0.58	0.67
0.6	0.59	0.64	0.7
0.6	0.61	0.6	0.56
0.82	0.62	0.53	0.71
0.72	0.83	0.56	0.67
0.73	0.58	0.54	0.65
0.78	0.66	0.57	0.64
0.69	0.67	0.7	0.63
0.65	0.65	0.55	0.52
0.72	0.77	0.55	0.64
0.67	0.63	0.66	0.5
0.62	0.73	0.64	0.58
0.73	0.74	0.6	0.83
0.62	0.7	0.57	0.57
0.67	0.74	0.58	0.45
0.78	0.73	0.56	0.31
0.63	0.73	0.7	0.72
0.6	0.76	0.61	0.39
0.62	0.79	0.65	0.46
0.51	0.71	0.51	0.76
0.58	0.8	0.63	0.74
0.69	0.86	0.62	0.42
0.55	0.8	0.62	0.58
0.71	0.7	0.54	0.32
0.57	0.82	0.62	0.4
	0.94	0.55	0.35
0.92	1.07	0.68	0.61
0.83	0.83	0.64	0.4
0.94	0.97	0.61	0.34
0.66	0.86	0.63	0.62
0.77	0.93	0.57	0.4
0.72	0.94	0.59	0.39
0.63	0.96	0.56	0.47
0.61	1.1	0.62	0.62
0.6	1.14	0.56	0.6
0.72	0.79	0.58	0.6
0.6	0.86	0.59	0.66
1.04	0.71	0.63	0.69
0.72	0.81	0.48	0.66
0.72	0.79	0.56	0.67
0.79	0.7	0.6	0.59
0.71	0.64	0.51	0.71
1.06	0.64	0.51	0.63
0.69	0.79	0.5	0.62
0.71	0.72	0.59	0.65
0.72	0.88	0.53	0.67
0.99	0.66	0.61	0.66
0.69	0.63	0.56	0.64
0.62	0.69	0.5	0.67
0.67	0.65	0.56	0.64
0.88	0.64	0.68	0.58
0.54	0.7	0.58	0.75
0.66	0.62	0.59	0.58
0.77	0.87	0.58	0.59
0.62	0.76	0.54	0.57
0.82	0.8	0.59	0.61
0.77	0.75	0.59	0.54
0.58	0.83	0.58	0.64
0.59	0.78	0.55	0.69
0.56	0.86	0.6	0.6
0.72	0.98	0.58	0.61
0.78	0.86	0.55	0.63
0.51	0.65	0.71	0.63
0.83	0.77	0.68	0.66
0.93	0.74	0.55	0.54
0.55	0.9	0.59	0.6
0.73	0.8	0.53	0.76
0.72	0.81	0.53	0.68
0.66	0.79	0.7	0.56
0.64	0.74	0.6	0.65
0.69	0.7	0.54	0.75
0.33	0.73	0.57	0.67
0.52	0.82	0.69	0.69
0.76	0.85	0.67	0.73
0.59	1.01	0.58	0.66
0.72	0.67	0.57	0.61
0.62	0.86	0.59	0.69
0.61	0.89	0.55	0.67
0.62	0.74	0.53	0.68
0.63	0.83	0.72	0.71
0.51	0.66	0.48	0.65
0.73	0.75	0.61	0.62
0.77	0.81	0.56	0.66
0.7	0.87	0.57	0.69
0.8	0.78	0.49	0.74
0.64	0.68	0.54	0.62
0.72	0.89	0.51	0.75
0.6	0.76	0.55	0.8
0.64	0.81	0.51	0.74
0.67	0.85	0.47	0.66
0.73	0.83	0.52	0.77
0.75	0.64	0.48	0.69
0.7	0.7	0.56	0.58
0.63	0.77	0.61	0.61
0.55	0.75	0.52	0.61
0.7	0.73	0.58	0.53
0.63	0.78	0.64	0.68
0.7	0.83	0.49	0.67
0.67	0.9	0.61	0.61
0.63	0.75	0.61	0.61
0.69	0.81	0.6	0.63
0.6	0.77	0.63	0.65
0.63	0.69	0.57	0.73
0.64	0.71	0.61	0.51
0.54	0.67	0.54	0.6
0.69	0.75	0.62	0.59
0.88	0.7	0.66	0.54
0.7	0.66	0.6	0.53
0.56	0.78	0.54	0.67
0.8	0.69	0.61	0.54
0.37	0.6	0.63	0.56
0.57	0.95	0.64	0.56
0.76	0.67	0.74	0.57
0.87	0.6	0.67	0.51
0.66	0.64	0.55	0.6
0.94	0.71	0.49	0.56
0.59	0.79	0.62	0.54
0.68	0.77	0.58	0.57
0.94	0.72	0.64	0.65
0.86	0.76	0.58	0.8
0.71	0.67	0.58	0.68
0.86	0.74	0.7	0.66
0.72	0.75	0.65	0.65
0.44	0.63	0.58	0.71
0.6	0.53	0.61	0.68
0.6	0.67	0.62	0.79
0.77	0.72	0.77	0.62
0.72	0.75	0.54	0.85
0.56	0.76	0.67	0.57
0.69	0.66	0.59	0.71
0.89	0.78	0.66	0.74
1.02	0.63	0.69	0.53
0.75	0.76	0.67	0.46
0.86	0.64	0.62	0.39
0.63	0.67	0.63	0.32
0.53	0.73	0.55	0.47
0.59	0.72	0.61	0.49
0.74	0.63	0.6	0.55
0.63	0.72	0.69	0.65
0.57	0.66	0.58	0.43
0.77	0.66	0.57	0.47
0.55	0.65	0.6	0.46
0.65	0.78	0.67	0.43
0.59	0.69	0.78	0.5
0.83	0.84	0.6	0.42
0.64	0.71	0.54	0.37
0.66	0.92	0.69	0.58
0.66	0.78	0.61	0.33
0.58	0.8	0.69	0.56
0.56	0.74	0.65	0.5
0.63	0.75	0.59	0.48
0.61	0.77	0.58	0.56
0.63	0.72	0.59	0.4
0.53	0.83	0.68	0.46
0.54	0.78	0.63	0.56
0.49	0.73	0.61	0.48
0.52	0.71	0.63	0.4
0.62	0.66	0.66	0.66
0.6	0.67	0.62	0.59
0.71	0.84	0.75	0.55
0.61	0.67	0.68	0.67
0.68	0.78	0.6	0.61
0.86	0.75	0.89	0.75
0.6	0.64	0.75	0.64
0.67	0.72	0.76	0.66
0.62	0.7	0.62	0.55
0.66	0.79	0.69	0.7
0.54	0.66	0.61	0.66
0.58	0.92	0.65	0.71
0.64	0.73	0.58	0.71
0.73	0.72	0.55	0.59
0.66	0.77	0.69	0.66
0.65	0.75	0.53	0.63
0.67	0.68	0.6	0.78
0.75	0.7	0.63	0.72
0.48	0.77	0.63	0.67
0.69	0.72	0.59	0.54
0.65	0.67	0.55	0.66
0.59	0.74	0.71	0.57
0.66	0.72	0.49	0.67
0.6	0.61	0.74	0.75
0.63	0.79	0.64	0.61
0.66	0.83	0.65	0.65
0.53	0.8	0.64	0.53
0.52	0.66	0.62	0.61
0.7	0.69	0.52	0.6
0.78	0.77	0.62	0.59
0.6	0.82	0.59	0.63
0.62	0.77	0.41	0.73
0.6	0.82	0.63	0.69
0.48	0.75	0.58	0.67
0.63	0.84	0.61	0.57
0.77	0.79	0.57	0.63
0.71	0.83	0.77	0.57
0.57	0.95	0.56	0.55
0.55	0.8	0.54	0.68
0.63	0.98	0.52	0.76
0.7	0.94	0.55	0.67
1.12	0.84	0.58	0.55
0.7	0.9	0.69	0.65
0.77	0.76	0.62	0.64
1.14	0.7	0.58	0.7
0.88	0.7	0.62	0.55
0.86	0.78	0.61	0.3
0.95	0.93	0.57	0.44
0.54	0.79	0.54	0.46
0.94	0.78	0.59	0.38
0.77	0.7	0.65	0.58
0.77	0.93	0.68	0.42
0.53	0.78	0.54	0.67
1.11	0.76	0.64	0.48
0.58	0.7	0.56	0.53
0.75	0.89	0.6	0.54
0.81	0.66	0.62	0.37
0.7	0.72	0.63	0.35
0.52	0.94	0.61	0.45
0.71	0.93	0.62	0.37
0.99	0.83	0.62	0.4
0.68	0.88	0.67	0.52
0.49	0.74	0.6	0.32
0.84	0.79	0.61	0.44
0.68	0.96	0.62	0.64
0.82	0.78	0.65	0.71
0.56	0.78	0.67	0.6
0.64	0.62	0.58	0.46
1.36	0.78	0.6	0.32
0.74	0.66	0.72	0.49
0.82	0.72	0.65	0.45
0.8	0.77	0.59	0.37
0.74	0.83	0.54	0.35
0.59	0.81	0.64	0.3
0.39	0.82	0.61	0.41
0.48	0.77	0.6	0.49
0.62	0.92	0.53	0.37
0.84	0.74	0.65	0.59
0.69	0.85	0.63	0.45
0.64	0.69	0.61	0.5
0.67	0.68	0.67	0.4
0.67	0.84	0.63	0.4
0.63	0.75	0.6	0.32
0.67	0.69	0.56	0.38
0.63	0.7	0.53	0.43
1.05	0.89	0.57	0.43
0.57	0.83	0.61	0.62
0.55	0.61	0.6	0.64
0.54	0.73	0.63	0.53
0.57	0.77	0.55	0.61
1.05	0.69	0.5	0.6
0.59	0.67	0.48	0.6
0.79	0.86	0.5	0.7
0.55	0.68	0.58	0.67
0.63	0.74	0.52	0.82
0.48	0.7	0.52	0.72
0.63	0.76	0.46	0.72
0.69	0.73	0.52	0.8
0.73	0.72	0.5	0.57
1.35	0.78	0.49	0.71
1.01	0.67	0.55	0.67
1.13	0.77	0.57	0.67
0.55	0.86	0.51	0.6
0.67	0.84	0.56	0.67
0.52	0.8	0.55	0.65
0.61	0.92	0.54	0.73
0.75	0.8	0.61	0.66
1.01	0.71	0.53	0.72
0.62	0.85	0.55	0.71
0.68	0.88	0.54	0.57
0.81	0.71	0.45	0.77
0.8	0.76	0.45	0.63
0.75	0.94	0.55	0.56
0.89	0.86	0.61	0.66
0.65	0.91	0.58	0.65
0.65	0.84	0.65	0.51
0.85	0.71	0.64	0.64
0.63	0.64	0.56	0.61
0.76	0.69	0.57	0.62
0.64	0.83	0.51	0.6
0.74	0.89	0.6	0.74
0.66	0.78	0.53	0.58
1.13	0.71	0.72	0.59
0.67	0.85	0.56	0.72
0.75	0.64	0.54	0.62
0.56	0.93	0.55	0.62
0.65	0.77	0.58	0.58
0.7	0.74	0.5	0.61
0.69	0.81	0.54	0.63
0.56	0.74	0.6	0.56
0.69	0.78	0.53	0.7
0.66	1.17	0.48	0.7
0.67	0.73	0.51	0.64
0.66	0.77	0.56	0.55
0.91	0.72	0.53	0.56
0.8	0.8	0.63	0.64
0.67	0.85	0.53	0.73
0.97	0.84	0.56	0.69
0.87	0.7	0.52	0.65
1.14	0.75	0.57	0.57
1.21	0.75	0.62	0.66
1	0.79	0.55	0.58
0.59	0.88	0.63	0.64
0.97	0.97	0.6	0.65
0.73	0.9	0.62	0.59
1.09	0.94	0.53	0.56
0.99	0.95	0.5	0.56
0.57	0.87	0.46	0.57
0.74	0.75	0.49	0.64
1.01	0.72	0.55	0.64
0.99	0.74	0.52	0.48
0.86	0.72	0.64	0.64
0.78	0.66	0.54	0.55
0.77	0.77	0.52	0.64
0.9	0.61	0.65	0.57
0.94	0.68	0.55	0.67
0.72	0.74	0.52	0.61
0.89	0.71	0.55	0.68
0.59	0.66	0.5	0.83
0.53	0.63	0.5	0.79
0.81	0.65	0.52	0.55
0.66	0.65	0.52	0.76
0.73	0.65	0.55	0.64
0.78	0.72	0.55	0.73
1.14	0.65	0.52	0.74
0.75	0.7	0.54	0.73
0.99	0.62	0.54	0.61
0.78	0.63	0.52	0.65
0.65	0.67	0.52	0.67
0.63	0.66	0.63	0.69
0.91	0.61	0.59	0.76
0.52	0.58	0.64	0.73
0.47	0.67	0.57	0.63
0.77	0.61	0.59	0.64
0.63	0.7	0.49	0.58
0.86	0.6	0.56	0.74
0.59	0.6	0.58	0.58
0.65	0.67	0.5	0.74
0.71	0.58	0.55	0.76
0.71	0.71	0.57	0.64
0.83	0.63	0.62	0.85
0.69	0.63	0.58	0.75
0.84	0.68	0.59	0.67
0.88	0.7	0.54	0.58
0.79	0.77	0.65	0.61
0.69	0.63	0.57	0.68
0.81	0.71	0.6	0.67
0.69	0.66	0.52	0.63
0.84	0.6	0.58	0.64
0.65	0.69	0.53	0.68
0.51	0.67	0.7	0.58
0.62	0.65	0.63	0.64
0.71	0.73	0.6	0.67
0.77	0.7	0.61	0.6
0.86	0.75	0.58	0.68
0.95	0.71	0.6	0.66
0.8	0.7	0.53	0.61
0.68	0.72	0.58	0.7
1.01	0.76	0.74	0.68
0.74	0.7	0.56	0.54
0.71	0.75	0.52	0.71
1.2	0.63	0.61	0.61
0.78	0.73	0.58	0.6
1.08	0.6	0.63	0.6
0.67	0.73	0.54	0.62
1.28	0.84	0.55	0.67
1.13	0.72	0.67	0.61
0.66	0.77	0.55	0.72
0.62	0.83	0.65	0.59
1.06	0.72	0.6	0.58
0.86	0.63	0.64	0.52
0.89	0.66	0.52	0.64
0.56	0.83	0.63	0.63
0.69	0.69	0.5	0.68
0.86	0.66	0.6	0.59
0.95	0.69	0.51	0.68
0.53	0.71	0.6	0.58
0.62	0.78	0.59	0.65
0.71	0.85	0.6	0.64
0.61	0.76	0.63	0.61
0.93	0.77	0.65	0.62
0.69	0.76	0.64	0.58
0.55	0.64	0.5	0.69
0.76	0.77	0.66	0.69
0.71	0.75	0.62	0.65
1.08	0.95	0.56	0.56
0.7	0.79	0.46	0.59
0.6	0.66	0.71	0.6
0.8	0.65	0.59	0.54
0.46	0.78	0.61	0.56
0.87	0.72	0.59	0.58
0.75	0.85	0.7	0.58
0.82	0.77	0.55	0.59
0.52	0.77	0.61	0.6
0.71	0.75	0.54	0.6
0.95	0.86	0.51	0.67
0.77	0.83	0.55	0.54
0.62	0.74	0.59	0.58
0.46	0.57	0.54	0.56
0.68	0.7	0.56	0.73
0.67	0.63	0.59	0.62
0.68	0.66	0.58	0.77
0.89	0.69	0.52	0.81
0.5	0.69	0.57	0.64
0.67	0.74	0.55	0.58
0.62	0.87	0.49	0.51
0.72	0.87	0.55	0.7
0.7	0.76	0.64	0.68
0.67	0.68	0.58	0.7
0.67	0.62	0.54	0.65
0.58	0.72	0.6	0.57
0.74	0.74	0.53	0.58
0.75	0.69	0.65	0.7
0.6	0.62	0.53	0.8
0.54	0.65	0.58	0.68
0.88	0.76	0.59	0.63
0.74	0.8	0.69	0.72
0.6	0.72	0.66	0.86
0.72	0.8	0.78	0.77
0.74	0.76	0.66	0.66
0.81	0.8	0.64	0.73
0.49	0.77	0.58	0.73
0.43	0.76	0.66	0.61
0.58	0.71	0.53	0.62
0.52	0.92	0.56	0.66
0.98	0.81	0.62	0.58
0.41	0.7	0.53	0.63
0.74	0.76	0.57	0.55
0.56	0.81	0.63	0.65
0.52	0.73	0.52	0.68
0.74	0.8	0.51	0.63
0.72	0.73	0.46	0.65
0.78	0.71	0.48	0.72
0.64	0.67	0.59	0.65
0.65	0.69	0.52	0.63
0.67	0.77	0.52	0.66
0.62	0.61	0.55	0.67
0.76	0.66	0.48	0.66
0.61	0.67	0.59	0.57
0.71	0.73	0.5	0.71
0.7	0.71	0.55	0.61
0.8	0.73	0.59	0.68
0.53	0.67	0.48	0.51
0.69	0.58	0.51	0.84
0.76	0.71	0.6	0.6
0.64	0.91	0.5	0.7
0.73	0.7	0.47	0.63
0.65	0.75	0.73	0.73
0.71	0.74	0.55	0.73
0.82	0.77	0.5	0.71
0.57	0.77	0.6	0.68
0.54	0.77	0.62	0.68
0.66	0.74	0.61	0.63
0.52	0.84	0.61	0.69
0.48	0.74	0.6	0.73
0.67	0.72	0.73	0.67
0.67	0.75	0.63	0.67
0.58	0.71	0.56	0.65
0.69	0.85	0.63	0.62
0.84	0.79	0.52	0.58
0.72	0.72	0.67	0.63
0.79	0.73	0.57	0.55
0.46	0.72	0.58	0.62
0.56	0.73	0.47	0.64
0.76	0.69	0.61	0.59
0.74	0.67	0.54	0.66
0.74	0.69	0.49	0.53
1.08	0.62	0.53	0.61
0.91	0.7	0.6	0.51
1	0.66	0.5	0.66
0.83	0.63	0.52	0.54
0.78	0.7	0.5	0.64
0.88	0.7	0.55	0.54
0.45	0.77	0.53	0.55
0.64	0.78	0.57	0.54
0.45	0.64	0.57	0.6
0.5	0.73	0.52	0.55
0.55	0.8	0.53	0.56
0.63	0.82	0.56	0.73
0.71	0.77	0.51	0.66
0.73	0.7	0.62	0.58
0.88	0.79	0.67	0.57
0.86	0.76	0.61	0.57
0.7	0.73	0.59	0.66
0.46	0.84	0.56	0.52
0.69	0.67	0.65	0.65
0.77	0.53	0.58	0.61
0.98	0.64	0.6	0.63
0.71	0.73	0.52	0.6
0.69	0.84	0.48	0.55
0.65	0.69	0.54	0.56
0.67	0.62	0.6	0.6
0.65	0.62	0.59	0.58
0.48	0.63	0.54	0.58
0.71	0.68	0.48	0.66
0.77	0.76	0.51	0.62
0.68	0.61	0.6	0.67
0.84	0.65	0.56	0.68
0.71	0.66	0.54	0.62
0.61	0.73	0.58	0.53
0.72	0.67	0.53	0.67
0.57	0.61	0.5	0.69
0.61	0.78	0.55	0.94
0.66	0.69	0.55	0.71
0.69	0.84	0.6	0.92
0.69	0.83	0.52	0.82
0.58	0.8	0.5	0.62
0.57	0.82	0.56	0.7
0.66	0.68	0.57	0.58
0.67	0.7	0.55	0.6
0.69	0.81	0.49	0.79
0.55	0.77	0.65	0.85
0.6	0.61	0.53	0.72
0.6	0.7	0.5	0.74
0.82	0.66	0.57	0.64
0.72	0.66	0.63	0.66
0.73	0.72	0.57	0.83
0.78	0.78	0.49	0.69
0.69	0.68	0.59	0.7
0.65	0.82	0.67	0.7
0.72	0.73	0.54	0.65
0.67	0.65	0.54	0.63
0.62	0.84	0.65	0.79
0.73	0.61	0.54	0.62
0.62	0.72	0.56	0.67
0.67	0.77	0.56	0.63
0.78	0.7	0.56	0.63
0.63	0.66	0.51	0.62
0.6	0.72	0.57	0.59
0.62	0.6	0.58	0.55
0.51	0.62	0.54	0.54
0.58	0.63	0.65	0.66
0.57	0.6	0.54	0.56
0.56	0.57	0.53	0.63
0.62	0.68	0.56	0.67
0.52	0.72	0.63	0.58
0.65	0.56	0.57	0.56
0.58	0.58	0.58	0.54
0.69	0.65	0.61	0.65
0.62	0.65	0.68	0.62
0.64	0.68	0.47	0.59
0.57	0.69	0.51	0.55
0.56	0.68	0.64	0.59
0.62	0.69	0.61	0.57
0.5	0.69	0.55	0.56
0.76	0.79	0.53	0.62
0.56	0.66	0.49	0.52
0.58	0.82	0.5	0.65
0.56	0.85	0.55	0.58
0.68	0.8	0.51	0.69
0.61	0.76	0.55	0.62
0.6	0.78	0.57	0.64
0.55	0.82	0.57	0.57
0.63	0.81	0.51	0.56
0.66	0.83	0.54	0.62
0.55	0.87	0.58	0.5
0.61	0.91	0.57	0.76
0.62	0.64	0.5	0.56
0.59	0.69	0.54	0.58
0.65	0.76	0.6	0.56
0.58	0.84	0.58	0.68
0.61	0.81	0.56	0.61
0.68	0.69	0.51	0.6
0.47	0.63	0.52	0.55
0.51	0.66	0.55	0.63
0.64	0.73	0.52	0.66
0.61	0.67	0.58	0.55
0.55	0.63	0.57	0.61
0.53	0.79	0.59	0.62
0.49	0.68	0.62	0.59
0.5	0.64	0.68	0.65
0.55	0.69	0.63	0.7
0.51	0.58	0.64	0.76
0.55	0.58	0.63	0.61
0.57	0.67	0.61	0.75
0.57	0.63	0.74	0.63
0.51	0.61	0.59	0.57
0.54	0.7	0.65	0.66
0.58	0.69	0.66	0.64
0.57	0.72	0.69	0.77
0.5	0.58	0.75	0.58
0.54	0.7	0.64	0.59
0.6	0.83	0.71	0.64
0.92	0.66	0.57	0.55
1.1	0.7	0.57	0.55
0.69	0.64	0.68	0.67
0.92	0.57	0.55	0.57
0.97	0.66	0.61	0.64
0.74	0.69	0.72	0.52
0.8	0.67	0.61	0.69
0.83	0.61	0.76	0.54
0.92	0.69	0.61	0.64
0.67	0.65	0.62	0.54
0.67	0.67	0.66	0.6
0.94	0.72	0.69	0.59
0.82	0.71	0.62	0.65
1.07	0.66	0.63	0.65
1.08	0.69	0.58	0.62
0.65	0.65	0.6	0.63
0.72	0.75	0.71	0.62
0.62	0.66	0.53	0.64
1.01	0.74	0.68	0.54
0.68	0.68	0.54	0.66
0.63	0.79	0.58	0.71
0.87	0.68	0.64	0.61
0.64	0.68	0.75	0.61
0.61	0.73	0.55	0.61
0.53	0.69	0.59	0.65
0.67	0.72	0.72	0.67
0.8	0.73	0.56	0.49
0.61	0.88	0.59	0.63
0.47	0.59	0.53	0.58
0.76	0.51	0.54	0.67
0.74	0.62	0.62	0.63
0.64	0.71	0.57	0.65
0.48	0.57	0.64	0.64
0.48	0.58	0.57	0.64
1.11	0.58	0.56	0.63
0.83	0.58	0.51	0.57
0.61	0.63	0.6	0.59
0.84	0.58	0.61	0.57
0.51	0.62	0.57	0.54
0.82	0.57	0.68	0.67
0.63	0.62	0.52	0.6
0.82	0.57	0.57	0.58
0.82	0.64	0.62	0.71
0.93	0.63	0.59	0.56
0.89	0.61	0.57	0.58
0.52	0.55	0.61	0.56
0.68	0.6	0.62	0.62
0.51	0.71	0.54	0.57
0.88	0.58	0.53	0.58
0.85	0.56	0.51	0.61
0.79	0.63	0.54	0.58
0.57	0.6	0.54	0.67
0.61	0.69	0.44	0.67
0.69	0.64	0.49	0.6
0.73	0.7	0.56	0.65
0.64	0.69	0.51	0.57
0.69	0.7	0.5	0.62
0.57	0.65	0.54	0.61
0.56	0.64	0.55	0.71
0.66	0.67	0.53	0.54
0.72	0.72	0.51	0.56
0.71	0.59	0.58	0.52
0.66	0.69	0.49	0.48
0.82	0.57	0.52	0.51
0.7	0.75	0.51	0.55
0.69	0.61	0.55	0.55
0.68	0.78	0.62	0.72
0.69	0.61	0.58	0.62
0.66	0.62	0.6	0.65
0.59	0.63	0.6	0.63
0.66	0.62	0.57	0.62
0.68	0.69	0.55	0.59
0.73	0.61	0.51	0.69
0.69	0.65	0.48	0.67
0.72	0.62	0.53	0.71
0.73	0.57	0.57	0.68
0.88	0.69	0.51	0.67
0.59	0.6	0.55	0.62
0.51	0.56	0.51	0.58
0.62	0.68	0.53	0.62
0.71	0.63	0.49	0.59
0.57	0.55	0.51	0.62
0.58	0.59	0.46	0.56
0.58	0.7	0.49	0.75
0.58	0.62	0.56	0.63
0.63	0.58	0.51	0.63
0.58	0.66	0.49	0.63
0.62	0.71	0.56	0.67
0.57	0.69	0.56	0.58
0.62	0.68	0.48	0.69
0.57	0.71	0.59	0.64
0.64	0.63	0.58	0.56
0.63	0.54	0.55	0.57
0.66	0.72	0.62	0.71
0.6	0.56	0.57	0.7
0.66	0.67	0.58	0.65
0.58	0.68	0.57	0.58
0.7	0.64	0.52	0.66
0.63	0.69	0.53	0.61
0.7	0.73	0.52	0.66
0.68	0.64	0.51	0.65
0.59	0.69	0.55	0.58
0.71	0.57	0.59	0.68
0.72	0.56	0.51	0.63
0.71	0.57	0.55	0.66
0.73	0.58	0.5	0.59
0.6	0.58	0.51	0.62
0.62	0.63	0.55	0.66
0.54	0.69	0.48	0.65
0.65	0.75	0.57	0.64
0.54	0.74	0.6	0.61
0.53	0.61	0.61	0.67
0.56	0.65	0.44	0.65
0.63	0.53	0.57	0.64
0.57	0.67	0.5	0.58
0.58	0.67	0.47	0.57
0.61	0.62	0.53	0.64
0.68	0.59	0.53	0.69
0.47	0.7	0.5	0.71
0.51	0.69	0.53	0.64
0.64	0.68	0.5	0.61
0.61	0.65	0.57	0.64
0.55	0.67	0.58	0.75
0.53	0.63	0.56	0.78
0.49	0.61	0.55	0.66
0.5	0.79	0.5	0.67
0.55	0.58	0.49	0.63
0.51	0.65	0.55	0.78
0.55	0.57	0.57	0.76
0.57	0.6	0.57	0.71
0.57	0.61	0.56	0.78
0.51	0.59	0.57	0.81
0.54	0.65	0.51	0.76
0.58	0.58	0.57	0.78
0.57	0.63	0.55	0.76
0.5	0.63	0.55	0.8
0.54	0.69	0.55	0.74
0.6	0.66	0.62	0.75
0.55	0.72	0.6	0.86
0.59	0.71	0.55	0.65
0.57	0.66	0.79	0.81
0.56	0.82	0.76	0.73
0.62	0.7	0.56	0.64
0.52	0.69	0.6	0.66
0.65	0.68	0.64	0.63
0.58	0.69	0.65	0.71
0.69	0.66	0.71	0.64
	0.59	1.08	0.69
	0.66	0.6	0.66
	0.66	0.63	0.62
	0.66	0.52	0.66
	0.67	0.68	0.57
	0.67	0.57	0.65
	0.68	0.62	0.64
	0.68	0.6	0.64
	0.65	0.75	0.58
	0.7	0.43	0.63
	0.74	0.65	0.74
	0.76	0.44	0.66
	0.64	0.53	0.6
	0.77	0.62	0.64
	0.68	0.66	0.63
	0.84	0.53	0.61
	0.71	0.51	0.58
	0.61	0.86	0.64
	0.72	1.06	0.57
	0.57	0.65	0.6
	0.61	0.62	0.65
	0.66	0.65	0.7
	0.69	0.63	0.66
	0.69	0.57	0.65
	0.58	0.58	0.61
	0.57	0.52	0.63
	0.66	0.53	0.66
	0.67	0.63	0.6
	0.69	0.43	0.66
	0.55	0.55	0.58
	0.6	0.46	0.7
	0.6	0.6	0.63
	0.82	0.47	0.7
	0.72	0.44	0.68
	0.73	0.72	0.59
	0.78	0.64	0.71
	0.69	0.52	0.72
	0.65	0.64	0.71
	0.72	0.64	0.73
	0.67	0.57	0.6
	0.62	0.62	0.62
	0.73	0.73	0.7
	0.62	0.66	0.67
	0.67	0.59	0.67
	0.78	0.58	0.65
	0.63	0.7	0.76
	0.6	0.35	0.74
	0.62	0.45	0.75
	0.51	0.61	0.67
	0.58	0.61	0.71
	0.69	0.69	0.68
	0.55	0.78	0.6
	0.71	0.52	0.62
	0.57	0.66	0.69
	1.03	1.02	0.61
	0.55	0.42	0.5
	0.9	0.55	0.61
	0.49	0.69	0.66
	0.86	0.73	0.67
	0.58	0.82	0.64
	0.68	0.77	0.69
	1	0.7	0.56
	0.82	0.62	0.62
	0.9	0.64	0.65
	0.84	0.5	0.64
	0.81	0.76	0.5
	0.95	0.65	0.64
	0.96	0.72	0.55
	0.63	0.83	0.61
	1.02	0.73	0.7
	0.68	0.94	0.66
	0.95	0.69	0.58
	1.09	0.42	0.63
	0.87	0.74	0.63
	0.8	0.58	0.57
	1.27	0.62	0.61
	0.94	0.51	0.51
	0.55	0.67	0.66
	0.92	0.46	0.67
	0.79	0.52	0.7
	0.97	0.6	0.61
	1.07	0.81	0.59
	0.88	0.38	0.73
	0.83	0.76	0.67
	0.68	0.58	0.6
	0.55	0.84	0.64
	0.68	0.83	0.61
	0.77	0.82	0.66
	0.87	0.79	0.66
	0.67	0.64	0.68
	0.73	0.61	0.7
	1.21	0.66	0.63
	0.62	0.42	0.71
	0.86	0.71	0.85
	0.96	0.7	0.73
	0.98	0.58	0.4
	0.77	0.66	0.78
	1.27	0.64	0.69
	0.6	0.85	0.7
	0.84	0.6	0.7
	0.74	1.05	0.66
	1.06	0.95	0.46
	0.52	0.63	0.72
	1.4	0.81	0.65
	0.78	0.75	0.8
	1.27	0.65	0.71
	0.96	0.84	0.59
	0.96	0.8	0.74
	0.91	0.73	0.87
	1.05	0.69	0.35
	0.7	0.49	0.82
	1.1	0.51	0.93
	0.74	0.44	0.6
	0.77	0.64	0.45
	0.84	0.96	0.53
	0.69	0.4	0.56
	0.58	0.72	0.31
	0.86	0.42	0.7
	0.56	0.34	0.67
	0.71	0.68	0.77
	0.86	0.69	0.49
	0.81	0.9	0.71
	1	0.76	0.79
	0.9	0.7	0.54
	0.8	0.74	0.63
	1.06	0.39	0.51
	0.85	0.68	0.56
	0.69	0.83	0.37
	0.85	0.5	0.59
	0.96	0.85	0.75
	0.89	0.69	0.77
	0.9	0.54	0.52
	0.97	0.65	0.65
	0.97	0.68	0.59
	0.65	0.67	0.56
	0.57	0.51	0.48
	0.79	0.5	0.53
	0.67	0.43	0.73
	0.83	0.46	0.77
	0.9	0.36	0.9
	0.93	0.3	0.8
	0.89	0.89	0.78
	1.07	0.87	0.88
	0.72	0.7	0.81
	0.98	0.61	0.68
	0.99	0.51	0.81
	0.9	0.54	0.69
	0.65	0.63	0.62
	0.98	0.6	0.56
	1.16	0.76	0.77
	1.17	0.66	0.77
	1.01	0.65	0.48
	1.07	0.68	1.06
	0.75	0.65	0.71
	1.24	0.58	0.86
	1.08	0.85	0.5
	1.4	0.62	0.88
	0.96	0.94	0.88
	0.86	0.61	0.51
	0.7	0.32	0.89
	1.05	0.57	0.84
	0.74	0.91	0.6
	1.03	0.82	0.74
	0.91	0.52	0.49
	0.86	0.71	0.72
	0.95	0.79	0.8
	1.19	0.43	0.36
	0.97	0.66	0.81
	0.99	0.65	0.61
	0.87	0.58	1.19
	1.17	1.2	0.77
	0.87	0.55	0.71
	1.36	0.84	0.98
	1.27	0.65	0.63
	0.77	0.78	0.86
	0.82	0.51	0.59
	1.01	0.67	0.65
	1.37	0.27	0.8
	0.89	0.56	0.88
	1.22	0.69	0.78
	0.86	0.83	0.76
	1.16	0.7	0.67
	0.87	0.58	0.6
	0.68	0.56	0.86
	0.72	0.91	0.9
		0.92	0.43
	0.54	1.03	0.59
	0.91	0.6	0.55
	0.65	0.78	0.74
	0.73	0.7	0.96
	0.64	0.95	0.62
	0.87	0.76	0.67
	1.36	0.54	0.62
	1.27	0.71	0.85
	0.77	0.51	0.48
	0.82	0.74	0.73
	1.01	0.39	0.49
	1.37	0.6	0.92
	0.89	0.85	0.72
	1.22	0.35	0.54
	0.86	1.1	0.5
	1.16	0.85	0.72
	0.87	0.48	0.63
	0.68	0.72	0.56
	0.72	0.5	0.73
	0.54	0.73	0.66
	0.91	0.64	0.63
	0.65	0.7	0.55
	0.73	0.62	0.62
	0.64	0.75	0.79
	0.46	0.89	0.58
	0.55	0.44	0.58
	0.59	0.66	0.78
	1.07	0.6	0.72
	0.64	0.97	0.68
	0.66	0.6	0.74
	1.03	0.58	0.74
	1.44	0.65	0.6
	0.8	0.74	0.63
	0.98	0.83	0.58
	1.21	0.81	0.46
	0.95	0.56	0.42
	1.03	0.56	0.85
	1.17	0.62	0.5
	0.81	0.78	0.63
	0.97	0.73	0.61
	1	0.76	0.71
	0.71	0.63	0.62
	0.87	0.82	0.61
	0.92	0.38	0.9
	0.95	0.56	0.42
	0.97	0.76	0.8
	0.79	0.69	0.62
	1.07	0.76	0.54
	0.9	0.67	0.75
	1.27	0.72	0.68
	1.14	0.67	0.75
	0.92	0.52	0.6
	1.41	0.94	0.82
	1.04	0.46	0.66
	0.92	0.91	0.62
	0.99	0.83	0.7
	1.27	0.72	0.83
	1.03	0.8	0.42
	0.97	0.45	0.95
	1.1	0.82	0.55
	1.46	0.65	0.83
	1.02	0.56	0.68
	1.54	0.62	0.32
	1.11	0.56	0.97
	0.93	0.66	0.78
	1.32	0.68	0.56
	1.19	0.62	0.77
	1.43	0.91	0.74
	0.52	0.59	0.78
	1.35	0.56	0.84
	1.05	0.56	0.92
	1.13	0.55	0.84
		0.45	0.81
		0.81	0.56
		0.51	0.76
		0.81	0.85
		0.54	0.72
		1	0.85
		0.78	0.74
		0.99	0.79
		0.55	0.52
		0.52	0.86
		0.45	0.52
		0.98	0.6
		0.63	0.64
		0.36	0.34
		0.84	0.4
		0.88	0.36
		0.75	0.38
		0.75	0.43
		0.57	0.3
		0.33	0.4
		0.87	0.31
		0.74	0.47
		0.62	0.45
		0.35	0.4
		0.7	0.41
		0.46	0.35
		0.83	0.46
		0.42	0.5
		0.56	0.48
		0.51	0.4
		0.46	0.39
		0.75	0.38
		0.71	0.44
		0.78	0.42
		0.64	0.57
		1.03	0.33
		0.51	0.38
		0.76	0.35
		0.55	0.4
		0.58	0.4
		0.61	0.3
		0.33	0.35
		0.86	0.37
		0.65	0.37
		0.4	0.31
		0.81	0.47
		0.52	0.46
		0.79	0.47
		0.76	0.38
		0.59	0.43
		0.72	0.45
		0.83	0.5
		0.86	0.43
		0.55	0.36
		0.69	0.39
		0.55	0.34
		0.7	0.37
		0.7	0.39
		0.57	0.35
		0.47	0.29
		0.67	0.3
		0.7	0.51
		0.73	0.32
		0.91	0.43
		0.67	0.4
		0.54	0.39
		0.61	0.37
		0.48	0.41
		0.58	0.34
		0.69	0.64
		0.68	0.67
		0.69	0.76
		0.61	0.74
		0.71	0.72
		0.48	0.67
		0.77	0.86
		0.9	0.58
		0.79	0.85
		0.56	0.74
		0.52	0.7
		1.16	0.65
		0.87	0.8
		0.88	0.54
		1.15	0.83
		0.99	0.71
		0.56	1.03
		0.83	0.81
		0.87	0.72
		1.08	0.89
		0.66	0.88
		0.95	0.74
		0.91	0.5
		0.86	0.69
		0.89	0.42
		0.76	0.73
		0.84	0.59
		1.02	0.77
		0.77	0.79
		0.91	0.84
		0.58	0.81
		0.66	0.93
		0.93	0.83
		0.72	0.49
		0.64	0.77
		0.66	1.002
		1.02	1.03
		0.8	1.355
		0.8	0.58
		0.72	0.93
		0.69	0.9
		0.91	0.61
		0.6	0.74
		0.85	0.79
			0.64
			0.5
			0.58
			0.78
			0.74
			0.82
			0.58
			0.56
			0.74
			0.97
			0.46
			0.71
			0.63
			0.81
			0.32
			0.68
			0.64
			0.68
			0.71
			0.61
			0.63
			0.64
			0.51
			0.52
