# Supplementary material for: A chromatin-remodeling-independent role for ATRX in protecting centromeric cohesion
Source: EMBO J. 2025 May 28;44(14):4037–64. doi: 10.1038/s44318-025-00465-6 (PMC12264150; doi:10.1038/s44318-025-00465-6)
Supplement: Supplementary file 13 — Source data Fig. 7 [file 44318_2025_465_MOESM13_ESM.zip › EMBOJ-2025-120195-Figure 7-Source data/Figure 7/7F/7F.xlsx]

## Sheet: R2
siControl	siATRX#1	siWapl	siATRX#1+siWapl
0.63	0.77	0.64	0.58
0.75	0.78	0.62	0.41
0.7	0.81	0.67	0.67
0.64	0.65	0.33	0.58
0.59	0.67	0.49	0.32
0.68	0.83	0.62	0.44
0.77	0.86	0.67	0.38
0.72	0.84	0.61	0.4
0.71	0.76	0.55	0.41
0.58	0.75	0.52	0.6
0.75	0.72	0.46	0.31
0.86	0.79	0.62	0.55
0.84	0.79	0.63	0.43
0.79	0.75	0.5	0.45
0.73	0.78	0.62	0.37
0.73	0.7	0.58	0.57
0.62	0.88	0.53	0.38
0.78	0.72	0.58	0.47
0.68	0.71	0.57	0.43
0.68	0.67	0.62	0.51
0.56	0.88	0.64	0.48
0.86	0.78	0.54	0.67
0.78	0.68	0.52	0.4
0.99	0.66	0.62	0.5
0.76	0.68	0.69	0.7
0.64	0.68	0.6	0.58
0.82	0.73	0.46	0.52
0.83	0.69	0.57	0.54
0.65	0.71	0.68	0.45
0.76	0.62	0.58	0.78
0.63	0.72	0.46	0.58
0.77	0.67	0.43	0.4
0.64	0.79	0.52	0.42
0.73	0.76	0.54	0.44
0.67	0.74	0.46	0.33
0.81	0.9	0.48	0.49
0.67	0.77	0.42	0.55
0.87	0.85	0.54	0.7
0.79	0.72	0.46	0.3
0.79	0.89	0.55	0.66
0.83	0.64	0.56	0.45
0.82	0.69	0.61	0.42
0.82	0.7	0.42	0.42
0.75	0.72	0.41	0.41
0.83	0.69	0.62	0.78
0.87	0.7	0.65	0.55
0.79	0.68	0.62	0.6
0.78	0.53	0.42	0.54
0.86	0.71	0.53	0.58
0.75	0.7	0.65	0.47
0.75	0.77	0.59	0.48
0.73	0.52	0.62	0.54
0.67	0.66	0.54	0.47
0.81	0.56	0.78	0.47
0.73	0.64	0.75	0.46
0.67	0.75	0.78	0.4
0.57	0.63	0.61	0.63
0.54	0.63	0.56	0.64
0.7	0.64	0.82	0.73
0.67	0.49	0.72	0.61
0.67	0.61	0.59	0.76
0.74	0.56	0.77	0.71
0.84	0.6	0.67	0.54
0.74	0.59	0.5	0.67
0.94	0.74	0.72	0.46
0.85	0.84	0.65	0.4
0.76	0.72	0.62	0.47
0.84	0.61	0.71	0.52
0.71	0.83	0.6	0.63
0.74	0.7	0.88	0.78
0.76	0.64	0.67	0.38
0.74	0.52	0.68	0.55
0.88	0.53	0.7	0.41
0.76	0.53	0.71	0.39
0.89	0.67	0.68	0.47
0.75	0.53	0.55	0.51
0.85	0.65	0.65	0.77
0.79	0.69	0.42	0.52
0.62	0.67	0.45	0.44
0.87	0.85	0.58	0.54
0.9	0.79	0.62	0.68
0.68	0.99	0.61	0.6
0.82	0.86	0.44	0.44
0.7	0.77	0.66	0.54
0.61	0.93	0.62	0.81
0.76	0.66	0.72	0.36
0.72	0.77	0.73	0.43
0.86	0.77	0.72	0.54
0.99	0.77	0.61	0.58
0.85	0.77	0.52	0.56
0.81	0.65	0.51	0.57
0.79	0.75	0.64	0.4
0.52	0.75	0.59	0.86
0.57	0.7	0.82	0.76
0.69	0.74	0.54	0.45
0.7	0.74	0.6	0.44
0.8	0.79	0.75	0.61
0.58	0.82	0.54	0.42
0.66	0.88	0.66	0.52
0.64	0.94	0.73	0.65
0.72	0.55	0.67	0.32
0.68	0.88	0.62	0.45
0.78	0.65	0.68	0.51
0.73	0.69	0.75	0.4
0.73	0.79	0.62	0.62
0.73	0.76	0.7	0.47
0.61	0.68	0.65	0.66
0.56	0.73	0.75	0.48
0.52	0.93	0.55	0.56
0.49	0.85	0.93	0.48
0.48	0.79	0.75	0.45
0.59	0.74	0.74	0.39
0.56	0.91	0.68	0.74
0.61	0.85	0.68	0.51
0.51	0.81	0.38	0.5
0.41	0.74	0.52	0.55
0.75	0.72	0.64	0.39
0.49	0.75	0.48	0.35
0.41	0.93	0.56	0.57
0.53	0.78	0.51	0.53
0.5	0.8	0.55	0.4
0.51	0.79	0.57	0.46
0.54	0.9	0.46	0.48
0.69	0.64	0.51	0.52
0.65	0.78	0.55	0.59
0.52	0.76	0.64	0.58
0.46	0.74	0.67	0.5
0.44	0.63	0.84	0.49
0.6	0.72	0.55	0.67
0.6	0.86	0.62	0.56
0.49	0.68	0.47	0.78
0.66	0.73	0.68	0.4
0.57	0.73	0.59	0.38
0.44	0.77	0.47	0.51
0.53	0.6	0.59	0.67
0.58	0.62	0.57	0.54
0.44	0.78	0.54	0.52
0.77	0.63	0.64	0.45
0.56	0.77	0.54	0.53
0.53	0.69	0.51	0.37
0.71	0.68	0.6	0.4
0.69	0.67	0.39	0.84
0.52	0.75	0.56	0.35
0.43	0.69	0.61	0.72
0.61	0.56	0.63	0.49
0.63	0.64	0.63	0.39
0.52	0.67	0.69	0.55
0.68	0.63	0.65	0.56
0.63	0.65	0.58	0.31
0.73	0.72	0.59	0.41
0.64	0.79	0.67	0.53
0.94	0.73	0.57	0.42
0.65	0.78	0.51	0.56
0.67	0.78	0.47	0.73
0.74	0.77	0.41	0.49
0.62	0.65	0.71	0.44
0.75	0.67	0.77	0.54
0.68	0.85	0.62	0.53
0.59	0.75	0.4	0.54
0.62	0.82	0.58	0.5
0.59	0.57	0.46	0.75
0.54	0.73	0.64	0.64
0.6	0.74	0.51	0.46
0.53	0.72	0.62	0.38
0.63	0.65	0.56	0.46
0.62	0.71	0.49	0.35
0.72	0.82	0.53	0.56
0.5	0.76	0.55	0.46
0.57	0.84	0.56	0.37
0.72	0.74	0.51	0.52
0.48	0.6	0.51	0.5
0.57	0.74	0.49	0.41
0.62	0.77	0.48	0.51
0.75	0.87	0.5	0.49
0.58	0.61	0.63	0.4
0.61	0.71	0.43	0.37
0.65	0.96	0.55	0.49
0.7	0.91	0.38	0.48
0.67	0.89	0.59	0.32
0.63	0.96	0.37	0.31
0.68	0.93	0.65	0.48
0.66	0.98	0.59	0.5
0.65	1.02	0.55	0.75
0.63	0.77	0.61	0.64
0.71	0.93	0.69	0.46
0.72	0.73	0.53	0.38
0.72	0.88	0.86	0.49
0.64	0.61	0.71	0.6
0.66	0.77	0.51	0.56
0.67	0.65	0.5	0.48
0.7	0.85	0.54	0.74
0.76	0.82	0.56	0.41
0.57	0.78	0.52	0.39
0.84	0.88	0.58	0.53
0.64	0.96	0.54	0.4
0.57	0.69	0.49	0.45
0.74	0.89	0.56	0.76
0.75	0.73	0.54	0.5
0.46	0.86	0.7	0.58
0.73	0.81	0.62	0.83
0.77	0.94	0.75	0.57
0.77	0.77	0.45	0.26
0.8	0.89	0.67	0.45
0.64	0.77	0.44	0.31
0.77	0.84	0.6	0.72
0.65	0.81	0.56	0.39
0.57	0.82	0.7	0.46
0.53	0.82	0.69	0.76
0.63	0.87	0.64	0.74
0.71	0.78	0.69	0.42
0.63	0.94	0.62	0.58
0.69	0.88	0.78	0.32
0.7	0.8	0.71	0.4
0.68	0.53	0.76	0.35
0.72	0.73	0.46	0.61
0.82	0.75	0.6	0.61
0.6	0.79	0.51	0.4
0.7	0.78	0.49	0.34
0.56	0.86	0.58	0.42
0.55	0.75	0.5	0.62
0.49	0.74	0.6	0.4
0.53	0.76	0.55	0.39
0.66	0.8	0.7	0.47
0.67	0.8	0.52	0.62
0.6	0.93	0.56	0.6
0.72	0.92	0.68	0.53
0.83	0.75	0.51	0.46
0.74	0.66	0.56	0.39
0.73	0.8	0.62	0.32
0.75	0.96	0.45	0.47
0.62	0.87	0.47	0.49
0.67	0.82	0.67	0.55
0.7	1.02	0.64	0.65
0.61	0.86	0.4	0.43
0.8	0.69	0.42	0.47
0.62	0.85	0.68	0.46
0.67	0.73	0.49	0.43
0.53	0.7	0.71	0.5
0.73	0.87	0.51	0.42
0.72	0.84	0.56	0.37
0.83	0.74	0.48	0.58
0.78	0.93	0.52	0.33
0.84	0.71	0.43	0.56
0.76	0.8	0.6	0.5
0.5	0.86	0.63	0.48
0.52	0.7	0.69	0.56
0.53	0.83	0.81	0.4
0.56	0.73	0.56	0.46
0.59	0.73	0.71	0.56
0.65	0.86	0.45	0.48
0.6	0.63	0.65	0.4
0.6	0.8	0.45	0.66
0.71	0.68	0.73	0.4
0.51	0.82	0.46	0.52
0.65	0.72	0.68	0.59
0.5	0.76	0.62	0.82
0.59	0.91	0.57	0.73
0.53	0.73	0.57	0.74
0.51	0.76	0.59	0.7
0.62	0.73	0.56	0.54
0.65	0.85	0.49	0.54
0.49	0.63	0.53	0.78
0.53	0.67	0.42	0.56
0.49	0.72	0.66	0.52
0.47	0.72	0.82	0.52
0.55	0.68	0.83	0.54
0.63	0.88	0.65	0.47
0.68	0.71	0.67	0.58
0.82	0.65	0.53	0.68
0.75	0.75	0.51	0.63
0.76	0.62	0.61	0.58
0.63	0.71	0.65	0.55
0.71	0.75	0.81	0.66
0.54	0.71	0.49	0.6
0.68	0.59	0.78	0.55
0.87	0.66	0.62	0.68
0.61	0.67	0.63	0.62
0.55	0.6	0.4	0.59
0.57	0.67	0.59	0.44
0.58	0.63	0.56	0.53
0.79	0.59	0.5	0.54
0.59	0.92	0.61	0.69
0.57	0.85	0.53	0.71
0.64	0.68	0.52	0.56
0.93	0.59	0.48	0.48
0.74	0.8	0.62	0.43
0.65	0.74	0.5	0.42
0.5	0.69	0.54	0.72
0.79	0.61	0.6	0.48
0.78	0.87	0.54	0.39
0.68	0.8	0.63	0.34
0.89	0.63	0.53	0.33
0.68	0.69	0.54	0.45
0.71	0.94	0.56	0.42
0.86	0.65	0.65	0.38
0.61	0.84	0.47	0.41
0.68	0.75	0.68	0.67
0.76	0.72	0.61	0.68
0.76	0.74	0.55	0.7
0.46	0.81	0.65	0.57
0.92	0.7	0.71	0.64
0.9	0.81	0.54	0.55
0.64	0.72	0.68	0.56
0.53	0.73	0.54	0.6
0.69	0.63	0.64	0.67
0.52	0.82	0.67	0.64
0.61	0.65	0.72	0.58
0.6	0.67	0.54	0.52
0.58	0.77	0.62	0.59
0.73	0.61	0.5	0.66
0.6	0.75	0.51	0.72
0.59	0.78	0.63	0.56
0.66	0.81	0.66	0.53
0.62	0.9	0.64	0.49
0.85	0.73	0.52	0.57
0.62	0.8	0.67	0.61
0.59	0.82	0.76	0.62
0.65	0.85	0.84	0.65
0.57	0.74	0.74	0.57
0.65	0.83	0.72	0.56
0.89	1.04	0.72	0.49
0.74	0.82	0.76	0.4
0.79	0.85	0.88	0.5
0.72	0.62	0.74	0.42
0.49	0.69	0.71	0.51
0.9	0.83	0.67	0.81
0.7	0.84	0.51	0.78
0.68	0.75	0.62	0.62
0.64	0.87	0.72	0.6
0.78	0.78	0.6	0.43
0.58	0.93	0.56	0.51
0.65	0.64	0.62	0.48
0.6	0.86	0.64	0.67
0.7	0.75	0.61	0.4
0.59	0.76	0.66	0.5
0.65	0.8	0.77	0.7
0.64	0.69	0.69	0.58
0.75	0.71	0.41	0.52
0.76	0.94	0.38	0.54
0.81	0.5	0.37	0.78
0.58	0.71	0.56	0.58
0.52	0.68	0.64	0.4
0.55	0.56	0.67	0.42
0.59	0.8	0.65	0.44
0.64	0.65	0.58	0.33
0.58	0.89	0.65	0.49
0.59	0.7	0.8	0.55
0.84	0.68	0.71	0.7
0.66	0.69	0.73	0.3
0.74	0.73	0.62	0.66
0.56	0.8	0.48	0.45
0.59	0.55	0.67	0.42
0.71	0.79	0.56	0.42
0.96	0.73	0.62	0.41
0.75	0.84	0.58	0.78
0.86	0.62	0.46	0.55
0.81	0.76	0.53	0.6
0.86	0.59	0.47	0.54
0.86	0.84	0.45	0.58
0.72	0.7	0.42	0.47
0.69	0.84	0.57	0.48
0.73	0.8	0.49	0.82
0.89	0.65	0.45	0.65
0.7	0.8	0.54	0.53
0.76	0.74	0.43	0.66
0.79	0.77	0.59	0.88
0.78	0.69	0.51	0.69
0.87	0.61	0.51	0.74
0.89	0.71	0.48	0.74
0.62	0.86	0.54	0.87
0.69	0.84	0.54	0.75
0.64	0.7	0.55	0.71
0.8	0.73	0.52	0.72
0.78	0.62	0.63	0.85
0.65	0.58	0.53	0.54
0.69	0.94	0.54	0.59
0.66	0.61	0.53	0.72
0.74	0.94	0.39	0.7
0.82	0.81	0.38	0.87
0.59	0.65	0.48	0.97
0.97	0.53	0.54	0.78
0.9	0.64	0.42	0.69
0.77	0.78	0.59	0.56
0.61	0.62	0.39	0.61
0.64	0.6	0.48	0.69
0.68	0.58	0.37	0.7
0.62	0.89	0.59	0.67
0.57	0.62	0.46	0.61
0.74	0.61	0.71	0.78
0.6	0.56	0.54	0.59
0.59	0.63	0.45	0.36
0.67	0.64	0.7	0.43
0.82	0.87	0.62	0.54
0.64	0.58	0.6	0.58
0.77	0.63	0.56	0.56
0.75	0.75	0.48	0.57
0.67	0.71	0.51	0.4
0.69	0.84	0.48	0.86
0.75	0.91	0.62	0.76
0.63	0.75	0.47	0.45
0.65	0.71	0.43	0.44
0.75	0.83	0.35	0.61
0.77	0.79	0.38	0.42
0.9	0.97	0.41	0.52
0.73	0.78	0.45	0.46
0.75	0.82	0.57	0.4
0.77	0.8	0.47	0.63
0.73	0.66	0.63	0.64
0.78	0.74	0.59	0.73
0.73	0.59	0.58	0.61
0.5	0.71	0.63	0.76
0.46	0.81	0.55	0.71
0.77	0.7	0.5	0.54
0.68	0.87	0.43	0.67
0.78	0.66	0.55	0.46
0.75	0.64	0.5	0.52
0.71	0.84	0.4	0.63
0.72	0.67	0.49	0.78
0.73	0.63	0.41	0.38
0.86	0.72	0.53	0.55
0.74	0.8	0.44	0.41
0.63	0.77	0.39	0.39
0.6	0.89	0.6	0.47
0.65	0.69	0.4	0.51
0.75	0.72	0.54	0.77
0.69	0.86	0.44	0.52
0.54	0.73	0.59	0.44
0.6	0.72	0.61	0.54
0.51	0.65	0.56	0.68
0.55	0.88	0.58	0.6
0.63	0.65	0.56	0.44
0.64	0.89	0.66	0.54
0.53	0.8	0.36	0.73
0.48	0.61	0.57	0.66
0.59	0.73	0.62	0.59
0.73	0.88	0.49	0.92
0.6	0.81	0.47	0.63
0.7	0.81	0.37	0.83
0.68	0.82	0.51	0.75
0.54	0.94	0.46	0.58
0.88	0.72	0.4	0.78
0.65	0.79	0.49	0.82
0.64	0.72	0.47	0.64
0.96	0.65	0.39	0.74
0.85	0.82	0.51	0.7
0.91	0.68	0.47	0.63
0.55	0.71	0.57	0.62
0.74	0.81	0.51	0.64
0.72	0.77	0.54	0.61
0.94	0.79	0.55	0.56
0.76	0.57	0.64	0.65
0.93	0.87	0.49	0.65
0.66	0.78	0.44	0.72
0.68	0.65	0.48	0.62
0.67	0.79	0.49	0.76
0.62	0.8	0.49	0.67
0.55	0.79	0.5	0.93
0.66	0.77	0.6	0.6
0.51	0.63	0.48	0.58
0.65	0.68	0.57	0.64
0.74	0.68	0.68	0.82
0.59	0.69	0.59	0.8
0.75	0.66	0.64	0.56
0.62	0.67	0.56	0.62
0.58	0.6	0.44	0.56
0.66	0.68	0.77	0.7
0.84	0.72	0.53	0.65
0.58	0.79	0.53	0.67
0.78	0.59	0.63	0.8
0.75	0.71	0.52	0.62
0.69	0.85	0.63	0.59
0.83	0.84	0.51	0.67
0.68	0.61	0.5	0.71
0.61	0.6	0.51	0.66
0.7	0.95	0.52	0.66
0.72	0.6	0.62	0.55
0.69	0.91	0.54	0.8
0.68	0.87	0.52	0.65
0.65	0.65	0.6	0.6
0.63	0.74	0.44	0.98
0.59	0.57	0.38	0.87
0.55	0.71	0.53	0.63
0.75	0.63	0.63	0.64
0.79	0.69	0.63	0.9
0.71	0.62	0.59	0.63
0.81	0.9	0.63	0.86
0.61	0.73	0.52	0.58
0.56	0.74	0.44	0.83
0.61	0.69	0.45	0.65
0.64	0.95	0.75	0.65
0.64	0.7	0.47	0.8
0.72	0.97	0.59	0.78
0.6	0.65	0.38	0.56
0.81	0.97	0.5	0.71
0.7	0.82	0.58	0.57
0.72	0.6	0.56	0.47
0.73	0.84	0.35	0.76
0.76	0.59	0.35	0.71
0.77	0.93	0.47	0.62
0.69	0.81	0.34	0.62
0.81	0.84	0.41	0.71
0.59	0.89	0.52	0.7
0.69	0.71	0.52	0.75
0.76	0.7	0.49	0.84
0.64	0.64	0.83	0.79
0.75	0.79	0.36	0.58
0.7	0.94	0.4	0.61
0.59	0.81	0.49	0.64
0.56	0.81	0.46	0.73
0.57	0.82	0.57	0.68
0.76	0.62	0.61	0.86
0.79	0.78	0.6	0.68
0.59	0.96	0.37	0.82
0.7	0.88	0.67	0.84
0.67	0.81	0.57	0.87
0.68	0.91	0.54	0.93
0.72	0.82	0.42	0.75
0.56	0.74	0.55	0.81
0.6	0.88	0.59	0.79
0.65	0.83	0.53	0.73
0.54	0.83	0.57	0.83
0.66	0.81	0.58	0.64
0.81	0.95	0.59	0.62
0.61	0.87	0.48	0.8
0.75	1.07	0.51	0.61
0.58	0.76	0.67	0.79
0.66	0.98	0.41	0.76
0.73	0.83	0.55	0.56
0.74	0.64	0.38	0.63
0.73	0.68	0.38	0.75
0.72	0.9	0.38	0.59
0.58	0.72	0.57	0.63
0.77	0.82	0.47	0.62
0.68	0.99	0.68	0.56
0.67	1.09	0.56	0.61
0.77	0.82	0.45	0.75
0.78	0.99	0.58	0.81
0.6	1.02	0.49	0.72
0.71	0.81	0.36	0.56
0.76	0.75	0.45	0.57
0.66	0.9	0.65	0.73
0.64	0.82	0.48	0.67
0.8	1	0.42	0.7
0.92	0.76	0.77	0.6
0.67	0.69	0.79	0.71
0.72	0.9	0.59	0.59
0.55	0.81	0.65	0.5
0.76	0.75	0.43	0.72
0.54	0.72	0.52	0.75
0.61	0.69	0.69	0.49
0.64	0.75	0.66	0.75
0.79	0.73	0.51	0.68
0.61	0.67	0.55	0.72
0.56	0.91	0.62	0.66
0.56	0.7	0.65	0.8
0.83	0.72	0.64	0.54
0.6	0.79	0.5	0.57
0.49	0.82	0.57	0.55
0.75	0.73	0.53	0.55
0.59	0.84	0.61	0.59
0.72	0.79	0.69	0.63
0.59	0.88	0.53	0.71
0.57	0.8	0.56	0.58
0.64	1.03	0.54	0.53
0.56	0.89	0.58	0.62
0.54	0.75	0.53	0.77
0.62	0.92	0.66	0.62
0.67	0.92	0.45	0.7
0.56	0.9	0.51	0.51
0.57	0.99	0.56	0.86
0.59	0.97	0.55	0.64
0.63	0.98	0.61	0.79
0.61	0.85	0.57	0.69
0.73	0.92	0.43	0.77
0.53	0.94	0.72	0.53
0.63	0.77	0.72	0.75
0.72	0.89	0.86	0.49
0.55	0.87	0.61	0.61
0.67	0.69	0.62	0.5
0.56	0.77	0.64	0.49
0.55	0.68	0.79	0.62
0.56	0.82	0.63	0.65
0.52	0.99	0.71	0.63
0.62	0.85	0.64	0.62
0.61	0.88	0.77	0.51
0.64	1.02	0.61	0.53
0.6	0.83	0.64	0.72
0.61	1.01	0.7	0.63
0.57	1.02	0.76	0.62
0.53	0.97	0.71	0.44
0.72	0.83	0.65	0.65
0.7	0.88	0.58	0.51
0.71	0.87	0.76	0.72
0.83	0.63	0.68	0.58
0.76	1	0.65	0.55
0.66	0.91	0.69	0.53
0.65	0.77	0.65	0.46
0.61	0.75	0.7	0.58
0.83	0.59	0.5	0.69
0.69	0.74	0.43	0.64
0.64	0.67	0.42	0.52
0.51	0.77	0.33	0.57
0.7	0.72	0.46	0.52
0.58	1.06	0.61	0.45
0.58	0.79	0.43	0.54
0.56	0.77	0.53	0.58
0.62	0.83	0.4	0.49
0.68	0.69	0.47	0.55
0.62	0.94	0.46	0.53
0.66	0.72	0.42	0.62
0.62	0.81	0.45	0.78
0.62	0.96	0.48	0.57
0.74	0.92	0.32	0.53
0.87	0.72	0.38	0.61
0.76	0.76	0.49	0.55
0.72	0.66	0.48	0.74
0.77	0.69	0.42	0.57
0.75	0.69	0.51	0.52
0.7	0.8	0.56	0.64
0.81	0.71	0.46	0.46
0.63	0.63	0.61	0.71
0.7	0.67	0.47	0.48
0.71	0.64	0.45	0.51
0.65	0.87	0.54	0.45
0.83	0.62	0.43	0.56
0.83	0.84	0.45	0.79
0.79	1.01	0.49	0.61
0.87	0.78	0.62	0.4
0.7	0.69	0.46	0.57
0.77	0.73	0.52	0.71
0.8	0.84	0.45	0.7
0.77	0.75	0.37	0.63
0.8	0.72	0.45	0.67
0.78	0.73	0.6	0.6
0.77	0.62	0.41	0.58
0.74	0.69	0.54	0.53
0.79	0.81	0.39	0.65
0.83	0.64	0.58	0.65
0.86	0.7	0.41	0.65
0.77	0.72	0.51	0.49
0.76	0.72	0.31	0.78
0.84	0.62	0.61	0.86
0.68	0.78	0.44	0.62
0.78	0.66	0.48	0.59
0.75	0.59	0.53	0.63
0.75	0.67	0.43	0.62
0.87	0.81	0.49	0.59
0.75	0.69	0.46	0.61
0.88	0.64	0.36	0.71
0.97	0.59	0.37	0.64
0.75	0.72	0.42	0.58
0.93	0.65	0.43	0.66
0.78	0.74	0.35	0.44
0.63	0.56	0.43	0.57
0.7	0.8	0.56	0.57
0.69	0.64	0.35	0.57
0.63	0.67	0.46	0.73
0.81	0.78	0.48	0.72
0.68	0.69	0.53	0.67
0.65	0.6	0.53	0.61
0.79	0.6	0.55	0.51
0.71	0.69	0.48	0.57
0.64	0.65	0.57	0.68
0.76	0.69	0.76	0.54
0.61	0.77	0.52	0.69
0.73	0.63	0.43	0.68
0.8	0.59	0.53	0.63
0.64	0.73	0.58	0.61
0.66	0.98	0.66	0.79
0.72	0.85	0.56	0.66
0.6	0.69	0.7	0.83
0.56	0.73	0.42	0.59
0.76	0.69	0.37	0.44
0.59	0.8	0.6	0.54
0.6	0.72	0.57	0.66
0.53	0.69	0.59	0.6
0.69	0.72	0.72	0.62
0.49	0.71	0.45	0.47
0.66	0.73	0.46	0.42
0.54	0.6	0.47	0.46
0.54	0.76	0.66	0.61
0.62	0.59	0.59	0.85
0.65	0.83	0.61	0.61
0.77	0.75	0.57	0.53
0.72	0.85	0.39	0.5
0.56	0.7	0.57	0.54
0.56	0.85	0.34	0.69
0.52	0.89	0.46	0.52
0.73	0.68	0.46	0.4
0.54	0.63	0.51	0.59
0.63	0.84	0.42	0.54
0.63	0.93	0.62	0.76
0.55	0.74	0.34	0.61
0.6	0.74	0.64	0.82
0.53	0.64	0.51	0.62
0.63	0.8	0.54	0.68
0.59	0.8	0.54	0.72
0.62	0.95	0.59	0.73
0.59	0.8	0.52	0.67
0.53	0.8	0.55	0.79
0.71	0.88	0.63	0.72
0.67	0.71	0.54	0.63
0.56	0.77	0.45	0.58
0.6	0.87	0.46	0.68
0.66	1.02	0.56	0.6
0.75	0.63	0.48	0.7
0.49	0.62	0.66	0.85
0.49	0.62	0.43	0.61
0.47	0.74	0.42	0.65
0.5	0.81	0.57	0.71
0.49	0.71	0.54	0.81
0.65	0.92	0.62	0.69
0.68	0.97	0.43	0.86
0.6	0.84	0.56	0.67
0.68	0.69	0.47	0.77
0.56	0.7	0.64	0.58
0.53	0.79	0.55	0.67
0.58	0.81	0.6	0.58
0.53	0.9	0.58	0.64
0.73	1.08	0.56	0.78
0.53	0.89	0.46	0.62
0.65	0.78	0.49	0.53
0.6	0.87	0.54	0.67
0.53	0.75	0.56	0.64
0.47	0.87	0.53	0.57
0.56	0.79	0.41	0.67
0.57	0.79	0.61	0.6
0.51	0.59	0.5	0.48
0.68	0.88	0.68	0.65
0.49	0.99	0.68	0.63
0.47	0.87	0.56	0.65
0.53	0.78	0.71	0.63
0.68	0.72	0.48	0.69
0.63	0.85	0.46	0.56
0.54	1.02	0.51	0.65
0.58	0.85	0.67	0.63
0.69	0.95	0.56	0.63
0.49	1.01	0.53	0.73
0.57	0.94	0.44	0.67
0.41	0.9	0.66	0.97
0.72	0.76	0.66	0.76
0.6	0.66	0.59	0.67
0.57	0.76	0.5	0.77
0.51	0.75	0.67	0.63
0.69	0.76	0.51	0.87
0.83	0.66	0.5	0.73
0.79	0.88	0.47	0.81
0.66	0.99	0.63	0.8
0.77	0.96	0.63	0.71
0.9	0.87	0.49	0.59
0.91	0.74	0.65	0.48
0.72	0.88	0.51	0.69
0.75	0.79	0.49	0.69
0.7	0.87	0.49	0.56
0.71	0.77	0.55	0.69
0.8	0.63	0.65	0.66
0.76	0.83	0.49	0.57
0.73	0.76	0.47	0.65
0.73	0.79	0.49	0.57
0.83	0.55	0.45	0.61
0.8	0.81	0.42	0.51
0.75	0.72	0.42	0.68
0.83	0.95	0.74	0.78
0.82	0.64	0.5	0.71
0.58	0.8	0.63	0.58
0.73	0.88	0.57	0.76
0.74	0.72	0.64	0.76
0.87	0.79	0.42	0.65
0.79	0.67	0.64	0.71
0.79	0.7	0.51	0.68
0.74	0.79	0.54	0.46
0.76	0.63	0.59	0.46
0.72	0.76	0.66	0.89
0.73	0.98	0.82	0.78
0.77	0.93	0.63	0.69
0.76	0.94	0.62	0.75
0.67	0.66	0.54	0.63
0.67	0.82	0.63	0.69
0.71	0.9	0.69	0.48
0.79	0.6	0.56	0.55
0.81	0.7	0.6	0.67
0.64	0.74	0.65	0.47
0.83	0.61	0.42	0.51
0.67	0.79	0.82	0.64
0.57	0.58	0.65	0.73
0.62	0.82	0.9	0.65
0.55	0.89	0.95	0.63
0.9	0.7	0.89	0.69
0.67	0.52	0.76	0.68
0.66	0.52	0.83	0.8
0.6	0.64	0.78	0.6
0.5	0.7	0.93	0.64
0.59	0.62	0.72	0.82
0.65	0.76	0.57	0.75
0.57	0.77	0.68	0.75
0.89	0.57	0.67	0.78
0.77	0.66	0.77	0.64
0.77	0.72	0.87	0.47
0.69	0.53	0.95	0.56
0.65	0.72	0.86	0.89
0.84	0.8	0.93	0.88
0.77	0.81	0.7	0.48
0.66	0.95	0.76	0.87
0.56	0.92	0.75	0.72
0.54	0.95	0.51	0.47
0.59	0.94	0.95	0.57
0.78	0.88	0.76	0.67
0.74	0.78	0.72	0.69
0.74	0.79	0.69	0.72
0.55	0.83	0.79	0.81
0.57	0.91	0.71	0.75
0.76	1.02	0.78	0.9
0.81	0.78	0.88	0.59
0.71	0.88	0.93	0.77
0.78	1.06	0.89	0.74
0.77	0.78	0.75	0.78
0.47	0.8	0.88	0.77
0.72	0.94	0.71	0.68
0.84	0.85	0.94	0.58
0.79	0.92	0.44	0.82
0.97	0.94	0.65	0.72
0.74	0.84	0.73	0.97
0.88	0.9	0.83	0.87
0.69	0.88	0.87	0.78
0.85	1.09	0.88	0.61
0.69	0.96	0.93	0.58
0.7	1.02	0.73	0.68
0.88	0.93	0.85	0.95
0.69	0.94	0.78	0.55
0.84	0.88	0.73	0.55
0.7	0.87	0.88	0.88
0.76	0.68	0.67	0.78
0.66	0.94	0.75	0.81
0.7	0.65	0.64	0.49
0.71	0.63	0.54	0.61
0.81	0.7	0.53	0.79
0.81	0.74	0.54	0.67
0.66	0.72	0.5	0.7
0.72	0.78	0.46	0.55
0.75	0.85	0.6	0.54
0.85	0.69	0.81	0.58
0.77	0.72	0.66	0.54
0.67	0.8	0.55	0.57
0.64	0.6	0.59	0.59
0.65	0.64	0.59	0.67
0.87	0.67	0.65	0.56
0.82	0.66	0.49	0.79
0.72	0.69	0.59	0.84
0.73	0.82	0.57	0.69
0.77	0.68	0.69	0.83
0.69	0.87	0.56	0.77
0.68	0.9	0.65	0.55
0.89	0.71	0.84
0.87	0.97	0.72
0.79	0.63	0.96
0.8	0.85	0.88
0.82	0.71	0.73
0.8	0.71	0.61
0.74	0.7	0.88
0.91	0.88	0.79
0.95	0.57	0.57
0.85	0.96	0.6
0.84	0.88	0.42
0.85	0.88	0.78
0.7	0.87	0.62
0.73	0.76	0.65
0.85	0.79	0.54
0.76	0.61	0.64
0.76	0.83	0.48
0.68	0.68	0.66
0.7	0.8	0.62
0.71	0.72	0.56
0.83	0.76	0.62
0.82	0.77	0.69
0.75	0.68	0.8
0.75	0.79	0.7
0.76	0.8	0.65
0.7	0.69	0.63
0.83	0.76	0.8
0.77	0.88	0.66
0.6	0.69	0.58
0.94	0.63	0.7
0.96	0.74	0.69
0.62	0.73	0.56
0.82	0.74	0.79
0.62	0.68	0.69
0.62	0.73	0.8
0.64	0.74	0.61
0.55	0.72	0.69
0.78	0.81	0.62
0.74	0.68	0.72
0.69	0.78	0.58
0.81	0.84	0.91
0.77	0.84	0.69
0.69	0.92	0.85
0.74	0.78	0.82
0.77	0.8	0.59
0.78	0.83	0.51
0.62	0.83	0.62
0.82	0.66	0.8
0.75	0.81	0.64
0.61	0.62	0.6
0.75	0.59	0.56
0.7	0.61	0.69
0.63	0.62	0.58
0.55	0.83	0.72
0.7	0.74	0.77
0.68	0.7	0.69
0.89	0.74	0.53
0.76	0.73	0.78
0.81	0.73	0.63
0.85	0.76	0.74
0.67	0.79	0.95
0.68	0.71	0.95
0.71	0.8	0.73
0.65	0.86	0.86
0.62	0.8	0.75
0.66	0.81	0.94
0.66	0.79	0.79
0.78	0.7	0.97
0.72	0.64	0.85
0.69	0.64	0.7
0.59	0.79	0.92
0.62	0.72	0.89
0.63	0.88	0.8
0.71	0.66
0.7	0.86
0.62	0.65
0.82	0.77
0.79	0.74
0.73	0.9
0.74	0.8
0.67	0.81
0.64	0.79
0.63	0.74
0.6	0.69
0.78	0.65
0.83	0.64
0.68	0.7
0.49	0.62
0.75	0.67
0.67	0.86
0.75	0.89
0.75	0.74
0.93	0.83
0.66	0.66
1.03	0.54
0.83	0.65
0.74	0.74
1.08	0.55
0.67	0.68
0.81	0.51
0.66	0.58
0.77	0.59
0.83	0.86
0.9	0.78
0.94	0.75
0.77	0.67
0.82	0.89
0.63	0.61
0.66	0.54
0.87	0.79
0.74	0.69
0.49	0.52
0.61	0.64
0.6	0.69
0.78	0.54
0.72	0.69
0.63	0.69
0.72	0.7
0.81	0.6
0.51	0.88
0.58	0.54
0.61	0.83
0.57	0.85
0.54	0.86
0.57	0.68
0.61	0.67
0.67	0.65
0.67	0.77
0.64	0.68
0.53	0.74
0.63	0.79
0.67	0.8
0.62	0.64
0.59	0.56
0.73	0.6
0.74	0.54
0.64	0.62
0.6	0.72
0.78	0.65
0.83	0.78
0.64	0.61
0.72	0.89
0.58	0.58
0.82	0.95
0.69	0.81
0.49	0.88
0.59
0.85
0.57
0.48
0.65
0.72
0.6
0.76
0.71
0.75
0.74
0.63
0.66
0.77
0.52
0.71
0.41
0.65
0.69
0.74
0.66
0.64
0.51
0.72
0.72
0.59
0.69
0.69
0.74
0.87
0.61
0.67
0.58
0.72
0.54
0.77
0.61
0.61
0.62
0.74
0.53
0.73
0.6
0.82
0.72
0.53
0.63
0.72
0.62
0.79
0.79
0.66
0.8
0.55
