# Supplementary material for: A chromatin-remodeling-independent role for ATRX in protecting centromeric cohesion
Source: EMBO J. 2025 May 28;44(14):4037–64. doi: 10.1038/s44318-025-00465-6 (PMC12264150; doi:10.1038/s44318-025-00465-6)
Supplement: Supplementary file 13 — Source data Fig. 7 [file 44318_2025_465_MOESM13_ESM.zip › EMBOJ-2025-120195-Figure 7-Source data/Figure 7/7J/7J.xlsx]

## Sheet: R1
MG132 treatment	2h	Metaphase	Prometaphase	Misalignment	Sum		Metaphase	Prometaphase	Misalignment
	siControl	293	36	10	339		0.864307	0.106195	0.0294985
	siATRX#1	266	30	26	322		0.826087	0.0931677	0.0807453
	siWapl	308	28	13	349		0.882521	0.0802292	0.0372493
	siATRX#1+siWapl	255	30	11	296		0.861486	0.101351	0.0371622
MG132 treatment	4h	Metaphase	Prometaphase	Misalignment	Sum		Metaphase	Prometaphase	Misalignment
	siControl	226	9	18	253		0.893281	0.0355731	0.0711462
	siATRX#1	263	9	51	323		0.814241	0.0278638	0.157895
	siWapl	280	17	23	320		0.875	0.053125	0.071875
	siATRX#1+siWapl	246	11	20	277		0.888087	0.0397112	0.0722022
MG132 treatment	6h	Metaphase	Prometaphase	Misalignment	Sum		Metaphase	Prometaphase	Misalignment
	siControl	244	0	22	266		0.917293	0	0.0827068
	siATRX#1	199	0	51	250		0.796	0	0.204
	siWapl	265	0	21	286		0.926573	0	0.0734266
	siATRX#1+siWapl	247	0	23	270		0.914815	0	0.0851852
MG132 treatment	8h	Metaphase	Prometaphase	Misalignment	Sum		Metaphase	Prometaphase	Misalignment
	siControl	228	0	35	263		0.86692	0	0.13308
	siATRX#1	141	0	92	233		0.60515	0	0.39485
	siWapl	232	0	31	263		0.882129	0	0.117871
	siATRX#1+siWapl	197	0	36	233		0.845494	0	0.154506
MG132 treatment	10h	Metaphase	Prometaphase	Misalignment	Sum		Metaphase	Prometaphase	Misalignment
	siControl	220	0	43	263		0.836502	0	0.163498
	siATRX#1	118	0	126	244		0.483607	0	0.516393
	siWapl	224	0	42	266		0.842105	0	0.157895
	siATRX#1+siWapl	235	0	45	280		0.839286	0	0.160714

## Sheet: R2
MG132 treatment	2h	Metaphase	Prometaphase	Misalignment	Sum		Metaphase	Prometaphase	Misalignment
	siControl	202	23	7	232		0.87069	0.0991379	0.0301724
	siATRX#1	216	14	30	260		0.830769	0.0538462	0.115385
	siWapl	224	21	9	254		0.88189	0.0826772	0.0354331
	siATRX#1+siWapl	240	20	10	270		0.888889	0.0740741	0.037037
MG132 treatment	4h	Metaphase	Prometaphase	Misalignment	Sum		Metaphase	Prometaphase	Misalignment
	siControl	259	4	12	275		0.941818	0.0145455	0.0436364
	siATRX#1	316	0	54	370		0.854054	0	0.145946
	siWapl	221	3	12	236		0.936441	0.0127119	0.0508475
	siATRX#1+siWapl	283	0	17	300		0.943333	0	0.0566667
MG132 treatment	6h	Metaphase	Prometaphase	Misalignment	Sum		Metaphase	Prometaphase	Misalignment
	siControl	191	0	15	206		0.927184	0	0.0728155
	siATRX#1	176	0	54	230		0.765217	0	0.234783
	siWapl	243	0	17	260		0.934615	0	0.0653846
	siATRX#1+siWapl	255	0	15	270		0.944444	0	0.0555556
MG132 treatment	8h	Metaphase	Prometaphase	Misalignment	Sum		Metaphase	Prometaphase	Misalignment
	siControl	263	0	37	300		0.876667	0	0.123333
	siATRX#1	165	0	95	260		0.634615	0	0.365385
	siWapl	237	0	33	270		0.877778	0	0.122222
	siATRX#1+siWapl	207	0	26	233		0.888412	0	0.111588
MG132 treatment	10h	Metaphase	Prometaphase	Misalignment	Sum		Metaphase	Prometaphase	Misalignment
	siControl	226	0	37	263		0.859316	0	0.140684
	siATRX#1	134	0	121	255		0.52549	0	0.47451
	siWapl	208	0	32	240		0.866667	0	0.133333
	siATRX#1+siWapl	199	0	34	233		0.854077	0	0.145923

## Sheet: R3
MG132 treatment	2h	Metaphase	Prometaphase	Misalignment	Sum		Metaphase	Prometaphase	Misalignment
	siControl	268	26	5	299		0.896321	0.0869565	0.0167224
	siATRX#1	262	33	18	313		0.837061	0.105431	0.057508
	siWapl	279	24	7	310		0.9	0.0774194	0.0225806
	siATRX#1+siWapl	310	29	1	340		0.911765	0.0852941	0.00294118
MG132 treatment	4h	Metaphase	Prometaphase	Misalignment	Sum		Metaphase	Prometaphase	Misalignment
	siControl	280	7	12	299		0.936455	0.0234114	0.0401338
	siATRX#1	200	0	29	229		0.873362	0	0.126638
	siWapl	197	0	9	206		0.956311	0	0.0436893
	siATRX#1+siWapl	223	0	13	236		0.944915	0	0.0550847
MG132 treatment	6h	Metaphase	Prometaphase	Misalignment	Sum		Metaphase	Prometaphase	Misalignment
	siControl	215	0	18	233		0.922747	0	0.0772532
	siATRX#1	183	0	57	240		0.7625	0	0.2375
	siWapl	299	0	21	320		0.934375	0	0.065625
	siATRX#1+siWapl	224	0	15	239		0.937238	0	0.0627615
MG132 treatment	8h	Metaphase	Prometaphase	Misalignment	Sum		Metaphase	Prometaphase	Misalignment
	siControl	223	0	23	246		0.906504	0	0.0934959
	siATRX#1	154	0	109	263		0.585551	0	0.414449
	siWapl	233	0	22	255		0.913725	0	0.0862745
	siATRX#1+siWapl	230	0	23	253		0.909091	0	0.0909091
MG132 treatment	10h	Metaphase	Prometaphase	Misalignment	Sum		Metaphase	Prometaphase	Misalignment
	siControl	204	0	29	233		0.875536	0	0.124464
	siATRX#1	111	0	112	223		0.497758	0	0.502242
	siWapl	200	0	26	226		0.884956	0	0.115044
	siATRX#1+siWapl	205	0	28	233		0.879828	0	0.120172
