# Supplementary material for: A chromatin-remodeling-independent role for ATRX in protecting centromeric cohesion
Source: EMBO J. 2025 May 28;44(14):4037–64. doi: 10.1038/s44318-025-00465-6 (PMC12264150; doi:10.1038/s44318-025-00465-6)
Supplement: Supplementary file 14 — Source data Fig. 8 [file 44318_2025_465_MOESM14_ESM.zip]

Archive with 36 entries (26 files):
- EMBOJ-2025-120195-Figure 8-Source data/
- EMBOJ-2025-120195-Figure 8-Source data/Figure 8/
- EMBOJ-2025-120195-Figure 8-Source data/Figure 8/8A/
- EMBOJ-2025-120195-Figure 8-Source data/Figure 8/8A/CBB.tif
- EMBOJ-2025-120195-Figure 8-Source data/Figure 8/8A/western Myc.tif
- EMBOJ-2025-120195-Figure 8-Source data/Figure 8/8C/
- EMBOJ-2025-120195-Figure 8-Source data/Figure 8/8C/CBB.tif
- EMBOJ-2025-120195-Figure 8-Source data/Figure 8/8C/western GFP.tif
- EMBOJ-2025-120195-Figure 8-Source data/Figure 8/8D/
- EMBOJ-2025-120195-Figure 8-Source data/Figure 8/8D/CBB.tif
- EMBOJ-2025-120195-Figure 8-Source data/Figure 8/8D/western GFP.tif
- EMBOJ-2025-120195-Figure 8-Source data/Figure 8/8D/western Myc.tif
- EMBOJ-2025-120195-Figure 8-Source data/Figure 8/8E/
- EMBOJ-2025-120195-Figure 8-Source data/Figure 8/8E/CBB.tif
- EMBOJ-2025-120195-Figure 8-Source data/Figure 8/8E/western GFP.tif
- EMBOJ-2025-120195-Figure 8-Source data/Figure 8/8E/westren MBP.tif
- EMBOJ-2025-120195-Figure 8-Source data/Figure 8/8F/
- EMBOJ-2025-120195-Figure 8-Source data/Figure 8/8F/western GAPDH.tif
- EMBOJ-2025-120195-Figure 8-Source data/Figure 8/8F/western GFP.tif
- EMBOJ-2025-120195-Figure 8-Source data/Figure 8/8F/western Myc-L.exp..tif
- EMBOJ-2025-120195-Figure 8-Source data/Figure 8/8F/western Myc-S.exp..tif
- EMBOJ-2025-120195-Figure 8-Source data/Figure 8/8F/western Wapl.tif
- EMBOJ-2025-120195-Figure 8-Source data/Figure 8/8G/
- EMBOJ-2025-120195-Figure 8-Source data/Figure 8/8G/western ATRX.tif
- EMBOJ-2025-120195-Figure 8-Source data/Figure 8/8G/western Wapl.tif
- EMBOJ-2025-120195-Figure 8-Source data/Figure 8/8G/westren Pds5B.tif
- EMBOJ-2025-120195-Figure 8-Source data/Figure 8/8H/
- EMBOJ-2025-120195-Figure 8-Source data/Figure 8/8H/western ATRX.tif
- EMBOJ-2025-120195-Figure 8-Source data/Figure 8/8H/western GFP.tif
- EMBOJ-2025-120195-Figure 8-Source data/Figure 8/8H/western Pds5B.tif
- EMBOJ-2025-120195-Figure 8-Source data/Figure 8/8I/
- EMBOJ-2025-120195-Figure 8-Source data/Figure 8/8I/western ATRX.tif
- EMBOJ-2025-120195-Figure 8-Source data/Figure 8/8I/western GAPDH.tif
- EMBOJ-2025-120195-Figure 8-Source data/Figure 8/8I/western Myc.tif
- EMBOJ-2025-120195-Figure 8-Source data/Figure 8/8I/western Sororin.tif
- EMBOJ-2025-120195-Figure 8-Source data/Figure 8/8I/western Wapl.tif
