# Supplementary material for: A chromatin-remodeling-independent role for ATRX in protecting centromeric cohesion
Source: EMBO J. 2025 May 28;44(14):4037–64. doi: 10.1038/s44318-025-00465-6 (PMC12264150; doi:10.1038/s44318-025-00465-6)
Supplement: Supplementary file 15 — Source data Fig. 9 [file 44318_2025_465_MOESM15_ESM.zip]

Archive with 18 entries (11 files):
- EMBOJ-2025-120195-Figure 9-Source data/
- EMBOJ-2025-120195-Figure 9-Source data/Figure 9/
- EMBOJ-2025-120195-Figure 9-Source data/Figure 9/9A/
- EMBOJ-2025-120195-Figure 9-Source data/Figure 9/9A/9A.xlsx
- EMBOJ-2025-120195-Figure 9-Source data/Figure 9/9B/
- EMBOJ-2025-120195-Figure 9-Source data/Figure 9/9B/Haspin KO-siATRX #3  CENP-C.tif
- EMBOJ-2025-120195-Figure 9-Source data/Figure 9/9B/Haspin KO-siATRX #3  DNA.tif
- EMBOJ-2025-120195-Figure 9-Source data/Figure 9/9B/Haspin-KO-siATRX#1 CENP-C.tif
- EMBOJ-2025-120195-Figure 9-Source data/Figure 9/9B/Haspin-KO-siATRX#1 DNA.tif
- EMBOJ-2025-120195-Figure 9-Source data/Figure 9/9B/Haspin-siControl  CENP-C.tif
- EMBOJ-2025-120195-Figure 9-Source data/Figure 9/9B/Haspin-siControl  DNA.tif
- EMBOJ-2025-120195-Figure 9-Source data/Figure 9/9C/
- EMBOJ-2025-120195-Figure 9-Source data/Figure 9/9C/western ATRX.tif
- EMBOJ-2025-120195-Figure 9-Source data/Figure 9/9C/western GAPDH.tif
- EMBOJ-2025-120195-Figure 9-Source data/Figure 9/9D/
- EMBOJ-2025-120195-Figure 9-Source data/Figure 9/9D/9D.xlsx
- EMBOJ-2025-120195-Figure 9-Source data/Figure 9/9E/
- EMBOJ-2025-120195-Figure 9-Source data/Figure 9/9E/9E.xlsx
