# Supplementary material for: A chromatin-remodeling-independent role for ATRX in protecting centromeric cohesion
Source: EMBO J. 2025 May 28;44(14):4037–64. doi: 10.1038/s44318-025-00465-6 (PMC12264150; doi:10.1038/s44318-025-00465-6)
Supplement: Supplementary file 15 — Source data Fig. 9 [file 44318_2025_465_MOESM15_ESM.zip › EMBOJ-2025-120195-Figure 9-Source data/Figure 9/9A/9A.xlsx]

## Sheet: R1
MG132 treatment		Unsepararted	Separated	Sum		Unsepararted	Separated
2 h	HeLa-siControl	341	9	350		0.974286	0.0257143
	HeLa-siATRX#1	295	31	326		0.904908	0.095092
	HeLa-siATRX#3	305	27	332		0.918675	0.0813253
	Haspin KO-siControl	269	37	306		0.879085	0.120915
	Haspin KO-siATRX#1	231	82	313		0.738019	0.261981
	Haspin KO-siATRX#3	177	49	226		0.783186	0.216814
		Unsepararted	Separated	Sum		Unsepararted	Separated
4 h	HeLa-siControl	297	16	313		0.948882	0.0511182
	HeLa-siATRX#1	183	43	226		0.809735	0.190265
	HeLa-siATRX#3	210	53	263		0.798479	0.201521
	Haspin KO-siControl	232	88	320		0.725	0.275
	Haspin KO-siATRX#1	118	127	245		0.481633	0.518367
	Haspin KO-siATRX#3	125	101	226		0.553097	0.446903
		Unsepararted	Separated	Sum		Unsepararted	Separated
6 h	HeLa-siControl	285	38	323		0.882353	0.117647
	HeLa-siATRX#1	218	95	313		0.696486	0.303514
	HeLa-siATRX#3	168	82	250		0.672	0.328
	Haspin KO-siControl	107	121	228		0.469298	0.530702
	Haspin KO-siATRX#1	44	175	219		0.200913	0.799087
	Haspin KO-siATRX#3	56	166	222		0.252252	0.747748

## Sheet: R2
MG132 treatment		Unsepararted	Separated	Sum		Unsepararted	Separated
2 h	HeLa-siControl	315	7	322		0.978261	0.0217391
	HeLa-siATRX#1	283	30	313		0.904153	0.0958466
	HeLa-siATRX#3	190	25	215		0.883721	0.116279
	Haspin KO-siControl	207	37	244		0.848361	0.151639
	Haspin KO-siATRX#1	189	74	263		0.718631	0.281369
	Haspin KO-siATRX#3	193	73	266		0.725564	0.274436
		Unsepararted	Separated	Sum		Unsepararted	Separated
4 h	HeLa-siControl	261	12	273		0.956044	0.043956
	HeLa-siATRX#1	217	58	275		0.789091	0.210909
	HeLa-siATRX#3	202	61	263		0.768061	0.231939
	Haspin KO-siControl	165	61	226		0.730088	0.269912
	Haspin KO-siATRX#1	122	141	263		0.463878	0.536122
	Haspin KO-siATRX#3	129	117	246		0.52439	0.47561
		Unsepararted	Separated	Sum		Unsepararted	Separated
6 h	HeLa-siControl	204	29	233		0.875536	0.124464
	HeLa-siATRX#1	254	116	370		0.686486	0.313514
	HeLa-siATRX#3	171	90	261		0.655172	0.344828
	Haspin KO-siControl	110	109	219		0.502283	0.497717
	Haspin KO-siATRX#1	42	165	207		0.202899	0.797101
	Haspin KO-siATRX#3	56	177	233		0.240343	0.759657

## Sheet: R3
MG132 treatment		Unsepararted	Separated	Sum		Unsepararted	Separated
2 h	HeLa-siControl	315	8	323		0.975232	0.0247678
	HeLa-siATRX#1	215	30	245		0.877551	0.122449
	HeLa-siATRX#3	276	37	313		0.881789	0.118211
	Haspin KO-siControl	308	55	363		0.848485	0.151515
	Haspin KO-siATRX#1	198	105	303		0.653465	0.346535
	Haspin KO-siATRX#3	182	84	266		0.684211	0.315789
		Unsepararted	Separated	Sum		Unsepararted	Separated
4 h	HeLa-siControl	292	14	306		0.954248	0.0457516
	HeLa-siATRX#1	173	53	226		0.765487	0.234513
	HeLa-siATRX#3	185	51	236		0.783898	0.216102
	Haspin KO-siControl	159	81	240		0.6625	0.3375
	Haspin KO-siATRX#1	149	191	340		0.438235	0.561765
	Haspin KO-siATRX#3	170	176	346		0.491329	0.508671
		Unsepararted	Separated	Sum		Unsepararted	Separated
6 h	HeLa-siControl	307	34	341		0.900293	0.0997067
	HeLa-siATRX#1	173	93	266		0.650376	0.349624
	HeLa-siATRX#3	186	112	298		0.624161	0.375839
	Haspin KO-siControl	106	127	233		0.454936	0.545064
	Haspin KO-siATRX#1	44	262	306		0.143791	0.856209
	Haspin KO-siATRX#3	66	274	340		0.194118	0.805882
