# Supplementary material for: A chromatin-remodeling-independent role for ATRX in protecting centromeric cohesion
Source: EMBO J. 2025 May 28;44(14):4037–64. doi: 10.1038/s44318-025-00465-6 (PMC12264150; doi:10.1038/s44318-025-00465-6)
Supplement: Supplementary file 15 — Source data Fig. 9 [file 44318_2025_465_MOESM15_ESM.zip › EMBOJ-2025-120195-Figure 9-Source data/Figure 9/9D/9D.xlsx]

## Sheet: R1
MG132 treatment		Metaphase	Prometaphase	Misalignment	Sum	Metaphase	Prometaphase	Misalignment
2 h	HeLa-siControl	272	43	10	325	0.836923	0.132308	0.0307692
	HeLa-siATRX#1	266	23	24	313	0.84984	0.0734824	0.0766773
	HeLa-siATRX#3	285	21	27	333	0.855856	0.0630631	0.0810811
	Haspin KO-siControl	220	17	28	265	0.830189	0.0641509	0.10566
	Haspin KO-siATRX#1	238	30	47	315	0.755556	0.0952381	0.149206
	Haspin KO-siATRX#3	157	17	31	205	0.765854	0.0829268	0.15122
		Metaphase	Prometaphase	Misalignment	Sum	Metaphase	Prometaphase	Misalignment
4 h	HeLa-siControl	200	2	11	213	0.938967	0.00938967	0.0516432
	HeLa-siATRX#1	259	1	41	301	0.860465	0.00332226	0.136213
	HeLa-siATRX#3	228	2	32	262	0.870229	0.00763359	0.122137
	Haspin KO-siControl	211	2	59	272	0.775735	0.00735294	0.216912
	Haspin KO-siATRX#1	168	0	98	266	0.631579	0	0.368421
	Haspin KO-siATRX#3	154	0	87	241	0.639004	0	0.360996
		Metaphase	Prometaphase	Misalignment	Sum	Metaphase	Prometaphase	Misalignment
6 h	HeLa-siControl	208	0	18	226	0.920354	0	0.079646
	HeLa-siATRX#1	203	0	60	263	0.771863	0	0.228137
	HeLa-siATRX#3	238	0	65	303	0.785479	0	0.214521
	Haspin KO-siControl	137	0	136	273	0.501832	0	0.498168
	Haspin KO-siATRX#1	78	0	199	277	0.281588	0	0.718412
	Haspin KO-siATRX#3	74	0	165	239	0.309623	0	0.690377

## Sheet: R2
MG132 treatment		Metaphase	Prometaphase	Misalignment	Sum	Metaphase	Prometaphase	Misalignment
2 h	HeLa-siControl	269	33	11	313	0.859425	0.105431	0.0351438
	HeLa-siATRX#1	218	22	23	263	0.828897	0.0836502	0.0874525
	HeLa-siATRX#3	222	16	18	256	0.867188	0.0625	0.0703125
	Haspin KO-siControl	183	19	25	227	0.806167	0.0837004	0.110132
	Haspin KO-siATRX#1	184	12	37	233	0.7897	0.0515021	0.158798
	Haspin KO-siATRX#3	201	16	48	265	0.758491	0.0603774	0.181132
		Metaphase	Prometaphase	Misalignment	Sum	Metaphase	Prometaphase	Misalignment
4 h	HeLa-siControl	306	0	19	325	0.941538	0	0.0584615
	HeLa-siATRX#1	231	0	42	273	0.846154	0	0.153846
	HeLa-siATRX#3	184	0	33	217	0.847926	0	0.152074
	Haspin KO-siControl	212	0	82	294	0.721088	0	0.278912
	Haspin KO-siATRX#1	154	0	109	263	0.585551	0	0.414449
	Haspin KO-siATRX#3	138	0	88	226	0.610619	0	0.389381
		Metaphase	Prometaphase	Misalignment	Sum	Metaphase	Prometaphase	Misalignment
6 h	HeLa-siControl	301	0	25	326	0.923313	0	0.0766871
	HeLa-siATRX#1	226	0	81	307	0.736156	0	0.263844
	HeLa-siATRX#3	257	0	83	340	0.755882	0	0.244118
	Haspin KO-siControl	129	0	136	265	0.486792	0	0.513208
	Haspin KO-siATRX#1	60	0	168	228	0.263158	0	0.736842
	Haspin KO-siATRX#3	85	0	225	310	0.274194	0	0.725806

## Sheet: R3
MG132 treatment		Metaphase	Prometaphase	Misalignment	Sum	Metaphase	Prometaphase	Misalignment
2 h	HeLa-siControl	245	25	13	283	0.865724	0.0883392	0.0459364
	HeLa-siATRX#1	215	19	25	259	0.830116	0.0733591	0.0965251
	HeLa-siATRX#3	190	19	17	226	0.840708	0.0840708	0.0752212
	Haspin KO-siControl	256	19	31	306	0.836601	0.0620915	0.101307
	Haspin KO-siATRX#1	196	19	48	263	0.745247	0.0722433	0.18251
	Haspin KO-siATRX#3	218	15	50	283	0.770318	0.0530035	0.176678
		Metaphase	Prometaphase	Misalignment	Sum	Metaphase	Prometaphase	Misalignment
4 h	HeLa-siControl	247	0	9	256	0.964844	0	0.0351562
	HeLa-siATRX#1	227	0	55	282	0.804965	0	0.195035
	HeLa-siATRX#3	222	0	43	265	0.837736	0	0.162264
	Haspin KO-siControl	202	0	70	272	0.742647	0	0.257353
	Haspin KO-siATRX#1	145	0	112	257	0.564202	0	0.435798
	Haspin KO-siATRX#3	175	0	118	293	0.59727	0	0.40273
		Metaphase	Prometaphase	Misalignment	Sum	Metaphase	Prometaphase	Misalignment
6 h	HeLa-siControl	287	0	19	306	0.937908	0	0.0620915
	HeLa-siATRX#1	183	0	72	255	0.717647	0	0.282353
	HeLa-siATRX#3	216	0	70	286	0.755245	0	0.244755
	Haspin KO-siControl	129	0	141	270	0.477778	0	0.522222
	Haspin KO-siATRX#1	77	0	194	271	0.284133	0	0.715867
	Haspin KO-siATRX#3	83	0	193	276	0.300725	0	0.699275
