# Supplementary material for: A chromatin-remodeling-independent role for ATRX in protecting centromeric cohesion
Source: EMBO J. 2025 May 28;44(14):4037–64. doi: 10.1038/s44318-025-00465-6 (PMC12264150; doi:10.1038/s44318-025-00465-6)
Supplement: Supplementary file 15 — Source data Fig. 9 [file 44318_2025_465_MOESM15_ESM.zip › EMBOJ-2025-120195-Figure 9-Source data/Figure 9/9E/9E.xlsx]

## Sheet: R1
		Normal	Lagging	Sum		Normal	Lagging
HeLa	siControl	327	8	335		0.976119	0.0238806
	siATRX#1	347	31	378		0.917989	0.0820106
	siATRX#3	318	29	347		0.916427	0.0835735
		Normal	Lagging	Sum		Normal	Lagging
Haspin KO	siControl	231	30	261		0.885057	0.114943
	siATRX#1	189	38	227		0.832599	0.167401
	siATRX#3	217	39	256		0.847656	0.152344

## Sheet: R2
		Normal	Lagging	Sum		Normal	Lagging
HeLa	siControl	198	6	204		0.970588	0.0294118
	siATRX#1	175	17	192		0.911458	0.0885417
	siATRX#3	164	17	181		0.906077	0.0939227
		Normal	Lagging	Sum		Normal	Lagging
Haspin KO	siControl	197	22	219		0.899543	0.100457
	siATRX#1	164	35	199		0.824121	0.175879
	siATRX#3	178	36	214		0.831776	0.168224

## Sheet: R3
		Normal	Lagging	Sum		Normal	Lagging
HeLa	siControl	149	4	153		0.973856	0.0261438
	siATRX#1	182	16	198		0.919192	0.0808081
	siATRX#3	173	17	190		0.910526	0.0894737
		Normal	Lagging	Sum		Normal	Lagging
Haspin KO	siControl	207	21	228		0.907895	0.0921053
	siATRX#1	187	37	224		0.834821	0.165179
	siATRX#3	163	34	197		0.827411	0.172589
